# Supplementary material for: Spectral dependency of the human pupillary light reflex. Influences of pre-adaptation and chronotype
Source: PLoS One. 2022 Jan 12;17(1):e0253030. doi: 10.1371/journal.pone.0253030 (PMC8754338; doi:10.1371/journal.pone.0253030)
Supplement: S1 File — Zip file containing nine html files with results from R-Markdown scripts. The scripts are one each for the nine protocols used across the experiments. Since the raw measurement data are not part of the provided supplements, we included one exemplary result file for each protocol instead of the script itself. These html files show the code, as well as the output for the example participant. (ZIP) [file pone.0253030.s015.zip]

Archive with 18 entries (18 files):
- E1_Down.html
- __MACOSX/._E1_Down.html
- E1_Up.html
- __MACOSX/._E1_Up.html
- E2_Central_1a.html
- __MACOSX/._E2_Central_1a.html
- E2_Central_1b.html
- __MACOSX/._E2_Central_1b.html
- E2_Central_2.html
- __MACOSX/._E2_Central_2.html
- E3_Long_1.html
- __MACOSX/._E3_Long_1.html
- E3_Long_2.html
- __MACOSX/._E3_Long_2.html
- E3_Short_1.html
- __MACOSX/._E3_Short_1.html
- E3_Short_2.html
- __MACOSX/._E3_Short_2.html
