# Supplementary material for: Spectral dependency of the human pupillary light reflex. Influences of pre-adaptation and chronotype
Source: PLoS One. 2022 Jan 12;17(1):e0253030. doi: 10.1371/journal.pone.0253030 (PMC8754338; doi:10.1371/journal.pone.0253030)
Supplement: S2 File — Microsoft Excel file containing two worksheets. The worksheet ‘Measurements’ contains the irradiance measurements in a resolution of 1 nm. The worksheet ‘Illuminance’ contains all types of illuminance values described in the main text and irradiance. All displayed values are based on spectral irradiance measurements with a field-of-view restriction according to the CIE S 026 standard [32]. In our case, these measurements are 24% lower than those of the unobstructed sensor diffusor. (XLSX) [file pone.0253030.s016.xlsx]

## Sheet: Spectral_Irradiance
Device number: 2191258
Index	1	2	3	4	5	6	7	8	9	10	11	12	13	14	15	16	17	18	19	20	21	22	23	24	25	26	27	28	29	30	31	32	33	34	35	36	37	38	39	40	41	42	43	44	45	46	47	48	49
Peak	404	409	416	420	424	428	433	437	441	447	451	457	462	467	471	476	482	486	492	497	502	507	512	517	523	528	533	538	543	548	553	557	562	568	572	577	582	587	592	597	602	607	612	617	621	626	631	636	641
HWB	13	13	12	11	12	12	12	12	11	12	11	13	12	11	10	13	11	12	11	12	12	12	12	12	12	12	12	12	12	13	13	13	13	13	13	13	13	12	12	12	13	13	13	13	13	13	13	13	14
Maximum [W/sqm]	0.000145988	0.000253703	0.000463845	0.000563579	0.000618656	0.000669805	0.000759638	0.00084458	0.000854771	0.000955063	0.0011846	0.0011956	0.00139852	0.0016836	0.00167192	0.00136819	0.00151404	0.0014193	0.0015498	0.00142643	0.00133935	0.00141708	0.0014174	0.00141993	0.00141561	0.00142979	0.00145198	0.00150183	0.00149058	0.0015214	0.0014615	0.001493	0.00153165	0.00158441	0.00161363	0.00159819	0.00164722	0.00164902	0.00164138	0.00161224	0.00155225	0.00158589	0.00157959	0.00165951	0.00169683	0.00160328	0.00167485	0.0016387	0.00158883
Photon density	6.51096e+11	9.45437e+11	1.59781e+12	1.91739e+12	2.18388e+12	2.36436e+12	2.67006e+12	2.96487e+12	2.98226e+12	3.51894e+12	3.97692e+12	4.25881e+12	5006752409052	5.40962e+12	5.64541e+12	5.26345e+12	5.27325e+12	5.39347e+12	5.52475e+12	5.40281e+12	5.1721e+12	5.49592e+12	5.59378e+12	5.76582e+12	5.8761e+12	5.91576e+12	5.99345e+12	6.41041e+12	6.45464e+12	6.65511e+12	6.54326e+12	6.7611e+12	6.93481e+12	7.13445e+12	7.33663e+12	7.49536e+12	7.69422e+12	7.76668e+12	7.75629e+12	7.67842e+12	7.57359e+12	7.90825e+12	8.00571e+12	8.35357e+12	8.38656e+12	8.36692e+12	8.69134e+12	8.6295e+12	8.44407e+12
Ev [lx] (CIE1931 2°)	0.1277	0.1508	0.2348	0.2967	0.3285	0.3811	0.4583	0.5476	0.5751	0.7254	0.9428	1.06	1.44	1.745	2.037	2.251	2.655	3.246	3.998	4.738	5.513	7.073	8.507	9.93	11.16	12.29	13.33	14.55	14.92	15.6	15.31	15.58	15.84	15.78	15.54	14.86	14.35	13.31	12.28	11.1	9.863	9.046	8.046	7.277	6.322	5.384	4.581	3.745	2.933
Ee [W/sqm] (380-780nm)	0.002894	0.004323	0.007325	0.008686	0.009795	0.01053	0.01184	0.01302	0.01301	0.0152	0.01707	0.01824	0.02114	0.02274	0.02344	0.02157	0.02146	0.02178	0.02207	0.02139	0.02029	0.02129	0.02144	0.02189	0.02208	0.02212	0.02221	0.0235	0.02345	0.02398	0.02333	0.02398	0.02438	0.02485	0.02536	0.02567	0.02613	0.02617	0.02589	0.02545	0.02494	0.02576	0.02591	0.02685	0.02675	0.02651	0.02727	0.0269	0.0261
	-2.5385	-2.36421	-2.13519	-2.06118	-2.009	-1.97757	-1.92665	-1.88539	-1.88572	-1.81816	-1.76777	-1.73898	-1.6749	-1.64321	-1.63004	-1.66615	-1.66837	-1.66194	-1.6562	-1.66979	-1.69272	-1.67182	-1.66878	-1.65975	-1.656	-1.65521	-1.65345	-1.62893	-1.62986	-1.62015	-1.63209	-1.62015	-1.61297	-1.60467	-1.59585	-1.59057	-1.58286	-1.5822	-1.58687	-1.59431	-1.6031	-1.58905	-1.58653	-1.57106	-1.57268	-1.57659	-1.56431	-1.57025	-1.58336
Chrom. Coord. (CIE1931 2∞)
x	0.2315	0.1946	0.1869	0.1817	0.1766	0.1763	0.173	0.1692	0.1674	0.1623	0.1595	0.1513	0.1461	0.1352	0.1263	0.1153	0.099	0.077	0.0627	0.0447	0.0466	0.0501	0.0694	0.1027	0.1348	0.1669	0.2013	0.2396	0.2729	0.3053	0.3406	0.3724	0.4073	0.4417	0.4737	0.5034	0.5344	0.5618	0.5891	0.614	0.6334	0.6515	0.6653	0.6773	0.6882	0.6916	0.7035	0.7043	0.7141
y	0.1547	0.109	0.0624	0.0539	0.039	0.0359	0.0331	0.0332	0.0334	0.0353	0.0411	0.044	0.056	0.069	0.0905	0.1297	0.1846	0.2665	0.3676	0.4851	0.5869	0.6932	0.7615	0.7831	0.7832	0.7796	0.7647	0.7336	0.7088	0.6823	0.6526	0.6154	0.5874	0.5554	0.5242	0.4912	0.463	0.433	0.4089	0.3853	0.3647	0.3465	0.3319	0.3187	0.3084	0.3029	0.2943	0.2898	0.2836
Circadian
Eec [W/sqm]	0	0.001	0.001	0.002	0.002	0.003	0.004	0.005	0.006	0.008	0.01	0.012	0.015	0.018	0.02	0.019	0.02	0.02	0.021	0.02	0.018	0.018	0.016	0.015	0.013	0.011	0.01	0.008	0.007	0.006	0.004	0.003	0.002	0.002	0.001	0.001	0.001	0.001	0	0	0	0	0	0	0	0	0	0	0
acv	1.687	2.297	3.407	3.775	4.814	5.168	5.745	6.187	6.735	7.309	7.137	7.753	7.238	7.108	6.614	5.749	5.098	4.303	3.543	2.857	2.219	1.707	1.313	1.017	0.804	0.633	0.503	0.394	0.312	0.247	0.185	0.146	0.106	0.078	0.057	0.047	0.035	0.028	0.019	0.012	0.012	0.01	0.013	0.01	0.008	0.019	0.007	0.016	0.005
CCT [K]	1055	1277	1445	1448	1508	0	0	0	0	0	0	0	1117	0	0	0	0	0	0	0	0	0	0	0	0	0	0	0	0	0	0	0	0	0	3258	2715	2236	1844	1543	1282	1067	0	0	0	0	0	0	0	0
ipRGC-Influenced Responses to Light
Esc [W/sqm]	0	0.001	0.003	0.004	0.006	0.007	0.009	0.011	0.011	0.013	0.014	0.015	0.015	0.014	0.012	0.009	0.007	0.005	0.004	0.002	0.002	0.001	0.001	0.001	0	0	0	0	0	0	0	0	0	0	0	0	0	0	0	0	0	0	0	0	0	0	0	0	0
Emc [W/sqm]	0	0	0.001	0.001	0.001	0.001	0.001	0.002	0.002	0.002	0.003	0.004	0.005	0.006	0.007	0.007	0.008	0.01	0.011	0.012	0.013	0.015	0.017	0.018	0.019	0.02	0.021	0.022	0.022	0.022	0.021	0.021	0.02	0.019	0.018	0.016	0.014	0.012	0.01	0.008	0.007	0.005	0.004	0.003	0.003	0.002	0.001	0.001	0.001
Elc [W/sqm]	0	0	0	0.001	0.001	0.001	0.001	0.001	0.001	0.002	0.002	0.002	0.003	0.004	0.004	0.005	0.005	0.006	0.007	0.008	0.009	0.011	0.012	0.014	0.015	0.017	0.018	0.02	0.021	0.022	0.022	0.023	0.024	0.024	0.024	0.024	0.024	0.023	0.022	0.02	0.018	0.017	0.016	0.014	0.013	0.011	0.009	0.008	0.006
Erh [W/sqm]	0	0	0.001	0.001	0.002	0.002	0.003	0.004	0.005	0.007	0.008	0.01	0.012	0.015	0.016	0.016	0.017	0.018	0.02	0.02	0.019	0.02	0.02	0.019	0.018	0.017	0.016	0.015	0.013	0.012	0.01	0.008	0.007	0.006	0.004	0.004	0.003	0.002	0.002	0.001	0.001	0.001	0	0	0	0	0	0	0
Emel [W/sqm]	0	0.001	0.001	0.002	0.002	0.003	0.004	0.005	0.006	0.008	0.01	0.012	0.015	0.018	0.02	0.019	0.02	0.02	0.021	0.02	0.018	0.018	0.016	0.015	0.013	0.011	0.01	0.008	0.007	0.006	0.004	0.003	0.002	0.002	0.001	0.001	0.001	0.001	0	0	0	0	0	0	0	0	0	0	0
Wavelength [nm]	Ee [W/(sqm*nm)]	Ee [W/(sqm*nm)]	Ee [W/(sqm*nm)]	Ee [W/(sqm*nm)]	Ee [W/(sqm*nm)]	Ee [W/(sqm*nm)]	Ee [W/(sqm*nm)]	Ee [W/(sqm*nm)]	Ee [W/(sqm*nm)]	Ee [W/(sqm*nm)]	Ee [W/(sqm*nm)]	Ee [W/(sqm*nm)]	Ee [W/(sqm*nm)]	Ee [W/(sqm*nm)]	Ee [W/(sqm*nm)]	Ee [W/(sqm*nm)]	Ee [W/(sqm*nm)]	Ee [W/(sqm*nm)]	Ee [W/(sqm*nm)]	Ee [W/(sqm*nm)]	Ee [W/(sqm*nm)]	Ee [W/(sqm*nm)]	Ee [W/(sqm*nm)]	Ee [W/(sqm*nm)]	Ee [W/(sqm*nm)]	Ee [W/(sqm*nm)]	Ee [W/(sqm*nm)]	Ee [W/(sqm*nm)]	Ee [W/(sqm*nm)]	Ee [W/(sqm*nm)]	Ee [W/(sqm*nm)]	Ee [W/(sqm*nm)]	Ee [W/(sqm*nm)]	Ee [W/(sqm*nm)]	Ee [W/(sqm*nm)]	Ee [W/(sqm*nm)]	Ee [W/(sqm*nm)]	Ee [W/(sqm*nm)]	Ee [W/(sqm*nm)]	Ee [W/(sqm*nm)]	Ee [W/(sqm*nm)]	Ee [W/(sqm*nm)]	Ee [W/(sqm*nm)]	Ee [W/(sqm*nm)]	Ee [W/(sqm*nm)]	Ee [W/(sqm*nm)]	Ee [W/(sqm*nm)]	Ee [W/(sqm*nm)]	Ee [W/(sqm*nm)]
380	3.42885e-06	1.23096e-06	0	0	0	2.28807e-06	0	4.94102e-06	0	0	2.78715e-06	0	2.49121e-07	0	5.74792e-06	2.94183e-06	0	0	0	0	0	0	0	1.0098e-05	0	1.2647e-05	0	0	6.80313e-07	0	0	0	0	6.47981e-07	0	0	9.44556e-06	0	2.50249e-07	6.61133e-06	0	0	0	0	1.88983e-07	1.66807e-06	0	0	0
381	1.32624e-06	6.50822e-07	0	0	0	1.52309e-07	0	0	0	0	0	0	0	3.47579e-06	3.03899e-06	1.55538e-06	1.24455e-06	0	0	0	0	0	0	5.33892e-06	1.14491e-06	1.24547e-05	0	0	3.59688e-07	9.30649e-06	0	0	0	0	0	0	4.99396e-06	0	0	3.94543e-06	0	0	2.87391e-06	0	9.99175e-08	0	0	5.33806e-06	0
382	1.32391e-06	1.56617e-06	0	3.35999e-06	0	0	6.14704e-06	0	4.92997e-06	0	0	0	1.19683e-05	8.71931e-07	0	8.56113e-07	1.65979e-07	1.80479e-05	0	2.39237e-06	0	0	0	0	1.52691e-07	6.22464e-06	0	0	5.37375e-06	1.24116e-06	0	0	0	0	0	0	0	0	0	5.26179e-07	0	0	1.49405e-05	0	0	0	3.05506e-06	7.11907e-07	0
383	4.30749e-07	1.2929e-07	0	1.54665e-07	0	0	0	0	2.14193e-06	4.28539e-06	1.18458e-05	0	0	2.08873e-07	1.64821e-06	0	2.46544e-06	0	0	1.38869e-06	2.49137e-08	9.59348e-06	0	0	0	0	0	0	0	0	0	0	0	0	2.72963e-06	0	0	2.19316e-06	0	0	0	0	8.2481e-06	0	0	4.63547e-07	0	0	0
384	0	9.85615e-07	1.09822e-06	1.81503e-06	8.1941e-07	0	3.89393e-06	0	1.85622e-06	1.17136e-05	2.6512e-06	0	5.97246e-07	1.5923e-06	1.25648e-05	0	9.1223e-07	0	0	0	1.89925e-07	0	0	0	0	1.40385e-06	0	0	0	0	0	0	0	0	9.8622e-06	0	2.71426e-07	1.67192e-05	0	0	3.19025e-06	0	9.36231e-07	3.29939e-06	0	1.55257e-06	0	0	0
385	0	0	2.04103e-06	1.18194e-06	1.52287e-06	0	1.59782e-05	3.27662e-06	4.1529e-06	5.70418e-06	1.03662e-05	0	1.10998e-06	0	0	0	7.06629e-06	0	0	0	2.45199e-07	0	0	0	0	2.60904e-06	0	0	0	0	0	0	0	0	8.9392e-06	0	5.04444e-07	0	0	0	5.92907e-06	0	4.306e-06	6.1319e-06	0	6.14364e-06	0	0	0
386	4.7942e-06	2.91178e-06	0	4.65449e-08	0	0	1.68175e-05	2.33401e-06	5.00853e-07	2.68884e-06	3.8743e-06	0	0	0	1.22952e-06	0	5.03347e-06	0	0	4.70947e-06	1.7466e-07	0	0	0	0	0	0	0	0	0	0	0	0	0	3.16166e-06	0	0	2.01538e-06	1.60139e-06	0	0	0	3.06726e-06	0	0	2.32088e-06	0	0	0
387	3.49749e-06	1.20445e-06	0	1.64752e-06	5.55795e-06	6.66777e-07	2.43347e-06	1.07822e-05	2.83832e-06	0	8.31814e-06	0	0	0	1.14095e-05	0	0	1.2044e-06	0	3.42414e-06	6.25601e-06	0	0	0	0	0	0	0	3.3819e-06	6.8872e-06	4.63586e-06	0	0	0	6.07377e-06	0	0	4.63074e-07	3.6795e-07	0	3.59956e-06	0	6.24752e-06	0	0	0	0	9.23289e-06	0
388	4.2227e-08	6.0428e-06	0	0	0	4.41067e-08	1.83837e-05	2.08179e-05	4.68843e-06	7.15765e-06	1.53134e-08	0	0	0	5.39315e-06	0	0	7.02968e-08	1.91523e-05	6.30235e-07	1.80053e-07	0	0	0	0	0	0	0	0	0	0	0	0	0	0	0	0	0	0	3.93081e-06	0	0	0	1.20509e-08	0	1.75277e-07	0	0	0
389	1.63269e-06	3.3249e-06	0	0	0	1.24869e-06	0	1.37623e-07	1.47141e-06	0	3.23014e-07	0	7.49392e-07	0	1.31036e-06	5.40427e-07	0	1.48281e-06	0	1.40561e-06	3.79797e-06	0	0	8.28411e-07	0	3.61731e-06	0	0	4.60439e-07	7.07628e-07	0	0	0	0	6.84905e-07	0	0	0	0	0	0	0	0	2.54198e-07	0	3.69723e-06	0	0	0
390	4.60285e-06	7.24613e-06	1.27065e-06	2.78241e-06	0	2.8277e-06	0	3.51913e-07	4.4533e-06	4.03188e-07	0	0	1.91625e-06	0	8.72467e-06	1.38191e-06	0	0	0	3.59426e-06	0	0	0	2.11831e-06	1.37083e-06	9.24973e-06	0	0	6.11127e-06	9.69665e-06	0	0	0	0	2.61791e-06	0	0	0	0	0	9.02958e-06	0	0	0	0	0	0	0	0
391	7.31691e-06	4.78058e-06	3.29524e-06	5.80341e-06	0	1.92037e-06	2.24527e-06	0	4.31022e-06	3.84497e-07	0	0	7.07575e-06	0	8.3202e-06	0	1.02866e-06	0	4.11585e-06	0	0	2.0193e-06	2.03687e-06	3.02032e-06	1.30728e-06	0	0	0	4.70516e-06	7.52155e-06	0	0	0	0	8.2638e-07	0	0	5.22082e-06	0	0	8.61098e-06	0	0	4.54747e-06	0	0	0	0	0
392	9.14139e-06	2.74284e-06	2.00421e-06	2.47024e-06	0	0	8.83449e-07	0	4.08317e-06	0	9.76717e-06	0	2.40328e-06	0	0	3.55842e-06	7.19754e-06	0	1.39795e-06	0	0	3.39457e-06	6.91822e-07	1.02585e-06	0	0	0	0	0	0	0	9.55814e-06	1.21474e-05	0	0	0	0	2.37538e-06	0	0	0	0	2.95032e-06	1.54455e-06	0	2.30256e-06	5.05765e-07	0	0
393	1.18427e-05	1.15904e-05	2.35876e-06	4.22921e-06	0	1.22264e-05	2.91092e-09	3.97869e-06	4.40914e-06	0	2.35272e-07	0	1.30431e-05	0	1.57387e-06	8.57154e-08	1.64958e-07	2.37467e-06	0	0	0	6.52476e-08	0	1.83286e-06	2.75644e-06	0	0	1.52092e-05	0	0	0	2.30237e-07	2.92607e-07	0	7.92023e-06	5.59733e-06	0	1.45042e-08	0	0	0	0	1.53507e-05	8.54888e-06	1.49418e-05	5.54641e-08	1.21829e-08	0	0
394	1.90956e-05	8.85868e-06	4.20685e-06	1.01417e-06	0	0	6.97711e-06	5.86574e-06	1.36152e-05	0	0	4.79474e-06	1.73677e-06	0	2.08317e-06	4.02938e-06	1.26381e-05	1.46003e-06	1.25067e-06	1.85896e-06	0	1.00455e-06	0	0	3.5639e-06	7.54346e-07	8.55069e-06	0	4.09089e-06	9.35877e-06	0	0	0	0	0	0	0	0	0	0	6.76453e-06	0	1.10783e-06	5.21442e-08	0	2.2595e-06	0	0	0
395	2.74278e-05	1.44522e-05	1.02464e-05	6.8518e-06	0	0	0	1.8881e-06	5.0467e-06	5.19814e-06	0	3.84506e-06	7.44601e-06	0	7.87861e-06	0	1.84706e-06	5.52186e-06	4.73005e-06	7.03065e-06	2.99672e-06	3.79924e-06	0	1.32276e-06	1.80845e-07	2.85295e-06	2.24177e-06	0	4.16614e-06	2.51694e-06	1.90952e-06	3.91889e-07	0	0	8.16565e-07	1.76083e-06	0	5.83867e-07	0	0	0	0	4.18985e-06	1.9721e-07	0	1.05174e-06	0	0	0
396	4.06412e-05	1.95915e-05	5.38151e-06	6.66155e-06	0	0	0	7.53343e-07	0	6.5024e-06	3.75837e-06	0	1.09767e-06	0	0	0	2.31051e-06	0	0	0	3.74863e-06	0	0	6.05595e-06	2.26221e-07	0	0	4.75394e-06	5.21147e-06	0	6.86512e-06	4.90218e-07	0	0	1.02145e-06	2.20264e-06	0	7.30365e-07	0	0	0	0	0	0	0	3.63536e-06	1.18003e-06	2.69138e-06	0
397	5.39996e-05	1.50898e-05	7.32726e-06	9.41695e-06	0	0	0	3.59169e-07	0	0	1.79187e-06	2.83265e-06	5.13798e-06	1.42446e-06	0	2.47425e-06	0	0	6.52284e-06	0	0	0	0	8.93185e-06	0	1.61341e-05	2.8008e-07	2.26652e-06	5.03125e-06	0	2.13423e-06	0	0	0	0	0	0	0	0	0	0	0	0	0	0	1.73322e-06	5.72243e-06	1.28316e-06	0
398	6.64018e-05	2.83237e-05	9.17667e-06	8.0936e-07	1.54318e-06	2.43626e-06	0	1.60747e-05	0	0	0	2.85161e-07	1.27075e-05	1.434e-07	0	2.49081e-07	0	3.11262e-06	6.56651e-07	0	0	0	0	6.8792e-07	0	1.82997e-05	2.81955e-08	0	5.06494e-07	0	0	4.29511e-06	0	0	0	0	0	8.37712e-06	0	0	0	0	0	1.51799e-05	0	0	5.19438e-07	0	0
399	9.11022e-05	3.89053e-05	1.63111e-05	7.54988e-06	4.58876e-06	7.07095e-07	0	6.00916e-06	3.23829e-07	1.11455e-06	0	0	1.90313e-06	8.21692e-06	0	4.94776e-06	0	0	6.74193e-07	0	3.92707e-06	0	5.89425e-07	6.73009e-06	0	9.61776e-06	6.69987e-07	4.7533e-07	1.98833e-06	0	0	1.76469e-05	0	0	0	0	1.5784e-08	3.54565e-06	0	0	2.64028e-06	0	1.44033e-06	0	0	6.11666e-06	0	0	0
400	0.000104577	4.65869e-05	1.01499e-05	4.69154e-06	3.47485e-06	4.43533e-06	0	9.12354e-06	1.95247e-06	6.71999e-06	0	0	0	0	0	8.29292e-06	0	3.38357e-06	4.06493e-06	0	7.82293e-07	0	3.55383e-06	9.80112e-06	6.15726e-06	0	4.03957e-06	2.86592e-06	1.41606e-05	0	1.96196e-06	2.76328e-06	0	0	7.40283e-07	0	9.51668e-08	0	0	0	0	0	2.6987e-06	0	0	0	0	0	0
401	0.00011929	6.49096e-05	1.51372e-05	1.11759e-05	6.5906e-06	2.852e-07	0	3.44962e-06	3.05926e-06	4.30265e-07	4.71106e-06	0	1.65194e-06	0	3.18519e-06	7.75845e-06	0	1.37609e-05	1.29058e-06	0	1.29693e-06	1.94581e-06	0	3.65216e-06	1.37188e-05	1.75946e-06	0	6.90941e-06	3.60146e-06	0	3.25264e-06	4.58112e-06	2.86083e-06	0	1.22728e-06	0	0	0	0	0	0	2.81039e-06	0	1.42592e-06	0	6.63668e-06	0	0	0
402	0.000133995	9.09643e-05	1.57692e-05	1.56656e-05	7.28301e-06	2.9699e-07	1.90544e-07	6.66093e-06	5.59651e-06	4.76523e-06	3.67485e-06	6.62452e-07	2.06789e-06	0	2.06134e-06	0	2.41744e-06	8.72394e-06	3.06473e-06	0	0	1.25925e-06	0	0	5.5069e-06	9.52351e-06	2.57198e-06	4.47151e-06	0	1.67672e-06	0	0	3.60863e-06	0	0	0	0	4.93698e-06	0	0	1.29571e-05	1.81877e-06	0	9.22802e-07	3.89661e-07	8.49884e-06	0	0	0
403	0.000144074	0.000130825	2.62275e-05	7.83563e-06	7.99992e-06	1.63111e-07	3.59167e-08	9.78e-07	6.8173e-07	8.45739e-07	8.17984e-06	1.2487e-07	1.88273e-07	0	2.88566e-06	6.70076e-07	1.4902e-05	6.5005e-07	3.46021e-06	0	1.12471e-05	0	0	0	6.09741e-07	5.70903e-06	4.84809e-07	0	0	3.16055e-07	0	0	3.31227e-07	0	6.22352e-06	0	0	9.30601e-07	1.32705e-06	0	2.44237e-06	0	0	7.3395e-06	7.34495e-08	1.03365e-06	0	0	0
404	0.000145988	0.000158767	2.66396e-05	1.55084e-05	3.58146e-06	7.50731e-06	2.2604e-06	1.0658e-06	4.08008e-07	3.29802e-06	0	6.01975e-07	1.20995e-05	0	2.53473e-06	2.54578e-06	1.02182e-05	1.41304e-05	0	0	1.80372e-05	4.28923e-07	0	9.72585e-06	3.99669e-07	1.22025e-05	0	0	1.49407e-08	0	0	1.16418e-05	0	0	2.3515e-06	0	0	7.28098e-08	0	0	0	0	6.8115e-06	0	0	7.38332e-06	0	0	0
405	0.000141788	0.000192455	3.34543e-05	1.53388e-05	1.4542e-05	1.82596e-06	0	1.63818e-06	5.15189e-06	5.76042e-07	1.89014e-06	3.06486e-06	6.21771e-06	0	5.92034e-06	5.47471e-06	7.62963e-06	6.53311e-07	0	0	8.04168e-06	2.7251e-06	1.24688e-06	5.34593e-06	5.0466e-06	1.08254e-05	0	5.26205e-06	1.88655e-07	0	1.03123e-06	0	0	0	0	1.31617e-07	0	5.6744e-06	0	0	0	0	0	1.60995e-06	0	0	0	0	0
406	0.000133842	0.000217997	5.19224e-05	2.52357e-05	9.74376e-06	1.58542e-06	3.50079e-06	3.69632e-06	6.09119e-06	2.47811e-06	4.88868e-06	0	0	0	5.53586e-06	4.25378e-06	3.51303e-07	1.47411e-06	0	0	0	6.14883e-06	2.81343e-06	1.12972e-06	6.54751e-06	1.22933e-05	0	1.18731e-05	0	0	2.32684e-06	0	0	0	0	2.96975e-07	0	1.07291e-05	0	0	0	0	0	5.65773e-06	2.79084e-06	0	0	0	0
407	0.000125787	0.000240642	6.92248e-05	2.93677e-05	1.41185e-05	5.87843e-06	5.94749e-06	0	9.17504e-06	1.00368e-06	5.31363e-07	5.24358e-06	4.37815e-06	9.45714e-06	4.71529e-06	0	2.9923e-07	8.86051e-07	0	0	1.27574e-06	0	0	4.1888e-06	6.87159e-06	4.40355e-06	0	0	0	0	0	5.06532e-06	0	0	0	0	0	0	0	3.36783e-06	0	0	0	1.01376e-05	2.37715e-06	4.67346e-06	0	0	0
408	0.0001194	0.000251096	9.34527e-05	3.97951e-05	1.27739e-05	6.39476e-06	8.66974e-07	0	1.15275e-05	0	8.20206e-06	1.53292e-06	2.42782e-06	2.76472e-06	4.47531e-06	0	0	2.5903e-07	3.27973e-06	8.79179e-06	3.72951e-07	0	0	1.759e-06	3.78469e-07	4.72183e-06	0	2.7692e-06	0	0	0	8.83191e-06	0	0	0	0	0	0	0	9.84558e-07	0	0	0	2.45937e-06	0	1.36625e-06	1.26019e-06	1.55191e-05	0
409	0.000107769	0.000253703	0.000132474	5.25402e-05	1.32029e-05	1.85569e-05	7.00876e-06	3.8691e-06	2.31634e-06	0	0	1.15345e-05	0	0	0	3.45606e-08	4.71428e-06	1.05794e-07	1.18012e-05	0	0	0	0	1.78318e-05	2.81615e-06	0	0	7.58287e-06	0	2.1896e-06	0	1.83077e-06	9.05644e-06	0	3.68546e-08	0	0	0	0	3.17033e-08	0	0	0	1.66819e-08	5.75495e-06	4.54159e-08	0	0	0
410	9.26684e-05	0.000238455	0.000165912	7.15625e-05	1.91348e-05	1.12546e-06	2.09586e-05	1.30512e-06	9.27928e-06	0	4.40588e-07	0	0	0	0	5.9754e-06	5.6711e-07	2.00961e-05	0	0	0	0	0	6.03785e-06	0	0	0	0	0	0	0	0	0	5.5254e-07	6.37203e-06	0	0	0	0	5.48138e-06	5.84545e-07	0	2.5184e-07	6.75153e-06	1.13389e-05	7.85225e-06	0	0	0
411	8.01905e-05	0.000224556	0.000233052	0.00010014	3.21691e-05	1.34953e-05	7.25462e-06	5.85111e-06	5.99214e-06	0	3.88649e-06	0	0	0	0	6.44354e-07	1.79254e-06	5.86725e-06	9.47355e-07	0	0	0	0	5.06867e-06	3.99466e-06	0	0	0	3.81838e-06	5.56613e-07	0	0	0	1.74648e-06	0	0	0	5.54708e-07	0	0	1.84764e-06	0	7.96023e-07	1.22238e-05	5.33418e-06	3.19703e-06	0	0	0
412	6.45905e-05	0.000207541	0.00030249	0.000138645	3.70996e-05	2.80021e-05	1.17148e-05	4.57297e-06	1.86683e-06	1.88083e-06	6.53767e-06	0	2.36945e-06	0	1.08443e-05	1.04899e-05	0	1.81198e-07	1.05429e-06	0	1.79096e-07	0	0	5.64081e-06	9.17769e-06	0	0	7.33913e-06	1.06967e-05	6.19442e-07	0	4.43436e-06	0	0	0	0	0	6.17322e-07	0	0	0	0	8.09279e-07	0	0	9.37524e-06	0	0	0
413	5.26265e-05	0.000183692	0.000366701	0.000186866	4.63698e-05	2.58533e-05	1.41282e-05	2.10148e-06	3.70434e-06	4.9442e-06	1.57064e-06	3.35125e-06	3.62088e-06	0	4.52716e-06	4.07985e-06	0	0	0	6.088e-06	7.47672e-08	0	0	0	1.97551e-06	0	0	3.06386e-06	5.92547e-06	0	0	1.85121e-06	2.31496e-06	6.84525e-06	0	0	0	2.00124e-07	0	0	0	0	3.37849e-07	1.14231e-06	0	2.42856e-06	0	0	1.48765e-06
414	4.94146e-05	0.000157202	0.000417566	0.000258992	5.44499e-05	3.07496e-05	8.51308e-06	4.42197e-06	2.36569e-07	2.65605e-07	0	6.49794e-06	1.68067e-07	0	6.7101e-06	2.06901e-06	0	9.9583e-06	0	3.88795e-07	1.76583e-06	0	0	0	0	0	0	0	7.61141e-06	0	0	0	1.47839e-07	4.37155e-07	0	0	0	1.27804e-08	0	0	6.19692e-06	0	0	2.13269e-05	0	0	0	0	9.5005e-08
415	3.79344e-05	0.000129757	0.000458329	0.000337131	8.24131e-05	2.93033e-05	1.38553e-05	2.05347e-06	2.64162e-07	2.93756e-06	4.80966e-07	2.34378e-07	1.54843e-06	0	0	1.14457e-05	0	0	4.79604e-07	0	0	0	4.29053e-07	0	1.08727e-07	0	0	1.88547e-07	2.5258e-06	1.69073e-06	0	0	0	0	0	0	0	1.53144e-06	0	0	0	0	0	1.97547e-06	3.67637e-06	0	1.91461e-07	0	0
416	3.25088e-05	0.000113012	0.000463845	0.000402417	0.000116145	3.64583e-05	1.59539e-05	1.09663e-05	1.25646e-06	5.48166e-06	2.28766e-06	0	9.57372e-06	0	0	6.59989e-06	0	0	2.28118e-06	0	1.21947e-06	0	2.04074e-06	1.0616e-06	5.17147e-07	0	0	8.96801e-07	1.20137e-05	8.04178e-06	0	0	2.83837e-06	0	0	0	0	3.55611e-06	0	0	0	0	0	0	4.3709e-08	0	1.67102e-06	0	0
417	2.76663e-05	9.237e-05	0.000455447	0.00046617	0.000154706	5.03889e-05	1.23217e-05	8.61509e-06	6.0751e-06	0	0	0	5.1061e-06	3.67072e-06	0	1.11699e-05	0	4.89245e-06	0	0	1.76903e-06	0	0	6.46424e-06	0	0	0	6.69896e-06	1.29159e-06	0	0	0	4.11749e-06	0	0	0	0	0	0	0	0	0	0	1.38249e-06	6.78473e-07	0	1.10301e-06	0	0
418	2.2088e-05	7.66621e-05	0.000436143	0.000526678	0.000211795	7.10383e-05	1.93573e-05	1.49744e-05	1.27536e-05	3.04692e-06	0	0	1.06764e-06	2.06054e-06	0	8.95768e-07	0	6.33377e-06	0	0	0	0	0	2.76419e-06	0	0	0	3.76043e-06	2.73512e-06	0	0	0	0	0	3.66277e-06	0	0	0	0	0	0	0	0	7.76055e-07	3.45265e-07	0	0	0	0
419	1.67569e-05	6.40033e-05	0.000410032	0.000560579	0.000290717	9.99941e-05	3.38408e-05	1.26081e-05	2.13622e-06	2.96883e-06	4.73584e-06	0	0	0	0	7.92078e-06	0	5.14903e-07	0	0	0	0	0	0	0	0	0	0	2.8851e-07	1.51001e-06	0	1.47298e-06	0	0	5.2572e-07	3.55945e-06	0	0	0	0	0	0	0	1.08849e-05	0	0	0	1.21609e-05	0
420	1.89348e-05	5.12161e-05	0.000363629	0.000563579	0.000371099	0.000137531	3.35215e-05	1.4357e-05	4.69601e-08	4.97164e-06	8.65443e-06	1.70254e-06	3.28856e-08	2.04227e-07	6.45381e-06	1.33042e-05	0	3.24586e-06	0	1.88903e-07	7.65588e-07	0	1.44817e-06	9.16212e-06	7.63321e-06	7.82651e-07	0	0	1.21233e-07	1.0144e-06	0	1.1199e-05	0	0	0	0	0	1.5855e-05	0	0	0	0	0	2.79906e-06	0	0	0	0	0
421	1.54554e-05	4.51177e-05	0.000315648	0.000534325	0.000456236	0.000187293	5.61876e-05	2.4134e-05	3.36294e-06	3.0177e-06	5.07154e-06	1.2576e-06	2.72568e-07	1.69271e-06	0	1.32788e-06	0	0	0	1.5657e-06	9.89885e-06	0	0	0	0	6.82342e-06	0	4.23294e-07	2.15637e-06	1.01283e-05	2.33664e-06	1.42271e-06	0	0	0	1.04777e-06	0	1.69739e-06	0	0	0	0	1.42575e-06	1.03521e-05	0	0	0	0	0
422	1.23864e-05	3.79713e-05	0.000270543	0.000490637	0.000529624	0.000256718	6.9789e-05	3.69836e-05	1.16368e-05	5.78481e-06	1.18988e-05	8.34005e-07	0	0	0	2.5455e-06	0	0	0	0	9.52945e-06	0	0	0	7.49996e-06	6.45103e-07	0	1.19259e-06	4.18666e-06	3.29833e-06	4.47924e-06	0	0	0	0	2.00853e-06	0	3.25384e-06	0	0	0	0	2.7331e-06	0	0	0	0	0	0
423	1.18912e-05	3.0349e-05	0.00022845	0.000437079	0.000592788	0.000339581	0.000100465	4.10439e-05	9.44136e-06	4.35205e-06	6.08383e-06	6.86515e-06	8.55454e-07	1.87927e-06	1.23255e-06	0	0	0	0	5.01422e-06	5.88508e-06	0	0	0	5.5344e-06	0	0	2.81263e-07	1.46049e-06	1.3463e-06	0	2.40143e-06	0	0	0	0	0	0	0	0	0	0	0	0	0	0	0	0	0
424	1.10342e-05	2.52074e-05	0.000190866	0.00037424	0.000618656	0.000435254	0.00014932	4.09761e-05	2.59524e-05	3.67643e-06	7.90501e-07	1.60658e-06	2.00193e-07	4.39787e-07	6.11573e-06	1.60721e-05	0	0	0	1.17343e-06	9.07902e-07	0	1.13324e-06	0	0	0	0	0	8.42975e-06	3.15061e-07	0	5.61983e-07	0	1.52073e-06	0	0	0	0	0	0	0	0	0	0	0	0	0	0	0
425	9.74006e-06	2.03746e-05	0.000150939	0.000318076	0.000617364	0.000522344	0.000178482	4.43162e-05	1.69481e-05	3.98926e-07	1.39826e-06	2.09094e-07	6.02616e-08	0	0	2.95849e-06	3.59959e-06	5.85988e-07	0	0	2.04139e-07	0	0	0	4.24222e-07	0	2.06549e-07	4.36407e-07	0	0	7.52276e-06	2.53193e-07	4.35762e-06	0	0	7.01167e-06	5.81356e-06	0	0	0	1.80006e-07	8.4914e-06	0	0	3.1428e-06	1.32779e-05	0	9.43342e-08	0
426	9.85417e-06	1.68435e-05	0.000122756	0.000271151	0.00060253	0.00060419	0.000257576	6.86964e-05	3.35931e-05	9.31817e-06	1.73774e-06	7.36786e-06	2.81213e-06	0	0	1.14111e-05	2.99773e-07	1.49812e-05	0	0	3.73757e-07	0	0	0	9.44843e-06	0	4.60033e-06	9.71981e-06	0	0	0	8.12154e-06	5.43835e-06	0	0	0	8.67527e-07	0	0	0	4.00916e-06	0	0	8.74089e-07	0	0	0	5.05441e-06	0
427	4.15268e-06	1.52993e-05	9.70623e-05	0.000225705	0.000553264	0.000654081	0.000350459	8.96523e-05	3.16109e-05	5.21738e-06	4.51953e-06	7.05039e-06	4.83541e-06	0	0	2.82909e-06	7.79651e-07	1.38393e-05	0	0	8.33183e-07	0	0	0	5.0999e-06	0	0	3.09536e-06	0	0	0	1.2166e-05	1.70016e-06	0	9.11503e-07	0	2.25627e-06	0	0	0	0	0	3.91158e-06	2.27334e-06	0	1.45609e-06	0	7.68112e-06	0
428	4.47753e-06	1.45601e-05	8.16303e-05	0.000185093	0.00049498	0.000669805	0.000441541	0.000126145	4.33278e-05	1.82809e-05	9.59763e-06	5.48018e-06	9.60254e-07	0	0	2.68357e-06	5.68762e-06	1.27287e-05	0	3.19919e-06	8.06715e-06	0	0	0	4.83758e-06	4.45458e-06	0	2.93615e-06	7.98449e-06	0	2.98108e-06	5.41621e-06	0	0	8.6462e-07	0	0	0	0	0	0	0	3.71038e-06	0	0	1.38119e-06	0	0	0
429	6.09942e-06	1.24553e-05	6.29426e-05	0.000150636	0.000432982	0.000666404	0.000540237	0.000165748	4.9649e-05	2.01333e-05	3.26003e-06	1.86145e-06	0	0	0	4.50071e-06	1.93191e-06	2.92225e-06	0	1.08667e-06	2.47172e-06	1.05635e-05	0	0	0	7.81755e-06	0	9.18212e-06	2.71209e-06	0	1.01258e-06	2.16715e-06	0	0	0	0	0	0	0	0	0	0	0	0	0	0	0	0	7.91327e-06
430	6.29468e-06	1.65864e-06	5.60966e-05	0.000114929	0.000381332	0.000624403	0.000657025	0.000244296	5.32207e-05	2.23372e-05	4.96129e-06	1.10652e-05	0	0	0	4.71779e-06	0	3.06128e-08	0	0	4.78641e-06	2.24485e-07	0	4.71166e-06	1.03527e-05	1.33976e-07	0	1.95129e-07	0	0	0	2.59714e-07	1.17833e-06	0	0	0	0	7.98711e-06	0	0	0	0	0	0	0	0	4.73992e-06	0	1.68165e-07
431	5.87742e-06	9.98927e-06	4.24996e-05	9.7217e-05	0.000316824	0.000575723	0.000703586	0.000329364	9.31076e-05	3.45346e-05	9.02885e-06	1.41483e-05	0	2.16549e-06	0	2.2698e-07	0	0	0	3.50526e-07	0	8.65987e-06	6.44937e-06	0	0	0	0	1.20542e-05	5.43649e-07	6.4325e-06	3.28657e-07	8.39337e-06	8.07849e-07	0	0	0	0	0	0	0	9.20745e-08	0	4.28421e-06	9.48114e-07	0	9.97208e-06	0	0	3.37023e-06
432	3.18188e-06	6.26849e-06	3.42017e-05	7.63452e-05	0.00026865	0.000505921	0.000756332	0.000439719	0.000121981	2.83449e-05	1.12446e-05	8.04311e-06	8.26245e-07	7.92675e-06	3.12969e-06	3.36382e-06	0	0	0	1.2831e-06	0	0	0	0	1.44085e-07	0	0	0	1.99002e-06	3.52709e-06	1.20305e-06	3.15483e-06	2.95712e-06	0	0	0	0	0	0	0	0	0	6.21631e-07	3.47056e-06	0	4.68126e-07	0	0	0
433	5.10954e-06	7.27538e-06	2.86851e-05	6.30041e-05	0.000217835	0.000442768	0.000759638	0.000550097	0.000166208	4.84898e-05	1.94591e-05	8.88778e-06	7.7028e-06	0	3.8381e-06	3.10631e-06	2.17428e-07	8.78827e-07	1.98521e-06	0	5.04176e-06	0	0	0	1.76699e-07	0	0	0	0	0	0	0	0	0	0	0	0	0	0	0	0	9.35716e-07	1.26442e-06	0	0	1.15413e-06	0	0	0
434	3.77823e-06	1.06427e-05	2.3707e-05	5.36129e-05	0.000183024	0.000377256	0.000726969	0.000655504	0.000229258	5.89154e-05	2.97443e-05	9.58368e-06	8.67308e-06	3.11084e-06	0	0	1.00521e-07	4.06296e-07	9.17794e-07	0	2.33089e-06	0	0	0	0	0	0	5.13498e-06	9.45847e-07	0	0	0	0	0	0	0	0	2.56075e-07	0	0	0	4.32597e-07	5.50191e-06	0	0	2.68162e-07	0	0	0
435	2.68687e-06	5.61263e-06	2.11357e-05	4.22774e-05	0.000145562	0.000314548	0.00067658	0.000752683	0.00032528	8.08214e-05	2.31878e-05	7.76409e-06	5.05402e-07	2.8174e-07	0	0	1.99109e-06	2.06575e-06	8.01298e-07	0	0	0	0	0	0	1.37494e-05	0	6.67943e-06	8.56628e-08	0	3.54845e-06	0	6.21682e-06	0	0	0	0	3.43092e-07	0	0	0	0	4.77271e-07	0	0	6.00918e-06	0	0	0
436	5.08131e-06	1.06524e-05	2.05617e-05	3.76425e-05	0.000113222	0.000274215	0.000621827	0.000811164	0.000415175	9.86953e-05	4.20248e-05	2.37788e-05	1.8586e-05	1.65833e-05	0	4.6666e-07	0	1.79685e-07	9.30741e-06	0	7.30177e-07	0	2.80588e-07	0	4.07895e-06	1.90902e-06	0	2.62575e-06	1.34897e-06	0	0	4.04653e-06	1.22314e-06	0	0	4.86708e-06	0	1.07129e-06	0	0	2.1747e-06	0	0	0	0	0	0	0	7.71289e-06
437	3.02218e-06	4.7566e-06	2.13692e-05	3.23145e-05	9.61616e-05	0.00022969	0.000536403	0.00084458	0.000529856	0.000140224	3.62501e-05	2.70093e-05	1.22114e-05	1.53278e-06	0	2.59787e-06	0	1.0003e-06	5.38367e-06	0	4.06486e-06	5.01314e-06	1.91688e-06	4.06339e-06	0	6.70345e-06	0	0	7.50963e-06	0	0	4.07438e-06	7.59076e-06	0	0	0	0	9.02549e-06	3.75443e-06	0	9.00511e-07	0	0	0	0	0	0	0	0
438	4.52768e-06	5.11031e-06	1.64952e-05	2.64153e-05	8.35241e-05	0.000180228	0.00046201	0.000826369	0.000643223	0.000191329	5.01136e-05	1.70283e-05	6.40573e-06	2.42443e-06	0	4.57932e-06	0	0	0	0	9.52169e-06	7.92935e-06	5.61287e-07	6.42712e-06	4.30959e-06	0	9.82531e-08	9.98717e-06	2.59556e-07	0	0	3.78741e-06	1.23626e-06	0	0	0	0	4.84266e-06	5.93844e-06	0	1.42435e-06	0	0	0	1.78813e-06	0	1.41659e-06	0	0
439	6.23443e-06	6.70997e-06	9.74692e-06	2.31145e-05	6.96865e-05	0.000148991	0.000396907	0.000765549	0.000749507	0.000268436	6.46836e-05	2.31701e-05	1.6339e-05	0	0	8.26677e-06	1.11232e-06	6.22273e-07	0	0	5.79581e-06	3.98176e-06	0	0	6.49744e-06	1.66125e-05	5.98062e-08	6.07915e-06	1.57991e-07	0	0	1.48985e-05	1.49817e-06	0	0	1.21854e-05	0	2.31275e-07	0	0	0	0	0	0	1.08842e-06	2.1722e-06	8.62273e-07	1.00248e-05	0
440	3.3395e-06	5.66302e-06	5.20659e-06	2.49873e-05	6.23354e-05	0.000120854	0.000333691	0.000718384	0.00081299	0.000348651	8.86858e-05	3.63933e-05	8.4215e-06	1.56345e-06	0	9.22723e-07	1.87315e-07	7.20351e-06	5.41535e-06	0	2.40875e-06	4.57787e-06	0	0	6.52417e-07	2.79753e-06	0	0	0	3.55925e-06	0	6.99045e-06	1.64387e-05	0	0	2.05201e-06	0	3.89466e-08	0	0	0	0	0	1.27778e-05	0	6.16743e-06	0	1.68818e-06	0
441	3.62528e-06	9.8648e-06	1.47853e-05	1.41067e-05	4.30874e-05	9.32551e-05	0.000280742	0.000618225	0.000854771	0.000457936	0.000116238	2.56267e-05	1.6946e-05	1.18914e-05	6.47042e-06	1.27627e-05	3.46994e-07	0	6.49321e-07	0	6.7752e-07	8.51458e-08	0	0	0	7.6726e-06	0	4.32326e-06	6.8286e-07	0	0	1.26852e-06	0	0	0	5.18569e-06	0	1.04034e-05	1.61801e-08	0	0	1.0961e-07	0	0	5.97764e-06	0	3.37579e-08	7.78768e-06	1.0357e-07
442	2.0276e-06	7.52536e-06	9.47933e-06	1.77898e-05	3.82267e-05	7.02899e-05	0.000229035	0.00053867	0.000820122	0.000577222	0.000160562	4.79226e-05	2.62392e-05	1.72268e-06	2.49406e-06	3.43154e-06	1.6643e-06	0	6.5231e-06	0	6.80639e-06	0	0	0	1.10531e-06	0	0	0	6.86003e-06	0	0	1.36485e-05	1.86801e-07	0	0	7.31538e-07	0	8.07504e-07	1.93298e-06	0	1.61246e-06	1.10115e-06	0	0	0	0	3.39133e-07	2.92959e-07	1.04047e-06
443	2.90199e-06	2.95935e-06	7.0491e-06	1.4409e-05	3.28781e-05	6.70951e-05	0.000182412	0.000460839	0.000773317	0.000700404	0.000221387	5.5129e-05	2.24223e-05	1.85281e-06	7.82944e-06	6.03851e-06	3.4529e-06	1.32197e-06	0	0	4.2621e-06	0	4.17035e-07	0	2.29318e-06	0	0	0	9.16552e-07	0	0	1.87729e-06	3.87554e-07	0	4.24691e-06	1.51771e-06	0	0	3.67309e-06	0	5.60302e-06	0	0	0	3.0553e-07	0	1.98008e-06	6.07799e-07	0
444	2.69321e-06	2.93713e-06	9.32846e-06	1.23574e-05	2.69983e-05	5.49313e-05	0.000148787	0.000390467	0.00070145	0.000821024	0.00028467	6.38741e-05	2.59364e-05	1.4497e-06	1.17115e-05	2.29481e-06	1.00638e-05	9.92585e-06	0	0	3.33482e-06	0	3.26303e-07	0	0	0	0	0	7.17143e-07	0	5.17438e-06	0	0	0	3.32293e-06	0	0	1.19275e-06	0	0	1.76649e-06	0	0	0	2.39057e-07	0	1.54928e-06	3.20755e-06	0
445	2.64499e-06	4.34557e-06	5.74175e-06	9.59628e-06	1.99676e-05	4.73235e-05	0.000119387	0.000323496	0.000631437	0.000900086	0.000382114	8.53957e-05	3.19235e-05	0	2.46776e-06	3.82406e-06	3.26798e-06	2.27755e-06	1.52756e-06	3.34274e-06	0	0	0	0	1.3852e-06	0	0	0	0	3.3906e-06	1.32541e-06	0	0	0	0	0	0	5.63602e-06	0	0	0	3.08004e-06	0	0	0	0	0	8.21611e-07	4.4774e-07
446	1.75331e-06	5.08932e-06	3.77263e-06	1.16553e-05	1.77016e-05	3.3825e-05	8.87067e-05	0.000269951	0.000545458	0.000950254	0.000499159	0.000111336	3.84471e-05	3.59211e-06	1.65439e-07	4.04314e-07	1.34445e-06	3.66539e-06	1.01179e-05	0	0	6.94994e-06	0	3.30278e-08	9.80458e-06	0	0	3.96152e-07	6.92356e-06	0	0	1.00297e-07	0	0	0	0	1.48757e-07	0	0	0	0	0	0	0	0	0	0	7.08078e-06	0
447	3.20152e-06	1.06479e-05	2.1146e-06	1.10169e-05	2.09105e-05	3.03276e-05	8.16107e-05	0.000221826	0.000458613	0.000955063	0.000637644	0.000155646	3.97082e-05	1.52456e-05	1.05816e-05	1.44126e-05	7.26935e-07	4.85809e-07	1.45681e-06	7.99358e-07	0	0	0	1.05352e-06	7.68967e-07	1.69681e-06	0	1.26364e-05	0	0	0	3.66926e-06	0	0	0	0	4.74502e-06	0	6.52346e-07	0	0	0	4.08317e-07	0	0	1.81697e-06	0	0	0
448	3.53163e-06	5.97681e-06	9.39549e-06	1.10307e-05	1.95441e-05	3.02003e-05	6.40322e-05	0.000169488	0.000400264	0.000928377	0.000825335	0.000240983	6.47845e-05	1.45082e-05	1.89352e-05	6.12672e-06	2.00456e-06	1.33964e-06	4.01724e-06	2.20427e-06	3.53039e-06	0	0	0	2.12047e-06	6.48576e-06	0	0	0	0	0	3.46524e-06	3.62521e-07	0	0	0	0	0	1.79888e-06	0	0	0	1.12595e-06	0	4.01946e-07	5.01038e-06	0	0	0
449	4.13174e-06	2.82251e-06	7.88305e-06	7.71301e-06	1.87879e-05	3.03429e-05	6.04314e-05	0.000152054	0.000350217	0.000878432	0.000997689	0.000334429	7.90466e-05	2.59278e-05	1.25074e-05	3.26821e-06	0	0	0	0	3.51798e-06	0	0	0	0	7.28122e-06	0	0	0	0	0	2.98823e-06	4.03209e-06	0	0	6.86671e-07	1.79529e-06	0	0	0	0	0	0	0	8.14675e-06	0	0	0	0
450	3.18999e-06	5.86867e-06	6.62864e-06	8.55166e-06	1.35385e-05	1.999e-05	4.2262e-05	0.000122547	0.000300849	0.000817377	0.0011049	0.000457946	0.00010313	2.66911e-05	9.94931e-06	1.81172e-06	1.42334e-06	4.3317e-06	0	3.44705e-07	0	0	0	4.87572e-06	9.2848e-06	1.94924e-06	0	0	0	0	0	2.93993e-07	1.30552e-06	0	0	2.7804e-06	6.38485e-07	2.59936e-06	1.51907e-06	0	0	0	0	0	1.13584e-05	0	2.46506e-06	0	0
451	5.13626e-06	5.38016e-06	6.94451e-06	5.55627e-06	1.40084e-05	1.65954e-05	3.93995e-05	9.79219e-05	0.000257324	0.000736941	0.0011846	0.000599739	0.000139425	4.80611e-05	2.74432e-05	9.08419e-06	4.11768e-08	1.37134e-05	0	9.97219e-09	0	0	1.57174e-06	1.14489e-05	8.76563e-06	0	0	0	4.70176e-06	0	0	0	0	0	0	1.23413e-05	0	7.51984e-08	4.39462e-08	0	3.74233e-06	0	4.3787e-06	0	2.48895e-07	0	7.13133e-08	0	0
452	4.61641e-06	5.85964e-06	7.58058e-06	1.35506e-05	1.19573e-05	1.56982e-05	3.81396e-05	8.81404e-05	0.000206745	0.000628444	0.00115462	0.000755447	0.00018924	6.0424e-05	2.89041e-05	8.85668e-06	3.45846e-06	1.71994e-07	1.65352e-07	0	4.80068e-07	6.82229e-06	0	2.22218e-06	0	0	0	0	2.76338e-06	1.35705e-05	0	2.45811e-07	4.88713e-06	0	0	0	1.70331e-06	1.67233e-06	0	0	0	0	0	0	4.18033e-06	0	0	0	0
453	5.12521e-06	5.72315e-06	9.85501e-06	8.42795e-06	1.1028e-05	8.16836e-06	3.40081e-05	7.33186e-05	0.000172458	0.000520214	0.00106007	0.000880184	0.000252649	6.31162e-05	2.61409e-05	7.18874e-06	1.55076e-05	1.70039e-06	0	1.87369e-07	5.27969e-06	2.11091e-06	0	7.36812e-06	1.29407e-06	0	0	0	0	3.59918e-06	0	9.40425e-07	0	0	0	1.14881e-06	0	2.35485e-06	0	0	0	0	0	0	3.55484e-06	0	0	0	0
454	4.6985e-06	4.92772e-06	7.96015e-06	7.88419e-06	9.34713e-06	1.62653e-05	2.71134e-05	6.35263e-05	0.000133971	0.000426493	0.000947633	0.00100384	0.000340055	8.71021e-05	1.92512e-05	2.43424e-05	1.16295e-05	1.30596e-06	0	2.34747e-07	9.01925e-06	8.72118e-07	0	1.3835e-06	3.20262e-06	0	0	0	2.08932e-06	0	0	1.60628e-06	0	0	0	4.66586e-06	0	3.76253e-06	0	0	0	0	0	0	1.78582e-07	0	0	3.30061e-06	0
455	3.65683e-06	4.6061e-06	4.48596e-06	6.29157e-06	9.34302e-06	1.83171e-05	2.38419e-05	5.51489e-05	0.000103665	0.000355163	0.000822056	0.00110359	0.000464082	9.75759e-05	2.92045e-05	2.38573e-05	1.62978e-05	0	0	0	7.53136e-06	0	0	0	2.00235e-06	0	0	0	9.82843e-07	0	0	7.55613e-07	2.01493e-06	0	0	1.51781e-06	0	7.84722e-06	3.05234e-06	0	0	0	0	1.61405e-06	8.40071e-08	7.51229e-06	3.26582e-07	1.55265e-06	0
456	2.67847e-06	1.0841e-06	7.2188e-06	9.74008e-06	9.79782e-06	7.83781e-06	2.51151e-05	4.49545e-05	8.8173e-05	0.000295949	0.000733388	0.00117468	0.000603037	0.000141928	4.24256e-05	1.58285e-05	1.21842e-05	3.62825e-06	0	0	4.94554e-07	0	0	0	1.17038e-07	5.0916e-06	0	0	0	7.11854e-06	0	1.51505e-05	1.87388e-07	0	0	4.00434e-06	0	6.94256e-07	2.25083e-06	0	0	0	0	1.50107e-07	0	6.98642e-07	3.03721e-08	0	0
457	2.88647e-06	4.29194e-06	4.6026e-06	8.14654e-06	1.58614e-05	1.34562e-05	1.35792e-05	2.32989e-05	6.18994e-05	0.00023229	0.000630423	0.0011956	0.000780749	0.000197273	4.16116e-05	2.20164e-06	3.49205e-06	2.16108e-06	0	6.52084e-07	4.56279e-06	0	0	0	4.77805e-06	0	0	0	1.11035e-06	0	2.4834e-06	0	0	0	0	0	0	0	0	0	0	0	0	8.21488e-06	7.5551e-07	1.01885e-06	0	5.19826e-08	0
458	3.03416e-06	3.78505e-06	7.82628e-06	7.99362e-06	1.09699e-05	6.6009e-06	1.55812e-05	2.93499e-05	5.86181e-05	0.0002002	0.000530027	0.00113151	0.000960825	0.000280092	7.32177e-05	1.35607e-05	7.25115e-06	5.54689e-06	0	3.71612e-06	9.2325e-06	0	0	0	8.56724e-07	0	0	0	6.23605e-06	0	1.50142e-06	3.02093e-07	0	0	0	1.02201e-06	0	8.51063e-07	0	0	0	0	0	2.54783e-06	0	0	0	2.9195e-07	0
459	4.24385e-06	5.5015e-06	3.60334e-06	1.06636e-05	9.66979e-06	6.2482e-06	1.66732e-05	2.91418e-05	5.26014e-05	0.000156527	0.000461986	0.00105198	0.0011438	0.000382049	8.99806e-05	2.95525e-05	1.06314e-05	1.59811e-05	4.35911e-06	8.53272e-08	5.94173e-06	0	0	3.41693e-06	2.15611e-06	0	5.34577e-06	3.91601e-06	0	0	2.38011e-06	2.08498e-06	0	0	0	3.36957e-06	0	1.34914e-06	2.28231e-06	0	0	5.65026e-07	0	8.1984e-06	2.70547e-07	0	0	0	0
460	3.55586e-06	5.37713e-06	5.20217e-06	1.471e-05	1.11775e-05	4.2882e-06	1.18528e-05	2.76881e-05	4.50963e-05	0.000138237	0.000397324	0.000940277	0.00127766	0.000513826	0.000130525	3.78204e-05	2.24299e-05	1.35785e-05	1.85487e-05	5.43996e-06	0	0	0	2.06618e-06	6.93946e-06	0	3.23252e-06	2.36797e-06	0	0	0	9.71184e-07	0	0	3.2857e-06	1.05787e-06	0	2.69018e-06	1.38008e-06	1.10474e-06	0	2.74953e-06	0	2.51519e-06	1.63597e-07	3.95102e-06	0	0	0
461	3.75293e-06	7.49124e-06	6.69925e-06	9.66972e-06	1.23577e-06	1.11746e-05	1.12622e-05	2.76344e-05	3.74772e-05	0.000118225	0.000333443	0.00085542	0.0013638	0.00071294	0.000166878	4.64013e-05	2.49469e-05	1.0457e-06	5.64597e-06	1.2235e-05	9.72107e-06	0	0	0	1.1579e-06	0	0	0	0	0	0	1.02567e-06	0	1.23999e-05	5.371e-07	6.32541e-06	0	4.39754e-07	0	1.80587e-07	0	3.93603e-07	0	0	0	6.45857e-07	0	1.69358e-06	0
462	6.85824e-06	1.61531e-06	5.9826e-06	4.70798e-06	1.08624e-05	8.04599e-06	1.74609e-05	2.05838e-05	3.04441e-05	9.59805e-05	0.000273285	0.000748232	0.00139852	0.000905101	0.000224428	6.05611e-05	2.00465e-05	1.80809e-05	7.63045e-06	9.44963e-07	1.28547e-05	0	0	7.07714e-06	0	5.07247e-06	0	5.51494e-07	2.20986e-06	0	7.74849e-07	2.29697e-06	2.65758e-07	0	0	0	0	0	2.02326e-06	0	0	0	0	0	0	0	1.35018e-07	1.84776e-06	0
463	3.42887e-06	4.81447e-06	2.46797e-06	8.18231e-06	1.4338e-05	1.42972e-05	2.04045e-05	1.83399e-05	2.49439e-05	8.31566e-05	0.000226605	0.000661064	0.00136312	0.00113042	0.000314558	7.18526e-05	3.96135e-05	1.36934e-06	1.46734e-05	1.13911e-05	2.03794e-05	0	1.63586e-07	0	0	0	0	5.69014e-06	0	0	0	4.7739e-06	0	0	0	0	4.30552e-07	0	0	0	0	2.57338e-06	0	0	0	0	1.27147e-06	2.26026e-07	5.51288e-08
464	4.85548e-06	3.62308e-06	5.91901e-06	6.69471e-06	1.28845e-05	1.65369e-05	1.59801e-05	2.04697e-05	2.98691e-05	5.71571e-05	0.00019119	0.000564994	0.00126558	0.0013089	0.000419817	0.00010172	3.48379e-05	6.12088e-06	4.54795e-06	4.99815e-06	7.98267e-07	3.12677e-06	1.12653e-06	0	0	0	0	1.53194e-06	0	0	0	1.31691e-05	0	0	0	3.10587e-06	8.63427e-07	0	0	0	0	8.44632e-06	8.38052e-07	0	0	0	0	4.53273e-07	1.10555e-07
465	4.86944e-06	4.42359e-06	6.31333e-06	1.10661e-05	1.40199e-05	1.37671e-05	8.97955e-06	1.10836e-05	2.20744e-05	5.07518e-05	0.000157545	0.000477834	0.00114712	0.00147767	0.000580614	0.000138525	4.55181e-05	1.89134e-05	1.58936e-06	7.04346e-06	2.07555e-06	2.35748e-06	6.02023e-07	0	0	0	0	3.61243e-06	7.35433e-06	0	0	7.15808e-06	0	0	2.57402e-07	2.34172e-06	0	0	1.34721e-07	9.53353e-07	0	2.47727e-06	6.31863e-07	0	0	1.8858e-06	0	0	0
466	4.57713e-06	5.93795e-06	8.83944e-06	1.13524e-05	1.02123e-05	7.50175e-06	1.24417e-05	9.56303e-06	2.14047e-05	4.86424e-05	0.000132195	0.000395758	0.00101539	0.00162664	0.000818019	0.00019178	5.42548e-05	3.35953e-05	1.81796e-05	4.53956e-06	1.39713e-05	0	0	0	5.59532e-06	0	6.949e-06	7.72971e-07	3.84699e-06	0	0	1.07143e-06	0	0	6.2014e-08	0	0	1.15822e-05	3.24573e-08	2.29684e-07	0	0	0	0	1.50766e-06	4.54332e-07	0	0	0
467	4.25531e-06	4.35026e-06	7.04714e-06	8.83425e-06	7.30462e-06	3.80941e-06	9.0926e-06	2.17e-05	2.34396e-05	4.04258e-05	0.000127218	0.000346199	0.000929298	0.0016836	0.00107315	0.000263536	6.95938e-05	3.71923e-05	5.29744e-06	1.98437e-07	1.43238e-06	0	0	0	1.96639e-07	0	0	0	0	0	0	1.2471e-05	1.18661e-06	4.78576e-08	0	1.48181e-06	6.01266e-06	0	0	0	0	0	2.80307e-06	0	0	0	0	0	0
468	4.46228e-06	2.91928e-06	6.28337e-06	8.6605e-06	6.7509e-06	2.22183e-06	1.737e-05	1.15344e-05	2.2914e-05	3.1182e-05	9.57745e-05	0.000287153	0.000821739	0.00164048	0.00137383	0.000360369	8.21513e-05	2.68617e-05	1.26755e-05	6.53629e-06	7.34347e-06	2.01205e-06	0	0	7.11851e-06	2.43776e-07	0	0	0	0	0	3.94854e-06	0	1.07921e-06	0	9.54318e-06	0	0	0	0	0	0	0	0	0	0	0	0	0
469	3.39491e-06	4.49038e-06	4.61674e-06	1.02398e-05	6.38501e-06	9.13587e-06	1.52597e-05	1.06812e-05	1.80697e-05	3.47726e-05	9.14958e-05	0.000235676	0.000696538	0.00150713	0.001555	0.000465915	0.000112654	3.94002e-05	1.63667e-05	8.89283e-06	5.36121e-06	1.01198e-05	0	0	1.37292e-05	2.98557e-06	0	1.03594e-06	4.14906e-06	1.87151e-06	0	1.34047e-05	0	0	0	0	0	0	0	0	0	0	0	0	0	0	0	0	1.05034e-06
470	3.64323e-06	5.92192e-06	1.0012e-05	5.68737e-06	1.99792e-06	9.47716e-06	1.16705e-05	8.87164e-06	9.5645e-06	2.71528e-05	6.88927e-05	0.000194396	0.00057979	0.0013087	0.00163694	0.000601036	0.000150666	4.68868e-05	3.33649e-05	9.03426e-06	4.71085e-06	4.61889e-06	0	1.99843e-06	6.37557e-06	2.20348e-06	2.96482e-06	4.33088e-06	3.87643e-06	1.74853e-06	0	3.03363e-06	0	0	0	7.82434e-07	2.08907e-06	0	0	0	0	0	0	0	7.72176e-06	0	0	0	9.81324e-07
471	3.68231e-06	5.9821e-06	1.05472e-05	3.26471e-06	9.28284e-06	6.51972e-06	9.70352e-06	1.12685e-05	7.79053e-06	3.12934e-05	5.72901e-05	0.000155816	0.00044648	0.00110979	0.00167192	0.000777768	0.000200971	5.44875e-05	2.24549e-05	1.00911e-05	3.963e-06	0	0	6.51612e-07	0	2.49792e-06	9.66714e-07	1.09655e-06	0	2.94353e-06	0	0	0	0	0	2.55122e-07	6.81164e-07	5.01031e-06	0	0	0	4.56534e-06	3.88039e-06	2.8515e-06	2.51777e-06	0	2.29088e-06	0	0
472	4.18195e-06	3.89266e-06	8.12167e-06	9.13372e-06	4.74285e-06	1.04348e-05	9.33782e-06	1.69475e-05	1.30763e-05	2.22432e-05	4.77207e-05	0.000126515	0.000368048	0.000914747	0.00160422	0.000948241	0.000253958	4.64883e-05	1.6638e-05	1.14377e-06	2.80366e-06	0	0	2.5696e-06	5.86463e-06	4.34158e-06	8.98156e-06	9.00431e-06	0	5.78292e-07	0	0	0	0	0	0	0	2.46529e-07	0	0	8.51133e-07	4.90248e-06	3.63687e-08	2.67254e-08	0	0	2.14711e-08	7.09618e-07	0
473	5.27223e-06	4.04383e-06	4.68819e-06	3.29454e-06	9.35753e-06	7.93596e-06	2.37991e-06	8.50115e-06	8.68096e-06	2.69506e-05	4.11776e-05	9.70893e-05	0.000300746	0.000762862	0.00152339	0.00114238	0.000314941	6.30069e-05	2.55578e-05	1.44734e-05	1.16905e-05	8.17175e-06	2.00289e-06	0	0	0	0	2.60514e-07	0	2.44732e-07	0	6.57483e-07	0	1.0112e-06	0	0	0	8.68411e-07	0	0	0	0	0	1.99426e-06	0	5.94993e-07	5.21018e-06	0	0
474	3.72364e-06	5.41394e-06	4.11415e-06	5.50646e-06	7.92001e-06	7.67464e-06	5.41936e-06	8.27974e-06	1.30026e-05	1.96605e-05	3.619e-05	8.07964e-05	0.000240263	0.00065509	0.00137637	0.00129442	0.0004181	9.03369e-05	3.80792e-05	1.88787e-05	1.11409e-05	3.89943e-06	8.06199e-06	8.12831e-07	0	2.42633e-06	0	4.52364e-06	0	8.26658e-07	0	6.91187e-07	0	5.65923e-06	0	2.3501e-06	0	5.6054e-06	0	0	0	1.39298e-06	1.47522e-06	6.73623e-06	0	2.00977e-06	1.96585e-07	0	0
475	4.07628e-06	2.90671e-06	5.00674e-06	7.87228e-06	1.25569e-05	7.573e-06	1.38448e-05	9.39914e-06	7.80128e-06	1.71658e-05	2.34469e-05	6.50835e-05	0.000194049	0.000530135	0.00118942	0.00136069	0.000524398	0.000110983	4.06589e-05	2.17505e-05	3.24488e-06	6.60586e-06	1.48345e-06	9.29952e-07	0	2.77594e-06	6.13754e-06	4.38166e-06	0	0	2.34329e-06	0	0	2.56686e-06	2.17838e-06	2.68873e-06	0	7.0219e-06	0	0	0	1.5937e-06	2.46485e-06	2.70398e-06	0	0	0	0	0
476	1.38931e-06	4.14423e-06	6.08326e-06	6.04884e-06	6.06411e-06	4.55101e-06	8.0819e-06	1.60165e-05	1.93521e-05	1.34935e-05	2.11976e-05	5.02296e-05	0.000152414	0.000413618	0.000972195	0.00136819	0.00064618	0.000140376	5.02019e-05	2.24838e-05	3.95762e-06	2.7848e-06	0	0	0	0	1.36954e-05	5.70828e-06	2.72483e-06	1.50326e-06	9.87848e-07	0	0	0	9.18328e-07	9.59711e-07	0	1.89841e-06	0	0	3.58541e-07	0	3.27584e-07	1.1399e-06	0	6.85264e-07	0	0	0
477	3.2287e-06	3.87135e-06	5.23878e-06	2.85179e-06	9.04122e-06	9.3699e-06	2.34951e-06	7.93959e-06	1.88019e-05	1.68491e-05	1.82519e-05	4.57833e-05	0.000116493	0.000322789	0.000824351	0.0013104	0.000800647	0.000190611	5.67907e-05	1.96575e-05	5.76395e-06	0	9.07561e-06	0	4.51903e-06	1.33872e-06	6.98437e-07	2.75768e-06	1.71328e-07	9.45201e-08	0	0	0	4.90716e-06	0	6.03434e-08	9.07535e-06	7.68818e-06	0	0	2.25439e-08	0	0	0	0	6.52608e-06	0	0	0
478	3.75766e-06	7.77687e-06	8.13746e-06	7.80367e-06	5.70496e-06	1.31178e-05	1.79364e-05	1.1593e-05	1.08027e-05	1.33e-05	1.00964e-05	4.38705e-05	9.03894e-05	0.000265487	0.000668075	0.00123481	0.000961498	0.000262355	8.13967e-05	2.83509e-05	1.19719e-05	0	0	0	1.69769e-07	0	1.79149e-06	0	0	5.10079e-06	0	8.6472e-06	0	1.41225e-06	0	4.72281e-07	6.88765e-07	2.70494e-07	1.18941e-06	0	0	0	0	0	0	3.86815e-07	1.05466e-05	0	0
479	1.51145e-06	4.01951e-06	7.25802e-06	8.54681e-06	9.12557e-06	7.93271e-06	5.56984e-06	1.30769e-05	6.38882e-06	2.22416e-05	9.11792e-06	2.75995e-05	8.02891e-05	0.000221811	0.000571241	0.00113365	0.00117694	0.000381043	9.4583e-05	2.86317e-05	7.05139e-06	4.11862e-06	2.78823e-08	0	7.80143e-07	2.31501e-06	8.2325e-06	0	0	3.32793e-06	0	0	0	3.83615e-06	0	4.40414e-06	3.1651e-06	1.24301e-06	0	0	0	0	0	0	0	1.77754e-06	0	0	0
480	2.86535e-06	1.46154e-06	7.72461e-06	1.01271e-05	9.08442e-06	8.96159e-06	1.097e-05	6.19915e-06	4.51815e-06	1.21875e-05	1.70007e-05	2.44483e-05	7.16058e-05	0.000190034	0.000491138	0.00103998	0.00135431	0.000505937	0.000124022	3.62775e-05	1.36891e-05	7.31898e-06	3.89801e-08	8.99366e-06	5.36472e-06	4.0639e-06	0	0	0	6.14422e-07	0	0	0	0	0	3.12298e-06	0	0	0	0	0	0	0	0	2.13631e-06	0	0	0	0
481	3.91744e-06	2.5717e-06	2.93058e-06	9.70169e-06	6.3606e-06	1.72696e-05	6.61805e-06	7.57599e-06	1.43701e-05	7.94537e-06	2.07467e-05	2.09941e-05	6.13323e-05	0.000155382	0.000421092	0.000931008	0.00146551	0.00068747	0.000165086	4.33454e-05	2.0839e-05	7.94556e-06	4.15809e-06	4.72425e-06	2.81801e-06	4.34652e-07	4.94191e-06	0	0	0	1.3987e-06	0	0	2.14161e-06	0	0	0	0	0	0	0	0	0	0	1.12218e-06	0	0	0	0
482	3.85503e-06	4.554e-06	9.28181e-06	2.45857e-06	6.65711e-06	9.92006e-06	5.4537e-06	1.93438e-05	5.70509e-06	1.25722e-05	1.95108e-05	2.45662e-05	4.94218e-05	0.000125292	0.000368097	0.00083979	0.00151404	0.000890921	0.00022561	6.3556e-05	2.53235e-05	1.89489e-06	4.97755e-07	0	1.23271e-05	2.4458e-06	9.64742e-06	1.5115e-05	5.85699e-06	0	1.67435e-07	4.69947e-06	0	2.56367e-07	4.0371e-06	1.54281e-05	0	7.95083e-06	0	0	0	0	1.23438e-05	0	0	0	0	0	0
483	1.94258e-06	3.97558e-06	6.12188e-06	6.33696e-06	1.29769e-05	9.24824e-06	7.80947e-06	9.71597e-06	1.71148e-05	1.75362e-05	2.02401e-05	1.01563e-05	4.80331e-05	0.000108038	0.000299104	0.000712921	0.00143936	0.0010736	0.000292423	7.82586e-05	3.41299e-05	1.4092e-06	2.24604e-06	8.53491e-06	0	1.18422e-06	5.55392e-06	0	1.61918e-07	0	0	2.33012e-06	0	1.41125e-07	5.85971e-07	4.62943e-07	8.38357e-07	1.13461e-07	0	0	0	0	0	0	0	0	0	0	0
484	1.73521e-06	2.95273e-06	8.5019e-06	1.04805e-05	3.39713e-06	9.36683e-06	1.23491e-05	1.10167e-05	1.19132e-05	1.24005e-05	3.91387e-06	2.3531e-05	3.36453e-05	9.60227e-05	0.000245543	0.000600051	0.00130642	0.00124398	0.000372501	8.36803e-05	3.19535e-05	1.25869e-05	4.58071e-06	2.77205e-06	0	7.83405e-06	0	0	1.07115e-06	0	0	1.87525e-07	0	9.33591e-07	0	3.06253e-06	5.54602e-06	7.50583e-07	0	0	0	0	3.95395e-06	0	0	0	0	2.71305e-06	0
485	1.27584e-06	2.18688e-06	4.22334e-06	8.71898e-06	3.42849e-06	5.96062e-06	6.50812e-06	9.59628e-06	1.05447e-05	1.23922e-05	8.25098e-06	1.57167e-05	2.92655e-05	6.7219e-05	0.000194256	0.000485411	0.00114624	0.00137421	0.00049785	0.000111436	3.91608e-05	1.15959e-05	3.65723e-06	3.5544e-06	8.32576e-06	0	0	1.47901e-06	0	1.78939e-06	0	3.19284e-07	0	1.63093e-06	0	0	5.07498e-07	0	0	0	7.68214e-07	0	6.73206e-06	0	0	0	0	4.61928e-06	0
486	3.16182e-06	3.92767e-06	7.64216e-06	8.6243e-06	1.00819e-05	8.19438e-07	5.45806e-06	9.33229e-06	1.21777e-05	1.51939e-05	1.39528e-05	1.17941e-05	2.0766e-05	5.99924e-05	0.000166087	0.000416622	0.000970837	0.0014193	0.000627543	0.000141292	3.88189e-05	2.55511e-05	5.57552e-06	7.65744e-06	1.23696e-05	0	4.5025e-06	9.47996e-07	0	1.14694e-06	0	0	0	1.04537e-06	0	0	3.25289e-07	0	0	0	3.05915e-06	0	7.12049e-07	0	0	0	0	0	0
487	3.21968e-06	1.55491e-06	5.34395e-06	6.69779e-06	1.0495e-05	6.60211e-06	2.7028e-06	8.54552e-06	6.66602e-06	9.21502e-06	1.91562e-06	1.18718e-05	2.99842e-05	5.18307e-05	0.000127418	0.000336847	0.000821205	0.00140399	0.000797057	0.000196218	5.25271e-05	2.21233e-05	2.87861e-06	1.32532e-06	1.26769e-06	0	8.1156e-07	0	0	0	0	0	4.68755e-07	0	0	0	0	0	0	0	2.62294e-06	0	6.33314e-06	0	0	1.69912e-06	0	0	0
488	1.20571e-08	1.25938e-06	7.58304e-06	3.61338e-06	3.66343e-06	1.35304e-05	9.50632e-06	5.36348e-06	1.24874e-06	3.52483e-06	1.58557e-06	3.51031e-06	2.42323e-05	3.98505e-05	0.000111062	0.000276277	0.000673383	0.00136455	0.000974053	0.000254955	5.58809e-05	2.1035e-05	7.33557e-06	7.18194e-06	1.1804e-05	7.0275e-08	1.01159e-05	3.60584e-06	8.01529e-06	0	0	0	2.51595e-07	0	0	0	4.74771e-06	5.93566e-06	3.14264e-06	0	0	0	0	0	0	5.94467e-06	0	3.71594e-06	0
489	8.24272e-07	5.40466e-06	7.30324e-06	9.60846e-07	5.96984e-06	5.74099e-06	8.46839e-06	4.44309e-06	8.78338e-06	1.23959e-05	1.59621e-05	1.58207e-05	2.87357e-05	2.95489e-05	8.97192e-05	0.000228403	0.000587479	0.00125004	0.00117217	0.000355587	8.84433e-05	3.44721e-05	8.96103e-06	5.45688e-06	9.98752e-06	7.48587e-07	3.9505e-06	4.24384e-07	2.60902e-07	0	0	0	2.68005e-06	2.4513e-07	0	1.24813e-06	0	4.30878e-06	0	0	1.11727e-06	0	1.74517e-06	9.89186e-07	0	8.81415e-06	0	0	0
490	2.74826e-06	5.12949e-06	4.91282e-06	5.59998e-06	9.92704e-06	1.05998e-05	1.1736e-05	1.69355e-06	6.28898e-06	1.0439e-05	8.49776e-06	1.11911e-05	2.79961e-05	3.50113e-05	6.77905e-05	0.000191546	0.000500115	0.00114921	0.00134727	0.000475958	0.000118372	3.62085e-05	4.29585e-06	2.48804e-06	3.66043e-06	2.95188e-06	0	8.79806e-07	0	8.14521e-06	0	1.88287e-06	0	5.08188e-07	0	2.58755e-06	0	0	0	1.81378e-06	4.82578e-06	0	3.61798e-06	2.05072e-06	0	0	0	0	0
491	4.02245e-06	2.31541e-06	6.48961e-06	8.05004e-06	4.9835e-06	1.23678e-05	9.38984e-06	8.80965e-06	9.09122e-06	8.15516e-06	1.09518e-05	1.1406e-05	1.49109e-05	2.17031e-05	5.96251e-05	0.000159314	0.00043583	0.00104333	0.0014943	0.000637078	0.000157166	4.25665e-05	9.5207e-06	1.66604e-05	3.40027e-06	2.2765e-06	3.71546e-06	0	0	9.95435e-06	0	1.45208e-06	0	0	0	1.02207e-06	5.66416e-06	0	0	1.39879e-06	1.93534e-06	0	0	0	0	0	0	0	0
492	1.82531e-06	1.56863e-06	6.26853e-06	3.31381e-06	7.86029e-06	1.10964e-05	1.45217e-05	7.75509e-06	9.99049e-06	1.50146e-05	1.34698e-05	1.41137e-05	1.86355e-05	2.40904e-05	4.89987e-05	0.000144834	0.00037687	0.000924821	0.0015498	0.000831151	0.000205734	4.78608e-05	2.74e-05	1.10389e-05	1.23831e-05	0	9.09975e-07	1.72617e-06	0	8.99514e-07	0	0	0	2.88714e-06	0	2.50321e-07	1.38724e-06	0	5.54491e-06	0	0	0	8.52859e-06	0	0	0	0	0	0
493	1.31761e-06	7.37455e-08	2.90546e-06	8.82154e-06	8.86902e-06	5.19816e-06	7.03718e-06	1.62636e-05	6.56804e-06	9.65557e-06	3.11103e-07	8.00182e-06	1.19293e-05	1.81355e-05	4.52097e-05	0.000111421	0.000299478	0.000805433	0.00151957	0.00103271	0.00024796	7.28907e-05	2.82509e-05	1.33504e-05	1.71684e-05	0	2.15853e-06	0	2.53643e-07	4.13761e-07	2.32511e-07	0	1.61487e-07	0	1.02535e-07	5.57507e-06	9.27995e-06	6.21111e-06	0	6.75138e-08	5.10741e-06	0	0	1.42191e-06	0	0	0	1.77282e-07	0
494	2.5816e-06	1.51795e-06	8.2304e-06	7.79005e-06	5.67456e-06	5.69696e-06	7.44846e-06	1.17175e-05	5.84277e-06	8.2101e-06	9.55667e-06	8.00296e-06	1.18145e-05	1.75371e-05	3.6477e-05	9.31518e-05	0.000268031	0.000682793	0.00140633	0.00120336	0.000338195	9.20877e-05	3.36498e-05	1.40328e-05	9.5692e-06	2.16468e-06	5.49037e-06	0	7.06434e-06	9.52007e-06	5.2564e-06	1.40884e-06	3.65076e-06	0	2.31803e-06	5.69568e-06	0	0	0	1.52629e-06	0	0	0	0	0	0	0	4.00782e-06	0
495	3.37937e-06	4.59255e-06	7.91895e-06	8.10679e-06	3.87048e-06	7.72704e-06	6.1983e-06	5.59656e-06	7.07045e-06	7.81529e-06	9.83968e-06	1.43563e-06	1.01577e-05	2.10471e-05	3.81488e-05	8.16601e-05	0.000207396	0.000554515	0.00122596	0.00132595	0.000443717	0.000102723	3.44636e-05	1.83709e-05	3.43468e-06	1.03085e-05	0	2.4547e-06	3.37131e-06	4.21027e-07	0	3.57059e-06	0	0	0	6.48644e-06	0	3.5611e-07	0	0	4.12499e-07	0	1.47344e-06	0	0	0	0	0	0
496	1.38223e-06	7.54846e-07	6.55561e-06	8.07436e-06	6.64474e-06	8.42673e-06	2.20757e-06	5.54264e-06	7.09875e-06	1.12261e-05	1.11333e-05	3.84772e-06	1.58552e-05	2.36804e-05	2.29272e-05	7.26932e-05	0.000164238	0.000460941	0.00103531	0.00141583	0.000566996	0.000131905	4.48099e-05	1.51266e-05	7.01961e-06	4.41515e-06	0	2.24743e-06	0	6.42473e-06	0	0	9.06641e-07	2.64711e-06	2.27188e-06	5.0607e-07	0	3.26041e-07	0	0	3.77668e-07	0	1.34902e-06	0	0	0	0	0	0
497	2.5484e-06	4.42958e-06	5.75391e-06	5.91105e-06	6.18832e-06	1.00219e-05	8.04531e-06	3.46048e-06	5.97399e-06	1.38483e-05	1.22258e-05	1.4207e-06	1.35896e-05	2.24166e-05	2.07076e-05	5.07553e-05	0.000136459	0.000394398	0.000875749	0.00142643	0.000711801	0.000170907	5.12182e-05	2.85134e-05	7.51535e-06	7.3197e-07	7.37445e-06	0	1.16887e-05	1.06523e-05	0	0	2.8267e-07	8.25307e-07	7.08318e-07	1.57781e-07	6.34277e-06	0	0	0	5.56989e-06	0	0	1.25114e-06	0	0	0	0	0
498	1.0339e-06	1.31591e-06	5.08913e-06	3.68352e-06	2.67514e-06	1.10181e-05	7.09685e-06	2.10491e-06	1.67215e-05	1.04404e-05	1.63778e-05	1.934e-05	1.41253e-05	2.55479e-05	1.40268e-05	4.51214e-05	0.000120533	0.000302445	0.000755847	0.00138714	0.000868332	0.000237108	4.51477e-05	3.16212e-05	9.43554e-06	7.78252e-09	6.50475e-06	7.34221e-06	4.38364e-06	1.42757e-05	0	0	1.03265e-06	0	0	7.5306e-06	0	0	0	2.20767e-06	0	0	0	0	0	0	0	0	0
499	4.55717e-06	5.29711e-06	6.6549e-06	1.07267e-05	9.8914e-06	6.92056e-06	5.88383e-06	1.82029e-06	9.21711e-06	8.61764e-06	7.10288e-06	6.33568e-06	1.24233e-05	8.26209e-06	1.65124e-05	4.57328e-05	9.55508e-05	0.000258619	0.000664847	0.00127898	0.0010489	0.000330842	6.68975e-05	3.06701e-05	1.26979e-05	1.04349e-05	4.97262e-06	1.29446e-06	3.74127e-06	9.27348e-06	0	0	0	0	0	0	1.12212e-06	0	0	0	0	0	0	0	0	3.26399e-06	0	0	0
500	2.49674e-06	1.00912e-06	3.22798e-06	9.17609e-06	5.64712e-06	9.00668e-06	9.48831e-06	6.82931e-06	8.66567e-06	3.03261e-06	7.06267e-06	1.56032e-05	1.28973e-05	1.4574e-05	2.15542e-05	4.12784e-05	7.36163e-05	0.000213185	0.00055236	0.00114316	0.00117654	0.000441425	9.11521e-05	3.45623e-05	2.17643e-05	1.53831e-05	1.08271e-05	5.07616e-06	2.33048e-07	5.90674e-06	2.26985e-07	0	0	0	3.01594e-06	0	3.519e-06	0	0	0	0	0	0	3.74176e-07	0	1.0236e-05	0	3.29653e-07	0
501	2.53711e-06	2.40527e-06	6.0299e-06	8.73857e-06	7.49864e-06	1.02644e-05	1.02069e-05	7.24251e-06	4.98386e-06	4.13746e-06	9.60287e-06	1.67674e-05	4.23714e-06	1.51682e-05	2.98053e-05	3.20382e-05	6.20384e-05	0.00017616	0.000465531	0.00103331	0.00128736	0.000570525	0.000132874	3.73277e-05	1.90716e-05	1.25071e-05	6.01985e-06	1.09265e-06	4.49657e-07	4.08308e-06	2.43943e-07	9.4566e-06	0	2.95148e-06	3.24127e-06	0	1.25238e-06	0	0	0	6.08226e-06	0	0	4.0213e-07	0	6.02403e-06	3.79376e-06	3.54281e-07	0
502	1.21935e-06	5.08392e-07	4.07132e-06	3.99672e-06	4.99997e-06	1.3028e-05	5.29861e-06	7.49638e-06	1.72635e-06	5.36535e-06	1.48117e-05	1.44252e-05	9.81887e-06	1.26188e-05	1.79083e-05	2.06765e-05	5.74231e-05	0.000143271	0.000392668	0.000910978	0.00133935	0.000722272	0.000178046	4.18545e-05	8.43155e-06	6.49854e-06	2.73408e-06	0	7.66755e-08	6.7988e-06	0	3.64006e-06	5.64737e-06	1.13609e-06	0	0	3.9555e-06	2.15384e-07	0	0	2.3412e-06	0	2.88458e-06	0	0	2.46328e-06	1.4603e-06	0	0
503	1.7982e-07	1.21215e-06	3.72723e-06	8.2781e-06	6.89506e-06	1.35275e-05	1.18015e-05	2.93368e-06	1.06104e-05	1.441e-05	2.01131e-05	4.57325e-06	1.07559e-05	2.91632e-05	6.29467e-06	1.1588e-05	3.87285e-05	0.000124985	0.000325827	0.000770822	0.00130025	0.000906312	0.000232453	6.91485e-05	2.40386e-05	2.7294e-06	9.09819e-06	0	0	2.0758e-07	0	1.48651e-06	2.20792e-07	0	0	0	1.35799e-07	8.42073e-09	0	0	0	0	1.12777e-07	0	0	5.64928e-09	0	0	0
504	1.94116e-06	4.18154e-06	3.51579e-06	8.05091e-06	7.29825e-06	6.95445e-06	1.34751e-05	1.13949e-05	7.86585e-06	7.80089e-06	1.37785e-05	2.06646e-05	2.28101e-05	2.06423e-05	1.73532e-05	9.56668e-06	3.24237e-05	8.75377e-05	0.000287055	0.000658812	0.00123304	0.00106548	0.000312582	7.838e-05	2.79497e-05	8.44182e-06	8.81959e-07	7.16926e-06	8.34584e-08	8.39012e-06	0	0	4.27847e-06	0	9.62984e-07	0	0	1.2485e-05	0	8.04783e-07	5.72986e-06	0	0	0	0	3.63807e-07	1.61779e-06	0	0
505	1.13685e-06	2.93575e-06	5.45062e-06	4.36876e-06	7.05183e-06	4.39689e-06	4.75587e-06	1.04054e-05	1.14187e-05	1.21244e-05	6.27333e-06	6.9468e-06	1.38606e-05	1.64346e-05	1.99605e-05	1.9619e-05	3.87284e-05	8.21003e-05	0.000229541	0.000560378	0.00111424	0.00122702	0.000423341	0.000104328	3.24131e-05	1.13049e-05	7.31478e-06	5.25837e-06	5.25019e-06	6.96444e-06	0	0	6.06919e-06	0	9.80846e-07	2.88967e-07	2.03782e-06	4.55217e-06	4.83553e-06	0	1.56882e-06	0	0	1.36606e-07	1.51939e-06	1.42782e-06	0	1.00293e-06	0
506	2.45755e-06	2.7542e-06	6.64292e-06	7.43099e-06	5.37942e-06	5.93311e-06	4.49666e-06	5.09896e-06	4.48555e-06	8.00111e-06	7.54481e-06	6.93363e-06	5.63662e-06	7.01736e-06	1.31681e-05	2.10305e-05	2.48647e-05	6.96732e-05	0.000171119	0.00047209	0.000986891	0.00133824	0.000544603	0.000130169	3.45291e-05	1.45842e-05	1.12446e-05	6.58094e-06	1.09344e-05	4.82877e-06	3.28195e-06	0	2.99897e-06	0	1.22754e-06	4.21881e-06	2.55037e-06	3.04094e-07	6.05174e-06	0	1.92134e-07	0	0	1.70965e-07	1.90155e-06	0	0	1.25518e-06	0
507	4.2993e-06	1.04512e-06	5.12322e-06	5.11692e-06	5.28815e-06	6.60261e-06	2.73118e-06	1.48478e-05	3.31111e-06	9.90229e-06	1.17629e-05	2.28199e-06	9.39968e-06	1.33149e-05	1.77456e-05	1.50422e-05	2.32242e-05	6.33129e-05	0.000145855	0.00039661	0.000860527	0.00141708	0.000705554	0.000172137	5.17266e-05	1.55638e-05	1.53639e-05	0	3.02344e-06	6.93497e-06	1.51274e-06	0	6.26933e-07	0	0	1.77787e-06	2.32221e-06	1.40165e-07	0	7.22804e-06	8.85599e-08	0	0	0	0	0	3.59976e-07	0	0
508	3.69564e-06	9.85587e-09	1.01109e-05	5.44282e-06	1.21005e-05	9.57592e-06	1.10805e-05	1.3206e-05	5.86788e-06	8.26996e-06	1.89569e-05	4.6366e-06	7.67843e-06	1.37742e-05	1.8682e-05	2.03673e-05	2.85919e-05	5.98741e-05	0.000121459	0.0003441	0.000717838	0.00140928	0.000876515	0.000225956	6.56934e-05	2.11434e-05	7.63025e-06	1.13567e-06	1.81913e-06	6.66461e-06	0	0	0	0	0	0	3.02518e-06	0	0	5.79048e-07	0	0	6.34279e-06	0	0	1.73691e-06	2.88381e-08	0	0
509	1.5285e-06	3.2781e-06	6.39564e-06	8.26011e-06	3.17574e-06	1.25423e-06	1.29137e-05	9.60826e-06	4.54084e-06	7.50175e-06	6.74095e-06	2.91417e-06	9.98118e-06	1.37946e-05	3.07409e-06	1.32663e-05	1.93951e-05	3.67048e-05	0.000106965	0.000271424	0.000638734	0.00131713	0.00107492	0.000292162	7.05686e-05	2.39169e-05	1.21707e-05	1.19197e-06	3.8672e-07	0	0	0	3.66723e-07	0	0	0	4.678e-06	0	5.78759e-06	0	5.95364e-07	5.75887e-07	6.03533e-08	0	0	1.58661e-06	0	4.50492e-07	0
510	2.23175e-06	3.40914e-06	2.00035e-06	6.21501e-06	6.28809e-06	3.09514e-06	3.77169e-06	1.61768e-05	4.74578e-06	9.56439e-06	8.92012e-06	9.57452e-06	1.34414e-05	1.87573e-05	5.91431e-06	1.42415e-05	6.66481e-06	3.20801e-05	9.12365e-05	0.000242628	0.000552786	0.00119697	0.00123825	0.000398371	9.17927e-05	2.98218e-05	1.56976e-05	1.58734e-06	5.8577e-06	8.98699e-07	0	3.28399e-06	6.97659e-07	1.62089e-06	0	0	7.00287e-07	0	6.19164e-07	0	2.97347e-06	2.87619e-06	3.01426e-07	0	0	9.07723e-06	0	2.24992e-06	0
511	2.407e-06	4.26376e-06	4.32442e-06	6.31977e-06	4.16825e-06	4.81739e-06	2.42317e-06	7.1245e-06	6.52514e-06	6.55214e-06	1.13981e-05	9.3973e-06	1.15998e-05	7.01481e-06	1.17149e-05	9.29795e-06	1.50127e-05	2.61136e-05	7.30274e-05	0.000193811	0.000467447	0.00107369	0.0013654	0.00051801	0.000114452	3.56556e-05	1.30527e-05	2.29938e-06	7.45985e-06	1.72554e-06	0	7.94554e-06	1.01061e-06	2.34799e-06	2.30681e-07	0	1.01442e-06	0	1.06247e-06	0	0	0	0	0	0	1.67043e-06	0	3.26608e-06	0
512	2.14877e-06	6.67464e-06	5.66178e-06	5.18272e-06	1.0175e-05	4.67111e-06	1.12237e-05	6.5266e-06	1.22566e-05	8.29706e-06	8.3993e-06	1.89036e-06	1.61215e-05	2.4315e-06	9.84067e-06	9.03509e-06	1.16311e-05	2.91429e-05	6.22101e-05	0.000160907	0.000392254	0.000936005	0.0014174	0.000658946	0.000161756	4.79946e-05	1.57748e-05	1.16194e-05	3.68588e-06	4.50999e-06	0	4.02153e-06	1.39951e-06	0	1.87343e-07	1.79634e-06	0	0	5.71678e-07	0	0	0	0	0	0	0	0	2.15816e-06	0
513	2.6754e-06	3.7858e-06	3.20401e-06	6.65458e-06	9.80919e-06	3.70932e-07	2.41037e-06	5.81729e-06	1.18767e-05	8.17988e-07	1.24418e-05	3.83876e-06	1.13169e-05	1.37234e-05	7.3031e-06	1.05139e-05	1.46509e-05	3.11775e-05	5.40943e-05	0.000146623	0.000338923	0.0008146	0.00139537	0.000858827	0.00023758	6.19375e-05	2.82863e-05	6.58868e-06	4.49378e-06	9.64081e-06	0	4.97895e-06	1.69879e-07	0	7.67407e-09	1.1139e-06	6.21892e-06	0	0	0	0	0	0	4.93769e-06	0	2.6039e-06	0	4.86505e-08	2.48193e-06
514	7.74582e-07	3.0603e-06	7.2469e-06	6.10647e-06	3.8659e-06	3.84436e-06	9.60476e-06	8.15372e-06	9.30757e-06	5.3378e-06	1.76173e-05	3.76763e-06	3.83672e-06	1.56383e-06	9.15597e-06	7.51542e-06	1.74262e-05	1.52897e-05	5.73971e-05	0.000114798	0.000280163	0.000705672	0.00136043	0.00103619	0.00030924	9.12185e-05	3.24576e-05	5.68119e-06	2.23263e-06	1.49536e-05	1.37898e-06	0	8.48963e-07	4.8987e-07	0	0	1.27011e-06	0	0	0	0	4.59517e-07	0	0	0	5.09191e-06	4.02456e-07	0	0
515	8.39893e-07	3.69064e-07	1.42673e-06	6.62627e-06	2.41309e-06	6.0078e-06	4.08029e-06	9.46593e-06	1.54258e-05	7.08637e-06	1.38436e-05	8.13136e-06	7.8124e-06	1.42612e-05	8.53118e-06	9.57483e-06	1.5946e-05	1.97067e-05	4.0981e-05	0.000108522	0.000237653	0.000603427	0.00124267	0.0012036	0.000407472	0.00010519	2.76007e-05	1.02236e-05	1.8808e-05	2.62097e-06	1.05289e-05	1.96212e-06	1.17927e-07	3.17571e-06	0	0	5.54864e-07	0	0	0	0	2.97894e-06	0	0	0	7.22421e-07	2.60902e-06	0	0
516	2.18666e-06	2.71553e-06	2.61776e-06	6.72742e-06	5.83173e-06	5.02475e-06	1.67895e-06	8.34983e-06	1.15835e-05	9.4941e-06	1.0189e-05	8.38603e-06	1.46744e-05	7.77229e-06	4.06492e-07	1.87571e-05	9.30006e-06	1.92145e-05	2.6434e-05	8.51728e-05	0.000198547	0.000509154	0.00111026	0.00133514	0.000526584	0.000126185	4.67627e-05	2.31105e-05	8.57744e-06	4.3513e-06	2.63853e-06	6.10284e-06	5.45451e-07	0	0	1.81375e-06	8.33542e-07	0	0	0	0	0	0	0	0	1.19935e-06	0	3.50067e-06	0
517	1.75199e-06	5.7828e-06	4.40095e-06	1.43955e-06	2.64081e-06	8.16212e-06	1.10575e-05	1.15149e-05	7.53301e-06	1.51377e-05	2.45233e-06	1.33899e-05	5.77967e-06	1.50557e-05	2.0057e-05	5.88447e-06	1.09935e-05	2.16807e-05	4.24255e-05	7.94067e-05	0.000162323	0.000441593	0.000966326	0.00141993	0.000690634	0.000163523	5.15312e-05	2.58542e-05	1.26925e-05	1.60312e-06	5.05464e-06	1.12027e-05	3.37699e-07	0	0	1.12293e-06	5.16062e-07	0	0	0	0	6.39678e-06	0	0	0	0	0	4.15607e-06	0
518	4.41613e-07	1.90303e-06	1.57929e-06	8.41115e-06	7.91536e-06	8.23987e-07	1.08429e-05	9.84101e-06	4.70127e-06	5.11425e-06	1.16541e-05	4.66572e-06	1.76846e-05	2.09732e-05	1.68547e-05	1.25902e-05	8.89002e-06	1.59955e-05	3.05432e-05	5.49462e-05	0.000143164	0.000359284	0.000837153	0.00140854	0.000873493	0.000231684	6.35611e-05	2.93399e-05	1.39207e-05	2.61512e-07	8.24548e-07	5.13503e-06	1.19407e-05	1.16583e-05	0	0	3.61203e-06	0	0	0	0	1.20158e-06	0	0	0	0	0	3.24417e-07	0
519	2.78698e-06	2.67416e-06	5.58255e-07	7.29805e-06	1.21311e-07	1.10367e-05	1.94274e-06	1.18049e-06	4.94106e-07	8.50663e-06	1.0708e-05	1.70314e-05	1.6808e-06	1.2855e-06	1.08806e-05	1.8106e-06	4.91552e-06	1.76962e-05	3.10003e-05	4.87674e-05	0.000114144	0.000315447	0.000727224	0.00136562	0.00104239	0.000303868	7.19047e-05	2.77756e-05	2.14982e-05	6.9837e-07	3.3506e-07	0	0	0	0	8.16865e-07	4.4458e-07	0	0	0	0	0	0	0	0	1.1121e-05	0	2.60173e-07	0
520	3.22713e-06	5.77568e-06	4.53078e-06	3.67904e-06	1.59149e-06	2.60846e-07	5.15692e-06	1.10941e-05	1.21187e-06	8.94907e-06	1.48611e-05	1.02408e-05	8.31016e-06	1.12594e-05	4.30783e-06	1.89191e-05	7.77926e-06	1.5706e-05	1.43109e-05	2.74825e-05	9.18182e-05	0.00027019	0.0006242	0.00125378	0.00120121	0.00040118	0.00010064	4.01616e-05	1.74475e-05	9.84254e-06	4.79277e-07	8.43191e-07	3.61682e-06	0	0	0	3.91854e-06	0	0	0	0	0	0	0	0	0	0	3.12964e-06	0
521	2.42757e-06	5.01172e-06	3.03119e-07	4.10819e-06	5.15824e-06	3.27533e-06	9.46547e-06	1.26504e-05	5.17253e-06	3.15046e-06	7.74438e-06	7.27696e-06	1.65476e-05	4.6863e-06	9.15966e-06	1.19451e-05	9.75205e-06	1.57424e-05	1.27156e-05	4.14345e-05	7.47455e-05	0.000231938	0.000531889	0.00113129	0.00134169	0.000519623	0.000133321	3.75648e-05	2.33509e-05	1.79863e-05	6.48696e-06	7.02249e-06	1.02562e-05	4.64555e-07	0	3.75257e-06	4.10249e-06	4.83994e-06	0	0	0	2.18876e-06	0	0	0	0	0	1.61307e-06	0
522	6.91627e-07	4.90787e-06	1.5068e-06	1.51951e-06	9.50258e-06	6.8847e-06	1.37057e-06	9.55574e-06	6.92594e-06	2.08548e-06	9.20036e-06	4.10755e-06	1.61947e-05	1.69013e-05	2.1804e-05	1.02488e-05	1.82798e-05	1.7305e-05	2.04948e-05	3.99715e-05	7.15439e-05	0.000195635	0.000453591	0.000980706	0.00141131	0.000678044	0.000183516	5.69174e-05	2.59601e-05	2.07873e-05	4.2996e-06	3.79767e-06	7.40787e-06	3.25269e-07	2.17174e-06	2.62744e-06	2.83985e-06	3.38879e-06	0	0	0	1.53251e-06	0	0	0	0	0	0	0
523	4.01031e-06	2.93326e-06	5.08634e-06	3.61597e-06	1.33895e-06	2.58838e-06	7.32516e-07	8.4434e-06	9.9774e-07	1.05699e-05	9.94007e-06	1.07851e-05	3.51035e-06	2.21106e-05	1.55052e-05	6.49738e-06	1.64016e-05	1.83786e-05	2.55342e-05	2.17998e-05	7.16179e-05	0.000147569	0.000384801	0.000844336	0.00141561	0.0008602	0.000230088	6.28319e-05	2.97118e-05	1.07625e-05	4.96414e-06	1.2371e-06	4.96139e-06	0	4.41046e-07	0	2.82293e-06	0	0	0	0	0	8.49966e-07	0	2.10351e-06	0	0	0	0
524	1.23468e-06	4.8899e-06	1.3252e-06	1.69678e-06	8.29825e-06	1.26992e-06	2.97142e-06	1.08544e-05	1.46787e-05	2.32676e-06	4.40991e-06	8.06097e-06	4.51933e-06	1.56208e-06	1.67023e-05	4.66945e-06	9.80543e-06	8.53639e-06	8.38195e-06	1.83479e-05	5.39719e-05	0.000123057	0.000326372	0.000741451	0.00136159	0.0010172	0.000317055	7.80552e-05	2.66967e-05	2.48747e-05	7.05439e-06	1.32763e-05	7.76101e-06	9.45057e-06	0	2.25443e-06	0	0	2.2394e-06	0	0	4.83456e-06	2.1804e-06	5.52484e-06	4.65373e-06	0	0	0	0
525	1.67652e-06	3.68418e-06	2.50658e-06	2.2061e-06	7.9875e-06	1.15309e-05	1.13281e-05	1.21706e-05	9.28795e-06	7.97084e-06	6.6242e-06	0	8.12315e-06	1.80542e-05	8.72344e-06	1.08869e-05	1.40233e-06	1.06405e-05	1.19766e-05	1.51384e-05	4.53429e-05	0.000113306	0.000275305	0.0006331	0.00125234	0.00121369	0.000411998	9.7983e-05	3.83399e-05	1.43955e-05	8.4638e-06	6.63194e-06	0	0	0	0	0	0	1.63952e-06	0	8.38087e-07	6.80002e-08	1.43669e-06	1.84458e-06	0	0	0	0	9.22607e-08
526	6.57104e-07	5.13713e-06	1.2967e-06	6.52428e-06	7.55508e-06	8.47538e-06	6.51917e-06	7.52213e-06	5.23181e-06	7.75159e-06	5.95291e-06	1.26218e-06	2.7627e-06	1.77036e-05	9.80012e-06	1.90124e-05	9.53782e-06	1.33198e-05	2.45649e-05	2.01475e-05	3.56638e-05	9.01923e-05	0.000236664	0.000543233	0.0011193	0.00134642	0.000527873	0.000133527	3.85328e-05	1.55884e-05	1.05131e-05	4.86668e-06	7.60915e-08	0	0	8.02265e-08	0	1.56227e-06	3.52226e-06	0	1.8005e-06	1.46088e-07	3.08652e-06	1.08959e-06	0	0	0	0	1.98208e-07
527	2.05128e-06	5.33905e-06	3.1436e-06	4.29359e-06	1.58305e-06	4.92116e-06	4.7254e-06	2.30014e-06	7.66497e-06	9.94728e-06	1.42529e-05	6.33214e-06	2.34273e-06	1.41469e-05	1.09364e-06	2.32253e-05	5.10015e-06	1.31838e-05	1.64381e-05	3.24971e-06	3.93815e-05	6.70267e-05	0.000193248	0.000462257	0.000985559	0.00142199	0.000679757	0.000178781	5.30373e-05	1.8785e-05	1.10717e-05	1.11339e-05	3.76799e-06	0	0	1.44272e-06	0	1.22109e-06	0	0	0	0	3.11858e-06	0	1.08842e-06	6.10842e-06	0	3.53239e-06	1.10982e-06
528	3.52523e-06	4.74623e-06	5.79126e-06	7.26995e-06	1.06457e-05	3.51062e-06	8.10792e-06	5.82131e-06	5.76166e-06	1.1919e-05	1.41843e-05	1.13027e-05	9.77444e-06	8.39931e-06	9.22801e-06	1.77178e-05	0	6.01754e-06	1.74695e-05	1.00903e-06	2.63247e-05	6.03841e-05	0.000174466	0.000418147	0.000854304	0.00142979	0.000862105	0.000236084	7.63064e-05	3.76893e-05	4.0641e-06	5.56802e-06	2.45978e-06	0	0	3.34235e-07	8.83189e-06	2.53119e-06	0	0	0	0	7.55309e-07	0	2.63612e-07	1.47944e-06	0	4.20626e-06	2.68793e-07
529	4.2434e-06	2.99579e-06	2.2628e-07	6.82076e-06	7.14745e-06	6.07394e-06	5.91562e-06	2.24847e-06	2.47168e-06	1.0203e-06	1.43875e-05	4.25695e-06	2.84972e-06	7.17684e-07	9.39449e-06	6.75834e-06	2.0302e-05	5.7395e-06	1.85684e-05	7.1606e-06	3.10475e-05	6.70716e-05	0.000140927	0.000349927	0.000734136	0.00137709	0.00102811	0.000317974	9.22163e-05	4.92579e-05	3.90493e-05	3.86481e-06	1.21912e-05	4.17122e-08	0	9.10826e-06	1.59178e-06	0	6.39381e-06	0	0	0	0	0	0	0	0	0	0
530	4.14656e-06	2.71223e-06	4.41158e-06	4.70608e-06	7.02192e-06	4.0433e-06	2.15202e-06	7.60625e-06	1.05349e-05	1.21795e-05	5.19184e-06	8.40399e-06	3.46354e-06	1.86586e-05	1.45451e-05	0	1.61546e-05	1.27797e-05	1.42e-05	1.6618e-05	2.54718e-05	5.61568e-05	0.000107934	0.000287136	0.000651664	0.00128524	0.00122836	0.000427912	0.000122353	3.42392e-05	1.81205e-05	2.71799e-06	0	1.3972e-06	0	1.12442e-06	1.40904e-06	0	2.2765e-06	0	0	0	2.17499e-06	0	3.94146e-07	3.47909e-06	0	0	0
531	3.04093e-06	0	1.64896e-06	6.30743e-06	2.43758e-06	1.25027e-05	2.84798e-06	1.11434e-05	2.05391e-06	1.29773e-05	1.06357e-05	5.68751e-07	6.54754e-06	1.29554e-05	1.12606e-05	9.35558e-06	1.61765e-05	5.99798e-06	6.66027e-06	1.60423e-05	1.86117e-05	4.83354e-05	8.90113e-05	0.00024535	0.000549427	0.00115998	0.00135104	0.000562207	0.000144321	4.1671e-05	1.76248e-05	1.44186e-05	2.03044e-06	1.41205e-06	0	5.24187e-06	3.41197e-07	0	2.12938e-06	0	0	0	5.25906e-06	0	9.53037e-07	8.41237e-06	0	1.75138e-06	0
532	2.30137e-06	3.79329e-06	1.67442e-06	7.90125e-06	5.81758e-06	5.19795e-06	3.63617e-06	2.93043e-06	8.87426e-06	1.11717e-05	1.26327e-05	6.24967e-06	7.91216e-06	1.4427e-06	5.56665e-06	1.38161e-05	1.07771e-05	2.02671e-06	1.3975e-06	1.22033e-05	2.10424e-05	3.71681e-05	7.73632e-05	0.000212785	0.000474473	0.00102471	0.00142691	0.000710286	0.000201412	5.22216e-05	2.43054e-05	1.25121e-05	7.13872e-06	3.79224e-06	7.68142e-07	2.17745e-06	3.00002e-06	0	0	0	0	0	2.51642e-06	0	0	0	8.38799e-07	1.51147e-06	0
533	2.54113e-07	1.62932e-06	7.01749e-08	8.1413e-06	6.53242e-06	1.37676e-05	1.01525e-06	9.82417e-06	8.2341e-06	1.14982e-05	5.71201e-06	1.71203e-06	5.32134e-06	1.14328e-05	1.61373e-05	9.48607e-06	9.97738e-06	5.65877e-07	2.37412e-05	1.22236e-05	1.54077e-05	2.67796e-05	6.46038e-05	0.000176405	0.000410667	0.000898942	0.00145198	0.00088768	0.000253258	7.20417e-05	2.33836e-05	1.02293e-05	1.50394e-06	9.1707e-06	4.60033e-06	0	7.55419e-07	7.47783e-07	4.51573e-07	0	0	0	7.0261e-07	0	0	0	2.34201e-07	0	0
534	2.10039e-06	8.81846e-07	4.34364e-08	1.92194e-06	9.29634e-06	0	5.47617e-06	9.41636e-06	4.05295e-06	6.10376e-06	5.26553e-06	1.10608e-05	1.2544e-05	4.79776e-06	1.50123e-05	9.48009e-06	1.10487e-05	7.55784e-06	2.07246e-05	7.16446e-06	9.91562e-06	2.03393e-05	5.51922e-05	0.000135289	0.000351013	0.000776752	0.00140087	0.00107373	0.000328884	9.41475e-05	4.82995e-05	9.91288e-06	0	0	3.15056e-06	1.93472e-07	0	1.17086e-07	1.42613e-06	4.58284e-06	0	0	0	0	0	0	0	1.72669e-08	0
535	1.64195e-06	4.9191e-07	2.58811e-06	8.47699e-06	6.96411e-06	9.39761e-07	9.85041e-06	6.4814e-06	1.88085e-06	5.75695e-06	2.05772e-06	2.08443e-06	6.74817e-06	1.45812e-05	1.65676e-05	3.00094e-06	1.99006e-05	6.92327e-06	1.46569e-05	1.52412e-05	2.49385e-05	1.79523e-05	3.19659e-05	0.000118754	0.00028728	0.000651913	0.00131217	0.00126726	0.000437015	0.000123578	3.74479e-05	1.83763e-05	0	0	0	7.24377e-06	3.42308e-06	4.3838e-06	2.15614e-06	4.7002e-06	0	1.41662e-06	0	0	0	0	0	6.46489e-07	0
536	1.96063e-06	4.12227e-06	6.79852e-06	4.17165e-06	2.07271e-06	3.18103e-06	1.39662e-05	1.05957e-05	7.88696e-06	6.47415e-06	8.15961e-06	1.38307e-05	1.65576e-06	4.32218e-07	3.8673e-06	1.10881e-05	1.78996e-06	1.31953e-05	1.08478e-05	1.12145e-05	1.17348e-05	2.57474e-05	4.28935e-05	0.00010407	0.000245473	0.000570146	0.00118157	0.00140811	0.000559268	0.000164463	5.11774e-05	2.8413e-05	6.61119e-06	3.91127e-06	0	0	1.01172e-05	0	5.80276e-06	0	0	3.81251e-06	0	0	0	0	0	0	5.93159e-07
537	3.82208e-06	3.11571e-06	8.06115e-06	3.15546e-06	1.90687e-06	8.17619e-06	1.15634e-05	4.44411e-06	3.99234e-06	1.32647e-05	1.08555e-05	1.17541e-05	9.15379e-07	8.68863e-06	1.91738e-06	1.09935e-05	9.27494e-06	1.20473e-05	5.70368e-06	1.42544e-05	1.1619e-05	1.15497e-05	4.18391e-05	9.03779e-05	0.000207602	0.000490092	0.00105	0.00149876	0.000716166	0.000220378	5.76499e-05	2.83899e-05	1.19188e-05	3.67032e-06	4.13522e-06	0	8.49052e-07	0	7.99133e-06	0	0	0	1.89117e-06	0	0	0	0	3.92115e-06	5.56619e-07
538	3.04795e-06	1.53772e-07	7.63552e-06	1.06719e-06	8.76456e-06	1.01546e-05	2.42312e-06	8.57948e-06	5.66647e-06	2.92112e-06	1.11295e-05	9.85734e-06	1.2153e-05	1.56145e-05	2.42052e-06	1.14911e-05	1.28191e-05	9.5385e-06	1.20413e-05	1.59441e-06	3.64855e-06	1.06186e-05	4.3392e-05	7.93142e-05	0.000182314	0.000410256	0.000910281	0.00150183	0.000885397	0.000270317	7.13371e-05	2.38718e-05	1.5545e-05	3.34558e-06	7.60147e-06	0	0	6.11829e-06	7.42106e-06	0	0	0	3.2348e-06	2.11656e-06	0	0	0	1.23131e-06	0
539	8.96499e-07	3.93983e-06	6.08011e-06	4.78845e-06	1.60352e-06	9.66389e-07	6.8192e-06	3.33137e-08	0	5.25535e-08	1.60921e-05	7.65615e-06	1.67465e-05	1.24653e-05	2.58554e-05	3.54383e-09	1.59407e-05	1.35669e-05	1.47817e-05	1.05856e-05	3.10705e-05	1.26605e-05	2.37324e-05	6.93204e-05	0.000151378	0.000358317	0.000797362	0.00145575	0.00110337	0.000374555	9.03666e-05	3.16407e-05	2.89583e-06	3.26783e-06	5.07735e-08	9.07471e-06	0	0	1.5379e-06	0	0	1.46957e-08	0	3.34059e-06	0	1.97951e-06	0	2.76972e-06	0
540	1.77188e-07	2.82815e-06	2.50736e-06	2.12566e-06	4.86688e-06	8.04968e-06	1.48324e-06	5.92976e-06	2.49182e-06	1.13571e-05	1.15485e-05	8.9959e-06	4.874e-06	1.07634e-05	4.0248e-06	1.78921e-06	2.50127e-06	1.51863e-05	3.5786e-07	1.33184e-05	1.70228e-06	2.49811e-05	2.78977e-05	4.82295e-05	0.000116254	0.000303471	0.000665224	0.00136011	0.00125869	0.000469053	0.000118823	4.1107e-05	1.9002e-05	6.22236e-06	9.69823e-06	2.9525e-06	3.03686e-06	0	3.01442e-06	0	0	2.37283e-06	0	0	0	0	0	7.20629e-06	0
541	5.25631e-07	1.68768e-06	1.43978e-06	6.40851e-06	9.67945e-06	2.39316e-06	7.23643e-06	3.72671e-06	1.14602e-05	1.08199e-05	9.77586e-06	6.87908e-06	1.09596e-05	1.01735e-06	0	8.52314e-06	1.16283e-05	1.53797e-05	5.46262e-06	7.99823e-06	1.05958e-05	9.76995e-06	2.33564e-05	4.40218e-05	0.000101762	0.000252574	0.000586958	0.00123297	0.00139584	0.000620799	0.000163912	4.89659e-05	2.23943e-05	7.67814e-06	8.06105e-06	7.92911e-06	1.12238e-05	1.71677e-06	8.40344e-06	0	0	6.61907e-07	0	0	0	0	5.25732e-07	1.30808e-06	0
542	2.55211e-07	2.96873e-06	2.87446e-06	2.8494e-06	2.56607e-06	3.77976e-06	1.07948e-05	8.24408e-06	5.42568e-06	9.65072e-06	2.73037e-06	9.23956e-06	9.58556e-06	7.29254e-06	3.4756e-06	7.00758e-06	7.97516e-06	9.3408e-06	1.71837e-05	1.3001e-05	1.37523e-05	6.01711e-06	1.7028e-05	3.39785e-05	9.16749e-05	0.000218274	0.000510645	0.00107898	0.00147296	0.000775902	0.000214011	6.49594e-05	2.39475e-05	1.63832e-05	1.32469e-05	5.10578e-06	2.23644e-06	3.38881e-06	3.34404e-06	2.53541e-07	0	6.68355e-07	5.12805e-06	0	0	0	5.30854e-07	1.53781e-06	0
543	9.51541e-07	4.42976e-07	9.92401e-07	4.44136e-06	5.77004e-06	2.78588e-06	2.70091e-06	2.11669e-06	7.39058e-06	2.52968e-06	1.09663e-05	2.59836e-06	1.0554e-05	9.36041e-06	1.08894e-05	9.61204e-06	3.42788e-06	1.24493e-05	5.46587e-06	1.54942e-05	9.14023e-06	9.76291e-06	2.20956e-05	3.34112e-05	8.12781e-05	0.000181639	0.000437581	0.000952288	0.00149058	0.000971534	0.000271559	9.05915e-05	2.94658e-05	1.19509e-05	1.31487e-05	3.42597e-06	9.20916e-06	2.06305e-06	1.42972e-06	8.75348e-08	0	2.97481e-06	1.77045e-06	0	0	0	0	7.49154e-08	0
544	1.29744e-06	1.46971e-06	0	2.08105e-06	1.13193e-06	8.01414e-06	0	6.01248e-06	4.11333e-06	1.05378e-05	4.72915e-06	1.45819e-05	3.75437e-06	9.4354e-07	9.02677e-06	9.57251e-06	1.0628e-05	1.15097e-07	1.40689e-05	2.02474e-06	6.82749e-08	1.73676e-05	1.39705e-05	2.97278e-05	6.61405e-05	0.000140323	0.000363941	0.000812479	0.00145554	0.00117189	0.000369635	9.94661e-05	3.80279e-05	1.23789e-05	1.7135e-05	3.64682e-06	6.13504e-07	1.78717e-06	4.91739e-06	0	0	3.21083e-08	1.30168e-06	0	0	0	0	2.15912e-06	0
545	3.36644e-07	1.23677e-06	2.72363e-06	6.00206e-06	0	2.65958e-06	1.57895e-06	4.26168e-06	9.95516e-06	4.93756e-06	7.46758e-06	3.90462e-06	1.37908e-05	1.16443e-05	7.24116e-07	1.70088e-05	4.80252e-06	2.47191e-06	9.88729e-06	5.91461e-06	1.03009e-05	1.77593e-06	1.90509e-05	3.67281e-05	5.13057e-05	0.000129664	0.000315897	0.000703393	0.00133994	0.00131776	0.000488742	0.0001253	3.45708e-05	1.55655e-05	1.41974e-05	5.17056e-06	0	0	1.86603e-05	0	0	0	0	0	1.02424e-06	1.16454e-05	0	9.96936e-07	0
546	1.36518e-06	1.78626e-06	1.20233e-06	6.23132e-06	0	2.72397e-06	5.43395e-06	9.53122e-06	9.08499e-06	3.20655e-06	4.43451e-06	7.64844e-06	1.12262e-05	1.65053e-05	7.65557e-06	1.32099e-05	8.13875e-06	1.58666e-05	6.59823e-06	8.1711e-06	1.2004e-05	1.33707e-05	1.51646e-05	1.72615e-05	5.31486e-05	0.000111008	0.00026821	0.000613872	0.00118308	0.00145586	0.000627521	0.000171716	5.38288e-05	1.92014e-05	1.43355e-05	8.40691e-06	0	2.49145e-06	2.00312e-06	0	0	0	1.6955e-07	1.68787e-06	3.32218e-06	7.56643e-06	0	3.23363e-06	0
547	2.9331e-07	4.09666e-06	6.54974e-06	8.86014e-06	0	7.90593e-06	5.45195e-07	7.84592e-06	5.17908e-06	2.36868e-06	7.59265e-07	3.61956e-06	5.77724e-06	1.32603e-05	7.28056e-06	1.54932e-05	7.94658e-06	8.42503e-06	7.08269e-06	1.89346e-06	6.95049e-06	2.41879e-05	1.3965e-05	2.03792e-05	3.47876e-05	9.53264e-05	0.000243057	0.000523992	0.00104345	0.00152117	0.000777527	0.000222794	6.55036e-05	2.79737e-05	1.55446e-05	4.81789e-05	4.39868e-06	2.67438e-06	1.79446e-06	0	0	5.08955e-08	1.81998e-07	7.07197e-06	0	3.43885e-06	0	4.7776e-06	0
548	0	4.58988e-06	3.88927e-06	5.67652e-06	0	9.79823e-06	7.79174e-08	6.90872e-06	9.18029e-06	0	3.68171e-06	1.42157e-05	3.14258e-06	1.13378e-05	6.18927e-06	1.43662e-05	4.80953e-06	9.63361e-06	8.52262e-07	1.05013e-05	1.62288e-05	2.23473e-05	1.8205e-05	2.32493e-05	2.9599e-05	8.12029e-05	0.000190533	0.000453695	0.000908279	0.0015214	0.000951657	0.000296491	8.88243e-05	2.93285e-05	7.51898e-06	2.74166e-05	8.31987e-06	6.14188e-06	0	0	0	1.89078e-08	0	1.95417e-06	0	7.09373e-06	0	1.77489e-06	7.60942e-07
549	0	2.68464e-06	4.51946e-06	8.63765e-07	9.57198e-06	5.99622e-06	4.77372e-06	9.48644e-06	1.95866e-07	9.69142e-06	9.21402e-08	8.73757e-06	6.7377e-06	1.06547e-05	4.26512e-06	2.73406e-07	3.24671e-05	7.92099e-06	9.28631e-06	1.95683e-05	2.59752e-06	1.34266e-05	7.41138e-06	8.56645e-06	3.43648e-05	5.65949e-05	0.000165128	0.000392486	0.000795367	0.00145274	0.00113839	0.000375756	0.000100477	3.7388e-05	1.71666e-05	3.22105e-07	1.94098e-06	2.94693e-06	0	0	0	0	0	0	0	1.77531e-07	0	0	1.90437e-08
550	2.68067e-07	1.27473e-06	3.59191e-06	4.37762e-06	0	4.18005e-06	5.84143e-06	8.23428e-06	9.24432e-06	1.01247e-06	8.6743e-06	1.05242e-06	4.04552e-06	4.94107e-06	9.1203e-06	1.16405e-05	1.05385e-06	1.10897e-05	1.78962e-06	8.21936e-06	0	1.48543e-05	1.46909e-05	1.76794e-05	1.02544e-05	5.20296e-05	0.000125402	0.000340615	0.000686239	0.00131633	0.00129717	0.00048411	0.000142658	4.04915e-05	2.78782e-05	7.77638e-06	6.83406e-06	6.06829e-06	1.65576e-06	0	0	4.6267e-06	5.13438e-07	7.74893e-07	0	0	0	1.90331e-06	0
551	1.16135e-06	1.96119e-06	3.16584e-06	2.01494e-06	2.22002e-07	5.53502e-07	8.62785e-06	1.28426e-06	5.91847e-06	3.53244e-06	8.0722e-06	8.17982e-06	1.21904e-05	8.17364e-06	1.64938e-05	1.43249e-05	3.35767e-06	2.45894e-06	8.79083e-06	1.34051e-05	0	1.25494e-06	1.10915e-05	1.18821e-05	1.8881e-05	5.02159e-05	0.000108337	0.000277829	0.000591887	0.00118718	0.00140941	0.000634514	0.00018167	5.50176e-05	1.81457e-05	1.29913e-05	1.39357e-06	3.6564e-06	5.68593e-06	0	0	0	1.79135e-06	6.481e-07	0	1.48224e-06	3.1633e-07	7.11663e-06	0
552	2.54241e-07	5.07062e-06	8.60808e-07	2.89702e-06	6.94431e-06	6.13014e-06	6.15619e-06	5.11664e-06	6.97881e-06	2.37784e-06	0	6.70413e-06	9.73434e-06	9.68794e-06	7.18106e-06	1.68672e-05	1.07878e-06	9.87716e-06	4.77777e-06	1.23075e-05	1.0651e-05	5.78126e-06	7.23457e-06	1.16105e-05	1.66941e-05	4.14849e-05	9.22201e-05	0.000235388	0.000510092	0.00103981	0.0014549	0.000795211	0.000231533	6.06482e-05	2.7374e-05	9.63174e-06	1.6755e-06	6.79807e-06	2.29559e-06	0	0	0	3.24407e-06	6.64171e-07	0	1.66685e-06	3.55728e-07	5.35424e-07	0
553	0	2.19605e-06	3.73366e-06	2.43545e-06	6.79762e-06	8.73872e-06	1.36903e-05	7.78999e-06	1.02148e-06	1.75349e-06	0	3.02941e-06	7.38096e-06	7.64242e-06	5.7377e-06	1.09055e-05	6.64377e-06	9.03719e-06	2.93736e-06	1.11616e-05	4.19115e-06	1.71959e-06	6.40576e-06	1.01808e-05	2.84528e-05	3.42978e-05	8.08708e-05	0.000209549	0.00045625	0.000915442	0.0014615	0.000960285	0.000292682	8.39647e-05	3.67643e-05	2.21149e-05	6.61561e-06	1.50962e-05	1.08829e-06	0	0	0	3.28732e-06	0	0	0	5.96049e-06	0	0
554	1.57868e-06	2.9306e-06	1.2689e-05	2.44312e-06	7.81773e-06	5.89411e-06	1.26173e-05	9.04883e-06	2.90979e-06	1.4391e-05	5.27899e-06	8.73625e-06	1.4681e-05	2.35847e-06	8.02697e-07	2.76303e-07	2.28159e-07	2.27034e-07	7.94928e-08	2.84463e-07	0	1.73548e-05	1.07203e-05	9.83041e-06	2.34407e-05	4.48687e-05	6.48808e-05	0.000163794	0.000378568	0.000791853	0.00139392	0.00114594	0.00038615	9.74381e-05	2.68426e-05	1.71742e-05	2.16759e-07	4.77902e-07	3.23582e-06	7.3575e-07	3.99772e-06	0	7.31755e-08	0	0	1.38606e-06	2.16911e-07	0	0
555	6.70788e-07	1.27478e-06	2.32819e-06	3.99021e-06	6.12586e-06	2.69846e-06	1.05963e-06	9.09817e-06	5.87827e-06	4.597e-06	3.25235e-06	3.5074e-06	9.17247e-07	1.39457e-05	5.13999e-06	7.09099e-06	6.97819e-06	6.45638e-06	0	0	1.45146e-06	4.98572e-06	5.03384e-06	1.28862e-05	2.33829e-05	2.4935e-05	5.82258e-05	0.000151233	0.000337319	0.00069446	0.00128166	0.00128488	0.000507432	0.000143861	5.76201e-05	1.83304e-05	1.13055e-05	8.14603e-07	5.76949e-07	1.38958e-06	9.8061e-06	2.0277e-06	5.91315e-08	0	2.55998e-06	0	2.53418e-07	2.46016e-06	8.21878e-06
556	2.05903e-06	4.71733e-06	1.2476e-06	5.4111e-06	7.51181e-06	3.99133e-07	5.74113e-06	2.74558e-06	9.18263e-06	4.02498e-06	1.24954e-05	6.01364e-06	4.95413e-06	1.16416e-05	6.43424e-06	1.80071e-06	7.15427e-06	3.6401e-06	1.10503e-06	1.31653e-06	5.37111e-06	4.65039e-06	4.27679e-06	6.6311e-06	1.63676e-05	2.47648e-05	5.43835e-05	0.000121841	0.000287833	0.000590047	0.00115312	0.00141384	0.000658771	0.000180848	5.85644e-05	2.70025e-05	5.70197e-06	3.01444e-06	6.14756e-06	5.14214e-06	3.71647e-07	7.5035e-06	6.67144e-07	0	0	0	9.37773e-07	0	2.91503e-07
557	1.7317e-06	4.09813e-07	2.71771e-06	2.98732e-06	2.59933e-06	1.79468e-07	1.07652e-05	1.87524e-06	7.69797e-06	7.6891e-06	3.67467e-06	5.48663e-06	3.72879e-06	3.22326e-06	6.31207e-06	6.79394e-06	8.52151e-07	4.25185e-06	2.75252e-06	8.10047e-06	2.15561e-06	6.69126e-06	1.23967e-05	9.42446e-06	1.62483e-05	2.63046e-05	4.81384e-05	0.00010682	0.000237086	0.000512888	0.00102311	0.001493	0.000830829	0.000240566	6.94318e-05	3.11275e-05	4.96232e-06	4.26707e-06	4.6869e-06	0	4.34104e-07	0	5.23672e-07	0	0	0	0	0	3.40492e-07
558	2.38541e-06	2.23174e-06	4.62072e-06	6.28639e-06	1.58183e-06	7.35087e-06	1.07647e-05	8.5772e-06	1.0838e-06	1.10857e-05	3.13188e-06	8.34084e-06	6.16953e-06	9.28827e-06	8.6085e-06	1.28718e-05	8.46999e-06	1.0461e-05	4.99792e-06	1.64743e-05	2.88143e-06	2.74742e-06	6.37851e-06	1.26061e-05	1.75777e-05	2.78243e-05	3.47814e-05	8.50286e-05	0.000208327	0.000452287	0.000896734	0.00147906	0.00100664	0.000305289	8.45448e-05	4.5288e-05	2.02979e-05	8.2659e-06	0	0	0	0	0	0	0	1.91187e-06	7.12413e-07	0	0
559	5.3892e-06	3.91546e-06	1.22112e-06	1.20658e-06	4.26843e-06	3.63628e-06	6.7784e-06	3.10868e-06	4.34575e-06	1.67087e-06	7.50315e-06	1.98785e-06	3.92451e-06	9.42904e-06	1.15479e-05	1.09694e-05	5.64134e-06	1.69792e-05	1.94298e-07	6.08806e-07	1.1546e-05	0	1.1784e-05	1.49759e-05	4.15235e-06	2.26337e-05	3.57224e-05	6.46493e-05	0.000166938	0.000403775	0.000762638	0.00143696	0.00119198	0.000397963	0.000108477	3.82352e-05	2.51363e-05	9.06962e-06	0	0	0	0	0	1.7697e-07	0	1.45725e-06	3.14756e-08	2.25207e-06	3.04222e-06
560	3.15309e-06	2.37045e-06	7.33597e-07	2.90598e-06	3.72556e-06	2.12192e-06	1.53876e-06	1.09878e-06	6.4219e-06	3.65583e-06	6.56266e-06	3.616e-06	5.21118e-06	7.53339e-06	1.6828e-05	1.50134e-05	1.00287e-06	9.39638e-06	5.48093e-08	9.60446e-06	8.93183e-07	5.09754e-06	3.96954e-06	5.28845e-06	1.49479e-05	3.206e-05	2.28317e-05	6.40292e-05	0.000139233	0.000330973	0.000673513	0.00129753	0.00135393	0.000522163	0.000152331	5.31054e-05	2.99818e-05	9.75247e-06	2.44862e-06	0	1.76963e-06	2.72873e-06	0	0	0	0	0	0	0
561	4.59925e-07	3.10795e-06	1.90781e-06	3.31339e-06	2.17374e-06	6.05741e-06	5.97968e-06	1.93322e-06	6.93822e-06	8.61745e-06	0	6.08396e-06	8.37307e-06	4.85174e-06	6.24534e-06	3.25873e-06	9.11525e-06	8.94477e-06	3.37946e-06	9.35172e-06	7.13543e-06	2.4625e-06	8.99277e-06	9.78132e-06	1.76425e-05	2.57453e-05	2.49053e-05	5.88504e-05	0.000121611	0.000276205	0.000591465	0.00118387	0.00148916	0.000658684	0.000195247	5.71956e-05	2.59747e-05	1.51686e-05	0	0	6.79729e-06	0	0	0	2.27473e-06	0	9.10838e-07	1.01189e-06	0
562	1.52457e-06	1.51379e-06	2.5279e-06	5.07658e-06	6.6577e-06	2.70566e-06	4.45572e-06	5.70065e-06	7.16509e-06	2.46472e-06	2.02658e-06	2.42188e-06	7.84038e-06	9.05259e-06	8.11761e-06	3.88971e-06	6.28223e-06	6.66593e-06	5.27254e-06	2.14419e-06	9.82227e-06	5.00411e-06	5.024e-06	6.77579e-06	1.21985e-05	1.41916e-05	2.10846e-05	4.94435e-05	9.89245e-05	0.000236524	0.000503696	0.00104312	0.00153165	0.000826119	0.000244858	7.41929e-05	2.71077e-05	1.28669e-05	2.34494e-06	0	0	0	0	0	2.71518e-06	0	2.18019e-06	1.20782e-06	4.52022e-06
563	2.23329e-06	0	2.02409e-06	4.42289e-06	1.82177e-06	3.50346e-06	1.98715e-07	1.12215e-05	6.5787e-06	3.16273e-06	6.61355e-06	4.19428e-06	8.77599e-06	1.87142e-06	7.1705e-06	0	5.47631e-06	1.67708e-06	2.14174e-06	0	6.65334e-06	4.11573e-06	1.22608e-05	9.13139e-06	2.57451e-06	5.75771e-06	8.06865e-06	4.45906e-05	8.40367e-05	0.000204886	0.000434794	0.000909866	0.00152904	0.00102222	0.000324792	9.28365e-05	4.17445e-05	5.45441e-06	7.81831e-06	0	1.84726e-06	5.89191e-07	0	0	0	6.69594e-06	4.59606e-07	0	1.90077e-06
564	1.53248e-06	0	9.24096e-07	3.08629e-06	5.42703e-07	1.5539e-06	0	6.61402e-06	1.89722e-07	1.43328e-06	4.53358e-06	2.06164e-06	3.10007e-07	0	6.61629e-06	6.0997e-06	2.66776e-07	3.50156e-06	6.76993e-06	0	2.03555e-06	7.01594e-06	6.74353e-06	1.00359e-05	6.07208e-06	1.78937e-05	4.75277e-06	3.75127e-05	7.63949e-05	0.000178081	0.000380605	0.000802924	0.00147003	0.00120952	0.000409055	0.000115188	4.413e-05	2.55451e-05	5.89076e-07	0	8.99884e-08	2.87022e-08	0	4.66799e-06	0	3.2619e-07	4.81163e-06	1.12944e-05	0
565	1.73865e-06	1.25869e-06	3.53437e-06	4.13744e-06	0	9.62138e-07	5.60237e-06	1.45982e-05	3.31906e-06	1.64805e-06	1.38562e-05	9.07239e-06	8.74055e-06	4.18251e-07	5.4495e-06	1.75997e-06	1.05286e-06	1.4409e-05	6.69663e-07	3.9259e-06	4.53525e-07	8.0772e-07	3.07084e-06	1.49551e-05	0	8.20137e-06	1.50312e-05	3.79687e-05	6.52527e-05	0.000149047	0.000319096	0.000680368	0.00137729	0.00137608	0.000534949	0.000148521	4.17616e-05	2.3916e-05	1.60525e-05	1.01554e-06	8.28491e-06	7.63853e-07	2.01689e-06	4.19311e-06	0	0	1.00303e-06	1.99959e-06	2.66481e-06
566	1.90265e-06	4.27968e-08	3.09031e-06	1.9321e-06	3.46506e-07	4.72879e-06	6.22339e-07	2.10674e-06	2.36014e-06	6.63182e-06	9.4488e-06	1.48682e-06	8.45849e-06	6.16499e-06	6.42765e-06	4.11467e-06	7.02096e-06	5.03172e-06	5.82508e-06	0	4.73912e-06	4.65415e-06	7.39862e-06	3.77677e-06	2.43812e-06	1.29732e-05	1.53712e-05	2.08847e-05	6.54524e-05	0.000125628	0.000265994	0.000594677	0.00121583	0.0015176	0.0007041	0.000200222	6.69962e-05	3.4633e-05	1.01139e-05	3.98615e-06	0	2.99825e-06	1.7002e-06	1.81539e-06	6.13498e-06	1.37623e-06	3.93707e-06	1.99003e-06	1.88604e-06
567	2.50358e-06	5.17725e-08	1.01047e-06	2.20409e-06	2.81873e-06	1.15195e-06	7.52861e-07	3.63981e-06	6.38599e-06	2.56083e-06	6.17755e-06	8.6263e-06	3.73288e-06	7.36093e-06	3.97913e-06	1.03452e-05	9.91176e-06	1.20708e-05	8.74124e-06	3.57575e-06	1.19894e-05	1.7949e-06	1.15945e-05	5.93309e-06	9.17958e-06	1.19063e-05	1.35666e-05	2.38061e-05	5.52422e-05	0.000105652	0.000229813	0.000516974	0.0010729	0.00158039	0.000872144	0.000256896	8.28712e-05	3.55598e-05	1.0768e-05	1.1733e-06	2.01403e-06	0	0	2.19613e-06	1.01599e-05	1.16115e-05	0	8.5353e-07	1.02865e-06
568	2.51057e-06	1.9817e-07	2.83914e-06	2.21994e-06	4.26373e-06	1.49571e-07	7.38906e-06	4.60914e-07	4.49646e-06	2.59918e-06	3.84399e-06	9.32953e-06	1.2666e-05	4.78457e-06	1.98058e-06	1.17295e-05	5.66512e-06	2.52744e-06	2.05881e-06	5.41805e-06	6.85245e-06	3.51324e-06	3.24565e-06	1.18628e-05	5.7105e-06	9.47565e-06	1.42886e-05	2.48781e-05	5.29786e-05	7.9151e-05	0.000199406	0.00043909	0.000935489	0.00158441	0.00105921	0.000324301	0.000104166	3.76159e-05	1.75094e-05	4.8819e-06	8.50693e-07	0	0	3.89045e-06	1.15659e-06	4.20127e-06	2.10852e-07	3.60516e-07	4.34486e-07
569	3.26038e-07	1.09887e-06	4.30684e-06	7.58356e-08	3.25497e-06	3.36054e-06	8.90831e-06	0	2.70203e-06	5.88724e-06	1.09349e-05	3.16972e-07	8.33291e-06	1.96051e-07	9.09904e-08	5.44781e-06	1.45286e-07	3.81104e-06	6.7315e-06	1.92167e-07	1.4361e-06	1.23236e-05	5.9035e-06	5.30499e-07	1.35087e-05	3.37242e-07	1.49872e-05	1.77465e-05	3.73466e-05	7.78043e-05	0.000167319	0.000380998	0.000818093	0.00152307	0.00125133	0.000423714	0.000132342	4.13273e-05	2.15538e-05	1.59885e-05	0	3.36696e-06	0	1.09537e-05	4.75787e-06	9.50243e-06	2.84305e-06	7.79441e-06	0
570	1.08878e-06	1.81251e-06	1.16773e-07	4.27782e-06	8.31318e-07	3.82744e-08	3.23761e-06	7.45356e-06	5.82076e-07	7.76074e-06	0	4.1538e-06	8.58149e-07	1.76621e-05	1.33909e-06	8.62833e-06	1.47707e-06	1.40141e-05	8.55017e-06	8.99256e-07	2.10266e-06	6.18217e-06	5.99766e-07	9.90262e-06	7.11138e-06	2.64746e-07	1.33915e-05	2.04292e-05	3.39727e-05	7.1386e-05	0.000148428	0.00034011	0.000706125	0.00139601	0.00141206	0.000563259	0.000164616	4.76921e-05	2.15725e-05	1.14172e-05	5.84939e-06	7.11255e-06	0	3.11109e-07	2.26169e-07	0	1.05576e-06	7.54112e-07	0
571	3.5962e-06	7.12078e-07	7.1598e-07	4.07797e-06	5.51012e-06	1.63889e-07	2.21567e-06	1.23255e-06	2.27619e-06	3.84579e-06	0	3.24979e-06	4.98154e-06	6.46082e-06	3.46453e-06	2.76393e-06	2.60579e-06	5.47405e-06	1.04868e-06	1.38879e-06	3.19595e-06	2.43845e-06	3.30784e-06	1.04504e-05	8.59194e-06	5.05339e-06	2.02627e-05	1.46075e-05	3.11021e-05	5.01225e-05	0.000126801	0.000287596	0.000618928	0.00125621	0.00154658	0.000704066	0.000208154	6.0854e-05	2.5418e-05	6.61816e-06	0	2.06613e-06	0	3.39587e-06	0	2.14515e-06	3.22352e-06	5.08224e-06	0
572	1.83713e-06	6.94719e-07	3.29152e-06	1.76623e-07	3.91742e-06	1.07873e-06	1.95713e-06	2.37683e-06	0	6.08677e-06	5.58048e-06	2.46079e-06	9.02509e-06	6.38125e-06	4.65749e-06	0	2.39434e-06	1.76376e-06	3.71908e-06	5.67331e-07	0	2.93802e-06	1.0226e-05	1.59339e-06	1.35842e-05	4.84131e-06	1.87628e-05	9.67388e-06	3.61641e-05	4.60817e-05	0.000111783	0.000246912	0.00053163	0.00110474	0.00161363	0.000882863	0.00026896	7.53025e-05	2.75985e-05	1.15304e-05	2.95504e-06	4.19398e-06	6.9355e-06	8.99485e-06	1.01562e-06	3.97917e-06	0	2.57036e-06	0
573	3.27009e-07	5.47284e-07	1.22271e-06	1.73642e-06	3.61432e-06	3.92093e-06	1.44137e-06	6.43686e-06	0	4.30318e-06	4.50176e-06	3.32269e-06	1.38932e-05	4.65661e-06	8.26041e-06	0	7.37743e-06	3.84386e-06	5.903e-06	0	3.62669e-06	2.12322e-06	3.79305e-06	1.20401e-07	2.91006e-06	2.54707e-06	7.95057e-06	9.42531e-06	2.29689e-05	4.93653e-05	8.834e-05	0.00020078	0.000455023	0.000957855	0.00160334	0.00107169	0.000338194	0.000101454	4.00734e-05	9.5941e-06	8.41923e-06	2.79989e-06	4.67621e-06	2.66462e-06	4.24905e-07	5.83426e-07	0	0	0
574	2.55541e-07	1.58181e-08	4.81439e-06	3.67125e-06	3.14603e-06	1.52471e-06	2.46269e-06	1.37457e-06	1.06475e-05	1.05595e-05	6.69871e-06	2.40189e-06	1.06374e-05	1.26489e-07	3.39264e-07	0	2.94062e-07	8.61851e-07	4.90055e-06	0	1.45316e-05	9.79278e-08	6.41389e-06	7.39718e-06	9.31869e-06	4.08713e-06	5.191e-06	1.62749e-05	6.48433e-07	3.71396e-05	7.64518e-05	0.000178355	0.000397035	0.000834296	0.00154244	0.00125907	0.000465377	0.000116679	4.22429e-05	2.06698e-05	2.29974e-05	9.13488e-06	2.57511e-06	9.85778e-06	3.48072e-07	0	3.56177e-07	3.70483e-06	0
575	1.95293e-06	0	3.78509e-06	3.6437e-06	1.40737e-06	1.27771e-06	6.94137e-07	2.52526e-06	9.52472e-06	3.61422e-06	6.86888e-06	1.0562e-05	4.24266e-06	5.27608e-06	1.03687e-05	8.72248e-07	2.5528e-06	0	5.28043e-06	8.14196e-07	2.8487e-06	0	4.06672e-06	9.68927e-06	6.82276e-06	5.44493e-06	7.57544e-06	6.67983e-06	1.87585e-05	2.70164e-05	7.4055e-05	0.000149452	0.000346648	0.000721831	0.00141114	0.00140622	0.000590055	0.000159516	5.6243e-05	1.9677e-05	1.96358e-05	3.90359e-06	2.02647e-06	3.60795e-06	4.99327e-06	0	1.83098e-06	0	0
576	4.57302e-06	0	2.91901e-06	4.18261e-06	2.97401e-07	3.75413e-06	4.42881e-06	1.41569e-06	1.7385e-06	2.47377e-06	3.20575e-06	6.58081e-06	7.19051e-06	7.60353e-06	1.23899e-05	6.41779e-06	5.73861e-07	3.22261e-06	5.95749e-06	4.06349e-06	1.2752e-05	2.9504e-07	2.55832e-06	7.03404e-06	6.72916e-06	5.20823e-06	2.39963e-06	1.44928e-05	1.54018e-05	3.22002e-05	5.25258e-05	0.000125815	0.000295054	0.00062689	0.00127328	0.00153612	0.000737283	0.000209894	6.63698e-05	2.97911e-05	1.10736e-05	6.67944e-06	7.74181e-06	3.37805e-06	2.39754e-06	0	1.51551e-06	0	0
577	4.16773e-06	1.18388e-06	3.16948e-06	9.15496e-07	1.16425e-06	1.31301e-06	6.14142e-06	7.15114e-06	6.12079e-06	3.07961e-06	1.08042e-05	9.84869e-06	1.23672e-05	8.25128e-06	7.32573e-06	9.44182e-06	1.69053e-06	4.80179e-06	2.52601e-06	2.10549e-06	2.20199e-06	3.47613e-07	1.91257e-06	8.7011e-06	4.02976e-06	8.79624e-08	2.19006e-06	1.27271e-05	7.04519e-06	2.46179e-05	5.14787e-05	0.000107276	0.000245048	0.000553422	0.00111197	0.00159819	0.000919858	0.000272746	8.24962e-05	3.2971e-05	1.38342e-05	4.3747e-06	3.80655e-06	3.50378e-06	5.62071e-07	0	4.7794e-07	0	0
578	8.22391e-07	4.81712e-07	3.81801e-06	0	3.65046e-06	5.34252e-07	1.74844e-06	1.05507e-05	3.86149e-06	6.7424e-06	6.81343e-06	1.10377e-05	1.14529e-05	1.13474e-06	2.49696e-06	4.03069e-06	7.56108e-06	1.76857e-06	1.02781e-06	5.49644e-06	2.30384e-06	1.12821e-05	1.18899e-06	1.68324e-07	1.63967e-06	3.57911e-08	2.64427e-06	3.89793e-06	1.58659e-05	2.5359e-05	3.39456e-05	8.81173e-05	0.000208975	0.000478277	0.000952954	0.00158157	0.00110795	0.00034727	9.65302e-05	3.86423e-05	1.52443e-05	1.19087e-05	2.8694e-06	2.79705e-07	2.28702e-07	0	3.53715e-07	0	0
579	2.4598e-06	3.56631e-06	4.55258e-06	2.18054e-06	2.52325e-06	0	5.37409e-06	3.08104e-07	1.8604e-06	5.55149e-06	6.93123e-06	7.06687e-06	3.6429e-07	1.35913e-06	6.85402e-06	2.68388e-07	2.7801e-07	3.20695e-06	5.26617e-06	2.68057e-07	2.65639e-06	6.66607e-06	4.62416e-08	8.60868e-06	3.03889e-06	9.7526e-07	9.38873e-08	4.92626e-09	2.42984e-05	2.08371e-05	3.17322e-05	8.50454e-05	0.000189371	0.000402677	0.000850991	0.00152714	0.00128848	0.000457284	0.000139482	4.93307e-05	3.76516e-06	1.24832e-05	1.34534e-05	1.08782e-08	0	2.02592e-05	1.37566e-08	0	0
580	1.91189e-06	4.33013e-07	2.49564e-06	3.57479e-06	1.22752e-06	6.47087e-06	2.47912e-06	8.91532e-06	2.28414e-06	1.00242e-05	7.68874e-06	2.86493e-06	8.77237e-06	1.99872e-07	1.83113e-06	0	1.59822e-06	0	6.83131e-06	2.53395e-06	0	2.24782e-06	2.19094e-06	9.21468e-07	3.88646e-06	5.88947e-06	4.65964e-06	1.71903e-06	1.83535e-05	2.04055e-05	3.86848e-05	7.60045e-05	0.000147719	0.000344737	0.000734841	0.00137417	0.00146131	0.000578977	0.000167789	4.88966e-05	1.76713e-05	1.02737e-05	2.15551e-05	1.07484e-05	1.50732e-06	6.04925e-06	0	0	0
581	1.94101e-06	1.58347e-06	3.65678e-06	2.77683e-06	2.6047e-06	2.18142e-06	7.95071e-06	4.32054e-07	1.13274e-05	8.296e-06	2.25794e-06	6.40778e-06	9.3309e-06	7.30903e-07	6.69621e-06	2.52631e-06	0	3.55378e-06	3.98562e-06	2.78807e-06	1.63377e-06	9.00784e-06	4.93281e-07	7.51456e-06	0	6.74094e-06	1.53292e-06	1.07618e-05	1.48262e-05	1.81266e-05	2.58354e-05	6.03245e-05	0.000135496	0.00029542	0.000629886	0.00123574	0.00157816	0.000740559	0.000214538	7.39641e-05	3.65193e-05	1.49144e-05	1.81229e-05	4.39994e-06	5.88016e-06	1.18146e-06	0	2.45174e-06	0
582	1.0442e-06	0	2.10434e-06	3.35596e-06	4.24783e-06	3.74045e-06	5.82785e-06	4.91275e-07	3.54358e-06	2.81281e-06	2.56744e-06	5.52936e-06	9.04729e-06	0	1.92083e-06	2.8726e-06	0	4.72837e-06	7.37578e-06	8.55102e-06	1.8577e-06	5.86245e-06	2.11856e-06	6.29446e-06	4.48072e-06	3.78533e-06	5.16611e-06	8.8093e-06	6.07321e-06	1.39229e-05	1.91373e-05	5.4053e-05	0.000113543	0.000249026	0.000543669	0.00107896	0.00164722	0.000921264	0.000285894	8.86368e-05	3.29453e-05	6.21256e-06	1.193e-05	1.3998e-05	4.18534e-07	1.34341e-06	1.08359e-05	4.92548e-06	0
583	4.25393e-07	0	1.74241e-06	3.58641e-07	4.61368e-06	4.51168e-06	4.17997e-06	3.7675e-06	7.74894e-06	8.49813e-06	4.85685e-06	2.71562e-08	2.48595e-06	0	7.46103e-07	0	0	1.52159e-06	1.80963e-06	8.69513e-06	0	1.92915e-06	6.05039e-07	3.19643e-06	4.15791e-06	5.67144e-07	2.00666e-06	1.44505e-06	2.35262e-06	7.06062e-06	2.64289e-05	4.78437e-05	9.26962e-05	0.000224622	0.000465679	0.000954017	0.00163969	0.00111541	0.000369792	0.000114404	3.99335e-05	1.73766e-05	1.06942e-05	1.02265e-05	3.25877e-06	0	5.34417e-06	8.30332e-07	0
584	9.69185e-09	0	2.86856e-06	2.23544e-07	8.68421e-06	5.10612e-06	2.55311e-06	1.05569e-05	2.40099e-06	2.15662e-07	5.56614e-06	9.24196e-06	0	0	0	5.42458e-06	0	4.42127e-06	3.6687e-06	2.82476e-06	0	0	3.06797e-06	7.20068e-08	1.17112e-05	0	2.37433e-06	6.30497e-06	2.70227e-06	2.19701e-06	2.13081e-05	4.96443e-05	7.81297e-05	0.000179377	0.000426472	0.000835857	0.00155243	0.00129678	0.000458625	0.000136326	5.68533e-05	1.29726e-05	1.37285e-05	7.14906e-06	9.08752e-08	7.51901e-06	3.16566e-08	0	0
585	8.78806e-08	2.0123e-06	7.82851e-08	2.06507e-06	1.29594e-06	3.50595e-06	8.01591e-07	0	1.47905e-06	3.73647e-06	2.48866e-06	1.11208e-05	6.48291e-06	1.15204e-05	5.06011e-06	9.38147e-07	6.64842e-07	7.33863e-06	1.25057e-06	1.38154e-06	1.29107e-05	3.7967e-06	5.65958e-07	8.8349e-06	6.7079e-07	1.44649e-05	3.85697e-06	1.56631e-05	2.91655e-06	1.78306e-05	1.86014e-05	2.76997e-05	7.24361e-05	0.000166309	0.000340348	0.000731185	0.00142228	0.00148054	0.000605722	0.000185215	6.32203e-05	2.48237e-05	1.45806e-05	7.83388e-06	1.38826e-06	0	2.45665e-06	2.22774e-07	0
586	1.1912e-06	2.2047e-07	1.18349e-06	2.4787e-06	9.146e-07	4.46602e-06	5.22761e-06	0	5.56345e-06	5.51609e-06	1.88332e-06	4.74599e-06	1.09609e-05	2.95211e-08	6.45587e-06	3.21238e-06	9.02007e-07	8.39864e-06	8.15043e-06	7.21405e-06	0	0	2.41237e-06	6.14822e-06	1.05072e-06	0	4.21817e-07	0	1.12813e-05	1.74756e-05	7.07834e-06	3.60474e-05	5.50691e-05	0.000131507	0.000301539	0.000634351	0.00127172	0.00159232	0.000755443	0.000229376	7.4347e-05	2.47273e-05	7.70035e-06	4.89433e-06	3.74839e-06	1.67105e-07	3.54764e-06	1.23518e-06	0
587	1.42678e-06	1.33481e-06	2.55954e-06	1.7687e-06	0	4.27186e-06	2.67349e-06	1.77849e-06	5.37239e-07	5.285e-06	2.02794e-06	3.67301e-06	4.70736e-06	3.17881e-08	4.75797e-06	0	9.71275e-07	4.71368e-06	4.16533e-06	4.7972e-06	0	2.26464e-06	5.10863e-07	7.65273e-06	1.02483e-05	0	0	6.43546e-06	8.972e-06	7.05354e-06	7.72812e-06	2.40916e-05	4.59955e-05	0.000117937	0.000262175	0.0005352	0.00111862	0.00164902	0.000947895	0.000289474	9.2081e-05	3.18521e-05	2.06755e-05	1.0547e-05	1.08028e-05	1.04115e-06	1.74425e-06	5.08633e-07	0
588	1.69411e-07	1.88889e-06	5.23036e-07	6.40885e-06	2.55126e-06	4.45269e-06	6.82334e-06	1.49836e-06	0	3.43284e-06	3.99533e-07	4.13713e-06	1.16482e-06	3.41108e-06	1.72183e-06	1.26349e-05	7.37115e-06	6.59667e-06	0	3.95289e-06	0	8.19533e-07	6.22302e-06	1.00956e-05	4.11009e-06	1.12969e-06	0	7.6446e-06	4.12506e-06	8.94359e-06	1.2702e-05	3.16068e-05	4.38525e-05	0.000100024	0.000219324	0.000459763	0.000972411	0.00162897	0.00114404	0.000387065	0.000116302	5.20943e-05	1.9219e-05	2.81789e-06	1.13597e-05	1.41325e-05	6.31212e-07	1.6415e-06	2.06858e-06
589	2.26094e-06	1.98071e-08	1.11444e-06	3.26501e-06	4.62841e-06	2.86754e-06	3.02187e-07	1.13491e-08	2.66989e-06	2.09347e-06	5.30487e-09	4.61551e-08	9.31878e-06	4.52912e-08	5.0386e-06	1.33023e-05	1.17165e-06	2.99239e-06	1.15667e-05	3.86254e-06	0	4.56707e-06	8.26273e-08	9.72747e-08	9.63203e-06	1.50475e-06	8.18123e-06	1.25174e-05	4.47398e-06	7.72856e-06	1.28232e-05	2.9792e-05	3.21423e-05	9.00023e-05	0.000186537	0.000416088	0.000847122	0.00154239	0.00133582	0.000489062	0.000154578	4.20737e-05	1.57269e-05	1.85024e-06	1.18318e-07	1.93654e-05	0	2.17953e-08	2.74659e-08
590	7.19834e-07	6.92912e-07	4.67395e-06	0	4.95384e-07	3.92958e-06	1.4356e-06	8.20699e-06	1.15921e-05	4.9311e-06	8.33983e-06	7.40157e-06	3.7467e-06	0	6.75489e-07	0	1.25844e-05	3.51272e-06	3.14427e-06	5.96806e-06	5.50658e-06	8.7807e-07	3.83361e-06	8.89248e-07	1.08052e-05	9.37136e-06	1.387e-05	1.45799e-05	8.37685e-06	8.14012e-06	9.48485e-06	2.54321e-05	3.41817e-05	8.24657e-05	0.000151004	0.00035706	0.000721783	0.00142091	0.00148037	0.000632604	0.00019292	5.12331e-05	2.76766e-05	1.18434e-05	4.49205e-06	4.98911e-06	7.99786e-07	0	0
591	1.16723e-06	2.1803e-06	3.48338e-06	1.75834e-06	1.93519e-06	1.85183e-06	2.96606e-06	5.50925e-06	0	4.71393e-06	6.40954e-06	1.69514e-06	4.31982e-06	2.34454e-06	2.33653e-06	2.5385e-06	5.01407e-06	2.2588e-06	7.64224e-06	7.15874e-06	5.64679e-07	5.29824e-06	4.23356e-06	9.48352e-06	1.13534e-05	4.05302e-06	7.11594e-06	2.04584e-06	4.12177e-06	7.34721e-06	1.67797e-05	1.57914e-05	3.26484e-05	6.02986e-05	0.000123437	0.000300778	0.000636267	0.00127324	0.00159771	0.000802372	0.000239407	7.68212e-05	2.76124e-05	1.24544e-05	4.0969e-06	6.38336e-06	0	5.53098e-06	0
592	1.8244e-06	0	2.8513e-06	1.79157e-06	9.5344e-07	4.00318e-07	3.05408e-06	3.68971e-06	0	4.19963e-06	7.51462e-06	7.69295e-07	6.36348e-06	2.38885e-06	5.09939e-06	4.87605e-06	0	0	0	1.3031e-06	5.7535e-07	1.11557e-05	2.3162e-07	1.0937e-05	3.54609e-06	3.10373e-06	4.21525e-07	0	1.29927e-05	1.00725e-05	1.34572e-05	1.3338e-05	2.1244e-05	6.37987e-05	0.000109421	0.000262055	0.000543731	0.00110984	0.00164138	0.000964228	0.000307317	9.20954e-05	4.52174e-05	1.56217e-05	6.95805e-06	3.62004e-06	2.79514e-06	5.6355e-06	6.08914e-06
593	1.81146e-06	7.38526e-07	8.27251e-07	2.04705e-06	1.91243e-06	0	3.74106e-06	0	6.62548e-06	9.81923e-07	1.38485e-06	0	8.38729e-06	4.93951e-06	1.62903e-06	7.63623e-07	0	5.42689e-06	3.28649e-06	0	0	3.88784e-06	4.55426e-06	3.59839e-06	7.18678e-06	2.54471e-06	2.93762e-06	1.18654e-05	8.00066e-06	1.24059e-05	1.32444e-05	1.80953e-05	2.18845e-05	4.5216e-05	9.51188e-05	0.000224421	0.000472725	0.000944907	0.00159483	0.00118947	0.000394611	0.000123815	4.89495e-05	1.79152e-05	1.13765e-05	1.10083e-05	9.32238e-07	9.54843e-06	2.03086e-06
594	9.14205e-09	1.33603e-06	3.53245e-06	4.40111e-07	2.92578e-06	8.49356e-09	1.85261e-07	1.24816e-08	0	5.65891e-06	1.52383e-06	0	4.44164e-06	7.00477e-06	1.77633e-06	1.96278e-08	2.6361e-06	5.80583e-06	1.84688e-09	1.12597e-06	1.25079e-08	2.19097e-07	0	1.28843e-05	9.59941e-06	6.80318e-06	3.61228e-06	1.90977e-08	1.06699e-05	8.88458e-06	1.14561e-05	1.55926e-05	2.33802e-05	3.60156e-05	8.65223e-05	0.000186086	0.000400794	0.000818666	0.00152481	0.00135829	0.000511696	0.000137887	4.66251e-05	3.11676e-05	1.09198e-05	8.27202e-06	2.68372e-08	2.09738e-08	0
595	2.32648e-06	1.91113e-07	1.2308e-06	2.39769e-06	1.90272e-06	2.38096e-06	2.79717e-06	2.58954e-06	0	1.20002e-06	9.95027e-07	7.43229e-07	2.04704e-06	1.0878e-06	4.36465e-06	5.2489e-06	5.87978e-06	8.235e-07	1.68388e-06	7.00632e-07	2.595e-06	3.94527e-06	5.51971e-07	3.16267e-06	1.01343e-05	1.94417e-06	5.05569e-06	3.96217e-06	7.54096e-07	3.25532e-06	1.45703e-05	9.90346e-06	2.36526e-05	3.20189e-05	6.77337e-05	0.000156233	0.000346938	0.000715788	0.00139596	0.00148633	0.000661291	0.000202997	6.43154e-05	2.05277e-05	8.30331e-06	2.95306e-06	5.56787e-06	4.35141e-06	5.45478e-07
596	1.22251e-06	1.66626e-06	3.95396e-06	2.3534e-06	1.88529e-06	5.07476e-06	0	0	0	3.20243e-07	2.83031e-06	7.31397e-06	6.91844e-06	0	0	7.08099e-06	4.41456e-06	9.37511e-07	4.52531e-06	3.52475e-06	4.77996e-06	8.16118e-06	2.01315e-06	3.21212e-07	6.73705e-06	5.5301e-06	1.36799e-06	1.28866e-06	9.35123e-06	1.49434e-05	8.01769e-06	1.40369e-05	1.84204e-05	2.52347e-05	5.13781e-05	0.000139892	0.000297907	0.000617754	0.00123163	0.0015869	0.000807285	0.000253811	7.52572e-05	2.41587e-05	7.29309e-06	1.57928e-05	0	7.14253e-08	1.62127e-06
597	7.01664e-07	3.22893e-06	6.83117e-07	6.01738e-07	3.44436e-07	4.17325e-06	2.42587e-06	3.51021e-06	0	3.56268e-06	3.77721e-06	7.82254e-06	7.66074e-06	0	8.62202e-06	1.31636e-05	6.8691e-06	0	7.76141e-07	1.78593e-06	6.75084e-06	0	4.60762e-07	3.02009e-07	1.06316e-05	2.97044e-06	8.03692e-06	7.83106e-06	9.15332e-06	7.84169e-06	1.24058e-05	1.34537e-05	6.93545e-06	2.60027e-05	4.34538e-05	0.000122603	0.000246652	0.00053268	0.00108292	0.00161224	0.000974468	0.000316673	9.40821e-05	3.29829e-05	1.2255e-05	1.75597e-05	9.38033e-07	8.60963e-06	2.14907e-06
598	2.08784e-07	1.40088e-06	2.12218e-06	7.54801e-08	0	5.76188e-06	1.14364e-06	1.04448e-06	5.60061e-06	1.40928e-06	8.93091e-06	8.72888e-07	4.10064e-06	0	3.68992e-06	1.04254e-05	1.38767e-05	0	0	9.60701e-06	8.24784e-06	0	4.78162e-06	5.64501e-06	8.6782e-06	8.83871e-07	1.50031e-05	7.36951e-06	8.79404e-06	8.90171e-06	2.63001e-06	1.11548e-05	1.96169e-05	2.69048e-05	5.85223e-05	9.54292e-05	0.000201809	0.000443384	0.000924733	0.00154919	0.00114515	0.000410325	0.000114229	5.18855e-05	1.57089e-05	1.40333e-05	2.92715e-06	8.30688e-06	6.19972e-07
599	1.6403e-07	2.83469e-06	1.38559e-06	0	0	4.35281e-06	3.41734e-06	0	2.22541e-07	2.7085e-06	1.05719e-05	6.79654e-06	1.22112e-07	0	4.16327e-06	3.42849e-07	7.59347e-08	1.35715e-06	1.3012e-05	0	3.99577e-07	6.29827e-06	3.81468e-06	0	5.61483e-06	0	7.36074e-06	1.33544e-05	1.31968e-06	1.34546e-05	1.07541e-05	1.21215e-05	1.1556e-05	1.41074e-05	3.26496e-05	7.80284e-05	0.000195548	0.0004014	0.000805155	0.00146388	0.00131716	0.000531126	0.000149791	4.86138e-05	2.12825e-05	2.48382e-05	7.77486e-06	7.12843e-07	1.39348e-07
600	1.20476e-06	4.53562e-06	2.5883e-06	4.07809e-07	1.08683e-06	5.66134e-06	4.64751e-06	6.41273e-08	1.53742e-06	2.76982e-06	1.96074e-06	1.85989e-06	5.1697e-06	0	4.21868e-06	7.29603e-06	2.77142e-06	0	5.73298e-06	5.89011e-07	2.38456e-06	5.37629e-06	0	0	2.57924e-06	0	5.24108e-07	1.61976e-06	0	6.76706e-06	1.5367e-05	1.47445e-05	7.19156e-06	2.60276e-05	2.94931e-05	7.58229e-05	0.000141402	0.000357572	0.000695483	0.00133272	0.0014631	0.000677609	0.000206465	6.50294e-05	2.3256e-05	2.04058e-05	8.66844e-06	8.46584e-06	5.48882e-06
601	8.29708e-07	3.75245e-06	2.17168e-06	1.04963e-06	2.75418e-06	4.38524e-06	1.462e-06	3.05031e-07	1.97897e-06	0	7.13123e-06	0	3.22022e-06	0	5.49224e-06	9.79641e-06	3.75666e-07	0	4.74301e-06	2.34177e-06	2.43438e-06	1.10362e-06	5.39303e-06	6.4343e-07	4.33726e-06	1.43329e-06	0	4.10469e-06	1.15802e-06	5.82187e-06	7.31482e-06	8.81169e-06	1.02349e-05	1.93585e-05	2.85604e-05	6.45583e-05	0.000127006	0.000296566	0.000600855	0.00117536	0.00154261	0.000828318	0.000252842	7.64486e-05	2.8404e-05	4.24366e-06	1.18002e-05	1.15287e-05	2.19113e-06
602	1.03586e-06	3.61573e-06	3.00508e-06	5.50579e-07	0	2.67246e-06	1.84807e-06	1.21657e-07	5.56876e-06	2.41449e-06	6.81079e-06	0	2.47308e-06	0	4.68814e-06	6.56856e-06	3.96599e-06	0	2.75036e-06	7.24816e-07	9.08147e-06	0	4.60346e-06	5.49228e-07	4.55901e-07	1.22345e-06	0	8.43198e-06	5.40632e-06	1.10304e-05	6.54561e-06	1.00486e-05	1.27137e-05	1.39552e-05	2.56503e-05	5.99592e-05	0.000111772	0.000243974	0.000520328	0.00102863	0.00155225	0.00100374	0.000326404	0.00010249	3.65269e-05	1.9282e-05	2.02357e-05	6.07729e-07	1.53744e-06
603	2.28213e-06	2.18815e-06	2.04616e-06	1.85859e-06	1.84056e-06	6.86179e-07	1.12885e-06	3.97195e-06	9.96104e-07	3.11907e-06	4.73958e-06	9.8906e-06	3.25178e-07	1.65656e-05	0	7.24613e-07	9.35971e-07	0	0	0	1.55875e-05	4.97525e-06	0	4.42312e-06	0	2.60544e-06	6.16218e-06	1.77887e-05	2.10674e-05	3.62117e-06	9.13243e-06	5.96238e-06	8.31015e-06	1.03546e-05	1.23659e-05	4.03095e-05	0.00010045	0.000201574	0.000450362	0.00089215	0.00149599	0.00117848	0.000420184	0.00012356	3.92674e-05	2.85784e-05	1.30614e-05	1.37429e-05	9.90895e-06
604	1.77839e-06	1.08912e-06	1.43452e-07	2.40377e-07	6.11549e-07	0	4.0571e-07	2.76788e-06	4.38022e-06	0	1.03325e-05	0	2.12559e-06	3.58029e-06	1.22399e-05	1.80893e-07	8.83492e-06	0	2.12765e-07	0	1.89556e-06	3.4838e-07	0	2.83732e-07	3.27685e-07	2.73076e-07	4.17876e-07	5.91706e-06	3.45073e-06	5.51625e-07	7.76073e-07	3.14204e-06	1.29564e-05	2.04501e-05	2.6862e-05	3.3755e-05	6.73528e-05	0.000190016	0.000385735	0.00076874	0.0013993	0.00136001	0.000529571	0.000153585	4.89687e-05	2.79529e-05	2.83912e-05	4.34248e-06	0
605	1.29202e-06	2.54791e-06	2.11626e-06	3.6763e-06	1.53593e-06	0	1.89408e-06	2.33574e-08	3.14508e-06	1.80693e-07	4.54517e-06	2.52431e-06	3.79201e-06	2.87734e-06	0	3.25497e-06	1.85565e-05	1.77606e-06	3.82847e-06	4.87061e-07	1.11035e-06	1.28866e-06	7.2891e-07	5.17576e-06	5.89635e-06	5.75453e-06	7.51924e-06	6.4118e-06	6.30842e-06	9.92592e-06	1.39646e-05	9.23261e-06	7.78062e-06	2.48174e-05	2.55842e-05	3.92821e-05	7.62973e-05	0.000152408	0.000335879	0.000670418	0.0012414	0.00149901	0.000697443	0.000214289	7.09156e-05	2.16271e-05	1.69608e-05	3.24555e-06	1.59369e-06
606	1.26162e-06	2.18073e-06	5.76915e-07	2.27004e-06	1.94342e-06	0	2.62174e-06	3.60294e-06	2.9095e-06	3.18279e-06	2.23873e-06	8.95199e-06	3.34875e-06	6.41309e-06	4.83727e-06	9.28408e-08	1.48238e-05	3.95854e-06	0	4.33539e-06	6.17249e-06	3.37445e-06	1.62462e-06	2.44218e-06	2.44254e-06	1.87403e-06	0	1.22313e-05	4.78976e-07	3.97786e-06	1.6729e-06	7.70934e-06	2.14728e-05	1.04702e-05	1.94597e-05	3.24447e-05	6.52628e-05	0.000129431	0.000290431	0.000581685	0.0011132	0.00157835	0.000853065	0.000276267	8.37718e-05	3.56428e-05	2.08678e-05	1.25485e-05	6.16383e-06
607	0	1.48094e-06	0	5.15547e-06	4.77271e-06	2.34135e-06	2.11512e-06	2.70867e-06	0	2.69806e-06	0	7.68641e-06	3.73985e-06	0	3.68994e-06	7.08204e-08	4.59125e-06	0	5.23895e-06	2.47901e-06	2.82066e-06	5.66381e-07	2.57061e-05	4.27054e-06	2.15113e-06	1.10456e-05	5.02164e-06	8.50068e-06	5.72248e-07	1.6093e-05	1.27611e-06	4.36492e-07	1.17736e-05	4.89235e-06	1.88423e-05	2.41011e-05	5.61595e-05	0.000113202	0.000243256	0.000494302	0.000978473	0.00158589	0.00101058	0.000349291	0.000100295	4.43507e-05	2.48402e-05	1.64168e-05	1.99229e-06
608	0	1.63519e-06	4.09818e-06	6.10856e-06	5.28352e-06	3.66657e-06	8.63157e-06	7.30105e-06	8.00818e-06	1.22481e-07	1.46168e-06	1.09236e-06	2.51454e-07	3.28403e-06	0	0	0	4.53291e-06	1.736e-06	1.3973e-06	0	8.24842e-06	5.45304e-06	4.58715e-06	8.24304e-06	6.32376e-06	1.06524e-06	8.42507e-07	1.21391e-07	6.1956e-06	2.65823e-06	0	1.8035e-05	1.35068e-06	2.10615e-05	2.11033e-05	5.25624e-05	9.39493e-05	0.000204214	0.000439414	0.000854453	0.00152411	0.00121484	0.000431196	0.000132479	5.83289e-05	2.41099e-05	8.62785e-06	9.1546e-06
609	1.59931e-06	1.62476e-06	3.05756e-06	2.12041e-06	4.34151e-06	4.62912e-06	0	8.09545e-06	1.54516e-07	1.10352e-06	7.07312e-07	1.20686e-06	1.01773e-05	1.12683e-05	5.08534e-07	1.16955e-06	7.06964e-06	0	4.57863e-06	1.6753e-06	4.18256e-06	0	5.93961e-06	1.19827e-06	2.33919e-06	1.44626e-07	0	2.6365e-06	6.42691e-06	1.37432e-06	1.02472e-06	4.69035e-07	7.39895e-06	9.10463e-06	2.2215e-05	1.92344e-05	3.84224e-05	7.76736e-05	0.000169496	0.000386796	0.000744761	0.00143387	0.00134613	0.000556537	0.000182129	6.31427e-05	3.51991e-05	1.09161e-05	8.97563e-06
610	2.70437e-06	0	4.52916e-06	2.13544e-06	7.09021e-06	4.8682e-06	1.14448e-06	0	1.71316e-06	1.10508e-06	6.52424e-06	8.37722e-06	0	1.72522e-06	5.63824e-06	9.22677e-06	1.12654e-05	0	1.07033e-05	3.96368e-06	1.50305e-06	0	4.62973e-06	9.28075e-07	4.88542e-06	1.64461e-06	0	5.09769e-06	1.06446e-05	4.10637e-06	1.20166e-05	8.6158e-06	1.32729e-05	2.18981e-05	1.63381e-05	5.8056e-06	3.54349e-05	7.12125e-05	0.00015013	0.000337528	0.000643594	0.00128515	0.00148688	0.000718367	0.000217757	7.25656e-05	2.12546e-05	1.75605e-05	4.96002e-06
611	2.54016e-06	0	2.9061e-06	8.87162e-07	4.64592e-06	2.11845e-06	3.74699e-06	2.86498e-06	0	0	9.20076e-06	4.7023e-06	4.76e-06	6.90202e-07	0	2.3681e-06	0	0	0	0	2.0364e-06	0	3.77752e-07	1.79144e-06	7.57728e-06	1.81178e-06	4.99978e-07	9.83992e-06	1.12846e-05	9.12366e-06	8.57447e-06	1.44755e-05	7.4729e-06	1.61527e-05	1.52965e-05	9.27805e-06	2.76355e-05	6.46819e-05	0.000129003	0.000281453	0.000557101	0.0011426	0.0015664	0.000883894	0.000287834	8.01286e-05	3.8345e-05	1.60507e-05	1.39488e-05
612	1.3722e-06	1.6977e-06	5.648e-07	1.33277e-06	6.71534e-07	7.93866e-06	2.4326e-06	2.7173e-06	5.79761e-06	0	4.37084e-06	0	8.74969e-06	4.92553e-06	7.34329e-06	3.54512e-06	4.41214e-06	0	1.92027e-06	0	8.40676e-06	4.08733e-06	1.18354e-05	0	1.09454e-06	1.1557e-06	3.33538e-07	5.05108e-06	5.98688e-06	6.83896e-06	1.30002e-05	6.5523e-06	3.54233e-06	8.5782e-06	1.89982e-05	2.2098e-05	1.76799e-05	4.54571e-05	0.000114906	0.000247003	0.00049185	0.000999597	0.00157959	0.00107056	0.000364163	0.000114988	4.71217e-05	2.3543e-05	1.27601e-05
613	1.80497e-06	9.97628e-07	2.73115e-07	1.23895e-06	7.93083e-07	1.2493e-06	3.51644e-06	1.33316e-07	8.92099e-06	5.93634e-06	8.88285e-06	2.86741e-06	1.59051e-05	7.38492e-07	1.21452e-06	5.86335e-07	7.29735e-07	0	6.17932e-06	0	7.62351e-06	6.76014e-07	1.9158e-06	8.78723e-06	1.81029e-07	8.939e-06	0	1.55075e-06	1.07583e-05	4.69174e-07	1.15383e-05	2.8421e-07	3.20366e-06	4.79269e-06	2.17222e-05	8.70202e-06	2.2052e-05	3.61097e-05	8.85413e-05	0.000215266	0.000426502	0.00086796	0.00152884	0.00126125	0.000476618	0.000164316	5.92547e-05	2.52305e-05	1.87502e-05
614	7.58405e-06	0	0	7.50791e-07	3.88229e-06	7.0545e-07	3.14579e-06	3.23832e-06	5.43414e-06	0	1.41801e-05	2.54076e-06	2.45641e-07	6.62916e-06	1.93948e-06	3.84648e-06	3.7267e-06	8.15186e-07	7.07819e-06	0	1.72967e-06	3.52021e-07	2.30179e-06	7.92981e-06	6.88173e-06	0	5.60908e-06	3.97196e-07	4.71183e-07	0	3.40959e-06	1.79238e-06	1.72916e-06	1.07049e-05	4.92237e-06	5.98122e-06	2.86271e-05	4.73987e-05	8.38905e-05	0.000186359	0.000376792	0.000763039	0.00141598	0.0014187	0.000593881	0.000203976	7.80771e-05	2.85212e-05	9.57286e-06
615	1.56505e-06	1.04162e-06	1.16656e-06	7.23537e-06	2.53759e-06	9.9805e-06	7.30126e-06	1.45998e-06	1.11077e-05	0	2.81848e-06	2.33686e-06	1.85197e-06	0	3.95378e-06	1.04396e-06	6.22424e-06	0	0	0	1.08024e-06	2.65402e-06	3.0812e-06	1.08599e-05	0	0	7.7602e-06	5.04251e-06	4.45183e-06	0	4.10874e-06	7.85361e-06	4.62309e-06	0	5.89301e-06	1.683e-05	2.4057e-05	4.17116e-05	7.5995e-05	0.000148557	0.000329628	0.000660468	0.00129129	0.00156299	0.000771315	0.00023516	7.91044e-05	3.78122e-05	1.95939e-05
616	1.04363e-06	1.7226e-06	3.57246e-06	4.09207e-06	4.19658e-06	7.99942e-06	4.89138e-06	4.15258e-06	6.5644e-06	0	7.3296e-06	1.92248e-06	1.29953e-06	1.16059e-05	6.53864e-06	1.72646e-06	4.03639e-07	0	0	1.67069e-06	5.15559e-06	0	1.12623e-06	7.74581e-06	2.94605e-06	0	2.14847e-06	3.38676e-06	3.20408e-06	0	5.9881e-06	1.73771e-05	6.84587e-06	5.53501e-06	7.11122e-06	1.6778e-05	2.30887e-05	3.62075e-05	6.45324e-05	0.000128871	0.000288233	0.000582043	0.00112895	0.001634	0.0009354	0.000314542	0.000103565	4.90947e-05	1.55369e-05
617	1.3481e-06	2.18033e-06	9.40792e-07	1.4701e-07	0	2.888e-06	2.57551e-06	2.37743e-06	3.01723e-06	3.26019e-06	2.71164e-06	0	1.43061e-06	1.00558e-05	0	1.1821e-05	2.9712e-06	0	8.23929e-06	9.56504e-07	5.70702e-06	0	6.44787e-07	1.00751e-06	1.68667e-06	3.76575e-06	0	9.3329e-06	9.82828e-07	8.80784e-06	5.45535e-06	2.51281e-06	5.95557e-07	8.28852e-06	1.11721e-05	6.34563e-06	1.7468e-05	2.1052e-05	5.30813e-05	0.000110723	0.000235806	0.000520727	0.000994875	0.00165951	0.00113427	0.000410207	0.000126518	4.58012e-05	2.18515e-05
618	4.49313e-06	2.53725e-07	1.83462e-06	1.31126e-06	4.76863e-06	3.16768e-07	1.06697e-08	0	4.48628e-06	2.97664e-06	1.86605e-06	0	8.29481e-06	7.94717e-06	0	1.37561e-06	9.99788e-06	0	9.58805e-07	0	3.81679e-06	3.27593e-06	4.56011e-06	1.12371e-05	0	4.38219e-07	3.57387e-06	2.5646e-06	3.77646e-06	2.07308e-05	2.35886e-07	1.21941e-05	7.35096e-06	3.51651e-06	2.2861e-05	1.78708e-05	3.32294e-06	1.02347e-05	5.75383e-05	0.000106252	0.000209622	0.000443672	0.000872532	0.00157805	0.00133443	0.000531038	0.000151998	4.57362e-05	2.83585e-05
619	1.12822e-06	1.49034e-07	1.26008e-07	9.29291e-07	1.49097e-06	0	1.04806e-05	0	1.64855e-06	0	0	3.86948e-06	5.56604e-06	0	1.51103e-06	6.07311e-06	0	0	9.85516e-07	8.00731e-06	0	5.74004e-06	0	9.31745e-07	0	1.09339e-06	2.94703e-06	7.22673e-06	0	4.28891e-06	6.33572e-06	0	5.72858e-06	4.98823e-06	1.93311e-06	4.7083e-06	1.50175e-05	2.48486e-05	3.74436e-05	9.12171e-05	0.000177245	0.000387976	0.000755694	0.00147519	0.00149551	0.000673709	0.000199228	6.41268e-05	2.27727e-05
620	1.15514e-06	8.07126e-07	1.35089e-06	5.07752e-07	0	3.28359e-07	4.69504e-06	1.23243e-06	2.12282e-07	0	3.61521e-06	2.1691e-07	4.4963e-06	0	3.11692e-06	7.15515e-06	5.01317e-06	0	4.16775e-06	1.31929e-06	0	1.67091e-06	6.17452e-07	5.04605e-06	0	6.86994e-06	0	6.05892e-06	0	6.44242e-06	1.70298e-06	0	3.60622e-06	5.99259e-06	1.04692e-05	8.19035e-06	2.0715e-05	2.49137e-05	3.71605e-05	8.21419e-05	0.000160409	0.000343254	0.000664504	0.00134511	0.00163934	0.000834973	0.000256565	8.20291e-05	3.23069e-05
621	0	8.68503e-07	4.18427e-06	2.15088e-06	0	1.01333e-06	7.51956e-06	1.72545e-06	3.37443e-06	1.82874e-06	7.57261e-06	3.03684e-07	3.21381e-06	0	2.00465e-06	7.26763e-07	7.01866e-06	0	5.83503e-06	0	0	3.24901e-06	8.6446e-07	5.98401e-06	4.68988e-07	1.32786e-06	7.61829e-07	2.82656e-06	3.89796e-06	9.60809e-07	2.38425e-06	0	4.33103e-06	4.43929e-06	5.02933e-06	1.27831e-05	2.81151e-05	1.68241e-05	2.99853e-05	7.28425e-05	0.000134589	0.000292358	0.00057666	0.00118362	0.00169683	0.00101469	0.000321998	0.000103037	4.00337e-05
622	4.16062e-07	1.20134e-06	2.60776e-06	4.80494e-06	0	1.62758e-06	2.86831e-06	0	1.46848e-06	3.73173e-06	1.366e-06	0	2.5433e-06	1.10173e-05	9.56643e-07	0	1.9421e-06	0	3.52255e-06	0	5.15538e-06	1.55046e-06	5.76843e-06	4.28123e-06	2.23806e-07	1.35846e-05	3.69624e-06	6.57203e-07	3.1514e-06	0	1.94365e-06	0	2.06681e-06	2.67754e-06	9.06152e-06	2.36153e-05	1.79581e-05	2.0127e-05	2.71768e-05	5.46466e-05	0.000111497	0.000254081	0.000504554	0.00103557	0.00168457	0.00118792	0.000414746	0.00013718	4.67851e-05
623	8.02047e-06	5.21396e-08	7.00774e-08	6.54971e-06	0	4.66667e-06	3.69273e-06	4.93512e-07	7.71841e-06	4.49314e-06	5.26315e-06	0	7.91217e-08	7.30025e-07	7.31931e-06	0	1.64629e-06	0	4.96671e-06	0	3.41603e-07	4.87495e-06	1.27008e-06	4.21286e-06	0	1.11645e-05	1.8544e-06	4.35472e-08	7.21538e-06	6.63857e-06	8.90054e-06	5.17562e-06	0	3.70442e-08	5.52093e-06	9.73854e-06	1.00879e-05	1.08662e-05	2.62013e-05	3.82806e-05	9.10439e-05	0.000210937	0.000444807	0.000890454	0.00159198	0.00137517	0.000537273	0.000152884	6.35595e-05
624	3.29523e-08	3.81484e-07	1.25232e-06	4.93591e-06	2.57524e-06	1.92988e-07	4.87735e-06	6.35972e-07	0	7.68411e-08	4.71641e-07	0	0	1.96012e-06	0	0	1.2712e-05	0	0	3.6617e-07	6.22429e-07	0	0	1.16713e-05	0	4.57072e-07	2.24551e-06	2.36895e-06	4.056e-06	0	1.21378e-07	2.1921e-06	1.67354e-06	1.25261e-05	0	3.1957e-06	1.27014e-05	1.43277e-05	2.59162e-05	4.21377e-05	9.65943e-05	0.000185457	0.000384267	0.000775432	0.00147522	0.00151465	0.000676818	0.000196849	6.66281e-05
625	5.76552e-07	3.65031e-07	1.17112e-06	2.41556e-06	0	7.75836e-07	0	1.03327e-06	7.69961e-07	3.08911e-07	2.51319e-06	4.57123e-07	0	3.50373e-06	0	0	2.91263e-07	0	0	1.47205e-06	3.12243e-06	0	0	1.50981e-06	1.43495e-06	4.7915e-08	1.18529e-06	3.75353e-06	0	4.82089e-07	2.14339e-06	8.81251e-06	1.0914e-05	0	2.12973e-06	1.08056e-05	1.76916e-05	2.07674e-05	2.95365e-05	3.36213e-05	6.91014e-05	0.000158725	0.000336384	0.000683337	0.00131373	0.00159789	0.000846427	0.00026073	7.99757e-05
626	1.79165e-06	0	7.03318e-07	1.75379e-06	1.36595e-06	0	1.39778e-06	1.2089e-06	9.00841e-07	1.44707e-06	1.14099e-06	5.34826e-07	0	3.30937e-06	4.00925e-06	3.39578e-06	9.21525e-07	0	0	2.41108e-07	7.2561e-07	2.85011e-07	5.0927e-06	6.06406e-07	5.55051e-06	0	0	6.87238e-06	1.39908e-06	5.64036e-07	1.93684e-06	0	6.16421e-06	2.8659e-07	2.49175e-06	1.24647e-06	1.63267e-05	1.14521e-05	1.92309e-05	3.19785e-05	6.0046e-05	0.000134059	0.000280044	0.000586043	0.00112759	0.00160328	0.00102342	0.000329635	0.000105101
627	4.96245e-07	0	1.11518e-06	1.60862e-07	4.69309e-06	4.76571e-07	5.37667e-07	0	3.93377e-07	5.56627e-07	7.67668e-06	0	6.8118e-06	0	1.54219e-06	1.30622e-06	2.23391e-07	0	3.31825e-06	9.27444e-08	0	1.09632e-07	1.95895e-06	4.81702e-06	1.54603e-06	2.35461e-07	0	9.54265e-07	5.38168e-07	0	2.75756e-06	4.24447e-06	4.87142e-07	2.32499e-06	1.01899e-05	9.0397e-06	1.06945e-05	1.10133e-05	1.45128e-05	1.95264e-05	5.93478e-05	0.000113305	0.000243502	0.000508538	0.00100247	0.00156195	0.00121601	0.000407865	0.000133527
628	1.09567e-10	1.24138e-06	5.23035e-07	5.94944e-07	3.42333e-06	1.85514e-06	0	1.16442e-06	6.22364e-09	1.15302e-06	1.18904e-07	0	1.0777e-07	2.32507e-06	0	1.14554e-05	3.79558e-06	1.15103e-05	2.66798e-06	0	2.21415e-06	2.08063e-05	6.87761e-06	7.62105e-08	2.01328e-06	3.72525e-09	0	5.63116e-06	7.324e-06	4.0979e-06	4.36275e-08	6.71521e-08	0	2.6738e-06	1.13476e-06	4.0124e-06	8.20416e-06	9.24775e-06	9.78317e-06	2.09676e-05	4.52767e-05	0.00010145	0.000198338	0.000462621	0.000870858	0.00146095	0.00138515	0.000538374	0.000153264
629	4.18156e-07	9.90116e-08	3.12853e-06	4.29865e-06	8.27792e-07	5.43036e-06	2.99658e-06	8.81993e-07	5.16984e-07	1.1045e-06	0	0	1.08071e-06	2.26019e-06	1.62526e-06	0	4.16488e-06	3.77956e-07	2.67035e-07	1.51243e-06	0	0	3.21114e-06	5.69547e-07	3.34161e-06	9.89511e-07	2.82684e-06	1.03745e-06	2.4073e-06	1.51938e-06	1.03906e-05	0	3.37572e-06	0	2.00987e-06	4.5686e-07	5.9644e-06	1.43723e-05	2.32842e-05	2.59442e-05	4.18419e-05	7.52675e-05	0.000182568	0.000386506	0.000743165	0.00133701	0.00152476	0.000681972	0.000204716
630	1.01421e-06	3.01565e-07	2.15587e-06	2.51434e-06	2.52125e-06	3.04995e-06	1.52633e-06	3.62006e-06	0	3.36403e-06	1.49901e-06	0	3.29156e-06	3.62194e-07	4.95014e-06	0	4.32294e-06	1.15116e-06	5.05172e-06	4.60649e-06	4.76579e-06	0	2.91039e-06	1.79192e-06	1.55496e-06	4.62605e-06	0	8.21056e-06	5.89599e-06	0	5.81769e-06	0	0	1.34649e-07	6.48587e-06	3.7104e-06	1.40621e-05	1.14846e-05	1.34981e-05	1.62985e-05	3.39263e-05	6.9149e-05	0.000154707	0.000327731	0.000650493	0.00116913	0.00163811	0.000837216	0.000261049
631	1.3364e-06	1.21763e-07	4.32516e-06	0	0	2.91612e-06	6.82184e-07	3.34993e-06	0	2.22931e-06	1.68416e-06	0	0	2.45943e-06	1.62917e-06	0	8.10844e-06	0	4.0806e-06	1.15891e-06	5.4186e-06	3.13126e-06	0	5.50946e-08	1.49707e-06	1.55222e-06	8.21166e-07	4.86272e-06	7.47052e-06	0	4.74215e-06	0	3.0919e-06	1.29636e-07	3.50739e-07	9.31272e-06	1.86222e-05	7.88264e-06	8.13662e-06	1.34345e-05	2.81896e-05	6.74078e-05	0.000127926	0.000291041	0.000567426	0.00103155	0.00167485	0.00101521	0.000334224
632	8.16317e-07	3.5894e-08	2.05111e-06	0	4.87423e-06	4.26923e-06	0	6.56878e-07	0	9.06672e-06	7.10319e-08	0	2.57744e-06	7.25001e-07	4.80254e-07	6.03739e-06	2.86553e-06	0	0	5.17606e-06	2.41556e-06	2.55583e-06	0	5.23326e-06	3.33892e-06	9.89121e-07	2.42067e-07	8.68519e-06	2.91689e-06	0	1.39791e-06	6.84779e-06	8.42569e-06	2.80478e-06	4.50938e-06	1.24001e-05	6.54967e-06	8.14266e-06	1.1785e-05	2.37203e-05	3.8093e-05	5.55043e-05	0.000111629	0.000245068	0.000497669	0.000907188	0.00165799	0.00118917	0.000433509
633	3.76068e-06	1.51195e-08	1.43182e-06	3.0813e-06	1.19743e-06	6.01154e-07	0	5.84794e-08	2.45445e-08	3.42724e-08	7.10917e-06	1.91346e-06	1.12176e-07	0	0	3.2688e-08	1.99329e-06	0	4.98102e-06	0	7.33498e-06	2.40694e-08	9.71152e-08	7.87158e-06	2.83136e-06	1.23331e-07	0	2.36595e-06	7.1146e-08	1.65107e-06	5.84056e-06	4.88857e-08	3.25308e-07	2.37657e-07	4.63006e-09	2.01565e-05	1.02924e-05	5.31115e-06	1.47822e-07	7.3162e-06	2.31925e-05	4.22391e-05	9.9287e-05	0.000218736	0.0004238	0.000776928	0.00158227	0.00135216	0.000545816
634	2.96673e-06	6.8e-07	7.41071e-07	8.92046e-07	4.37432e-06	2.4245e-06	9.03273e-07	1.58434e-06	1.05567e-06	9.28515e-07	2.58073e-06	0	3.6927e-06	0	1.1002e-06	8.8559e-07	2.55848e-06	1.38786e-06	4.43268e-06	0	0	3.90437e-06	3.17499e-06	5.41861e-08	3.61824e-07	4.21666e-06	0	5.26215e-06	3.75802e-06	1.9648e-06	8.20924e-07	1.32442e-06	8.8133e-06	6.43865e-06	1.25438e-07	8.40519e-06	3.7188e-07	8.80612e-06	5.1042e-06	1.50463e-05	1.70713e-05	4.0392e-05	9.53879e-05	0.000182015	0.000375597	0.000686498	0.00142362	0.00153372	0.000695301
635	2.59054e-06	6.35014e-07	1.93418e-06	2.55544e-06	1.7103e-06	2.88728e-06	2.198e-06	2.77986e-06	9.17614e-07	2.99766e-06	1.30813e-06	0	4.74597e-06	0	2.58394e-06	0	6.71667e-06	3.25955e-06	1.08608e-05	0	0	1.10708e-05	1.27748e-06	0	8.49784e-07	2.05588e-06	0	1.66378e-06	5.00374e-06	5.03564e-06	6.69475e-06	0	3.53054e-07	0	0	6.90045e-06	8.73402e-07	1.90755e-06	1.07224e-05	9.21315e-06	2.00281e-05	3.05032e-05	7.10062e-05	0.000158105	0.000331785	0.00059557	0.00126241	0.00160738	0.00084683
636	2.53935e-06	3.03263e-06	3.46313e-06	6.02575e-07	3.12844e-06	1.15052e-06	1.01415e-06	3.32959e-06	9.90962e-07	3.9497e-06	1.01435e-06	6.24836e-07	8.41999e-06	0	0	0	2.73889e-06	0	3.47349e-06	0	4.00551e-07	2.66162e-06	3.15111e-06	0	1.62089e-06	5.93154e-07	4.59754e-06	5.28337e-07	1.83841e-06	1.43853e-06	7.35138e-06	0	5.14246e-06	1.91443e-06	3.65938e-06	1.48466e-05	0	8.64322e-06	1.11004e-05	9.03559e-06	1.19788e-05	3.86655e-05	5.43236e-05	0.000123817	0.00028558	0.000515185	0.00109913	0.0016387	0.00102255
637	2.59595e-06	6.33626e-07	4.08788e-06	5.13134e-08	6.53643e-07	6.9659e-06	6.75127e-06	9.89696e-06	2.07048e-07	3.39572e-07	7.49155e-06	1.30551e-07	4.67621e-06	0	6.05182e-06	0	1.08199e-06	0	1.21965e-05	3.57879e-06	4.42487e-06	0	6.5838e-07	0	1.16498e-05	7.48644e-06	9.60592e-07	0	6.4693e-06	1.45381e-06	2.50993e-06	2.72347e-06	3.67987e-06	3.99994e-07	9.27676e-06	9.88141e-06	9.56559e-06	3.04611e-06	5.01007e-06	9.04346e-06	9.34853e-06	2.69672e-05	6.03055e-05	0.00010868	0.000225094	0.000450019	0.00096362	0.00160848	0.001199
638	3.11829e-06	1.41679e-06	1.13774e-06	0	2.98173e-07	5.88306e-07	1.67904e-06	6.55676e-06	0	2.1191e-06	5.37476e-06	0	3.52784e-06	0	0	8.47408e-06	1.67609e-07	5.08097e-07	0	7.27854e-06	2.51873e-07	0	0	1.64972e-06	8.04247e-07	4.21242e-06	0	0	6.55337e-07	4.21251e-06	4.13073e-06	4.67721e-06	0	5.10765e-06	1.18673e-07	2.07513e-06	0	2.33865e-06	3.77491e-06	7.79829e-06	1.08786e-06	2.12102e-05	5.08284e-05	9.27713e-05	0.000196789	0.000385686	0.000810404	0.00150646	0.00137199
639	7.73077e-07	7.39726e-07	1.02509e-06	0	4.69264e-06	5.85597e-06	1.25841e-06	0	0	2.74646e-07	4.86917e-07	0	4.26504e-06	0	1.18276e-06	0	1.67132e-06	5.06649e-06	0	5.5949e-06	5.94529e-07	1.64754e-06	0	7.92322e-06	8.86182e-06	1.63039e-07	0	0	7.33644e-06	2.78483e-06	6.72436e-07	0	1.20524e-06	1.81492e-06	1.18335e-06	9.66061e-06	0	5.47853e-06	3.5169e-06	1.44209e-06	1.40934e-05	2.581e-05	4.31863e-05	8.16599e-05	0.000168994	0.000347839	0.000719048	0.00137314	0.00148817
640	2.44704e-06	1.88534e-07	4.2954e-06	2.45304e-06	3.10643e-06	4.33457e-06	9.93311e-07	0	0	6.39794e-07	3.24274e-06	0	4.40566e-06	0	2.13688e-06	2.92037e-06	0	0	1.06601e-06	1.58937e-06	1.07413e-06	2.9766e-06	6.99342e-06	0	1.52173e-06	0	6.13409e-06	2.96319e-06	4.51476e-06	1.06708e-06	1.3661e-06	0	2.29419e-06	6.48308e-06	0	7.90786e-06	2.48091e-06	5.95547e-06	3.04903e-06	7.24341e-06	9.84775e-06	1.71825e-05	3.31818e-05	7.91905e-05	0.000138229	0.000294699	0.000631105	0.00120423	0.00156168
641	1.1367e-06	5.83436e-07	1.50219e-06	1.49702e-06	2.47321e-06	3.32635e-06	3.15677e-06	1.65638e-07	3.12328e-06	2.5848e-07	9.45802e-06	0	2.95495e-06	0	0	1.78221e-06	0	0	6.50552e-07	1.90923e-06	0	3.94956e-06	4.26787e-06	0	0	0	3.74345e-06	1.80834e-06	6.4708e-06	1.24737e-06	4.94999e-06	5.59395e-06	2.34822e-06	6.9406e-06	0	0	1.51403e-06	2.41121e-06	3.13603e-06	3.41032e-06	3.17046e-06	1.00584e-05	1.41758e-05	6.42579e-05	0.000116402	0.000248191	0.000539024	0.00105406	0.00158883
642	6.35612e-08	4.10201e-07	0	0	3.17116e-07	4.89013e-06	6.17508e-06	2.12381e-08	4.00468e-07	5.3111e-06	9.5897e-07	0	3.67985e-06	2.63679e-06	0	0	0	0	0	6.10094e-06	7.13853e-06	5.06415e-07	1.96791e-07	0	9.30889e-06	1.26853e-05	0	0	5.89759e-07	7.64411e-08	6.22858e-07	7.17259e-07	2.91959e-07	4.60629e-06	4.27828e-06	1.90415e-06	1.73728e-06	4.76184e-06	4.06087e-07	6.22707e-06	1.33378e-05	1.82023e-05	2.41399e-05	5.75984e-05	0.000104083	0.000209931	0.000461774	0.000915405	0.00152678
643	4.80053e-07	1.47862e-07	1.78128e-07	6.45552e-07	0	6.83832e-06	0	8.87099e-07	3.73327e-06	8.32895e-07	6.96463e-07	2.93162e-06	4.07734e-06	3.3531e-07	2.38817e-07	0	0	7.64765e-07	0	8.68422e-07	0	3.43274e-08	2.68352e-07	1.9428e-06	1.00891e-05	4.51287e-06	0	0	0	1.14919e-05	0	0	3.53629e-06	4.57134e-06	9.90497e-08	3.52506e-06	0	0	1.15418e-05	2.0429e-06	1.53261e-05	1.642e-05	1.28856e-05	4.47857e-05	9.8053e-05	0.000181687	0.000423312	0.000797948	0.00145169
644	3.06077e-06	1.63066e-06	1.46759e-06	0	5.22569e-07	2.02343e-06	7.66396e-07	6.62822e-06	2.77114e-07	6.54038e-06	0	1.96207e-06	3.79784e-06	0	1.3304e-06	3.8403e-06	2.16074e-07	4.33858e-06	0	2.79086e-07	0	1.91231e-07	3.0875e-06	0	4.91517e-06	1.01365e-06	1.87865e-06	0	1.27989e-06	0	0	0	4.1424e-06	3.95314e-06	1.28613e-06	1.04815e-05	3.55814e-07	2.63067e-06	3.44485e-06	5.91555e-06	1.07044e-05	1.37703e-05	2.79073e-05	4.0749e-05	7.68235e-05	0.000167487	0.000349247	0.00070106	0.00130952
645	1.06074e-06	2.05106e-06	2.12071e-06	3.73027e-06	7.28076e-07	3.22771e-06	1.06779e-06	2.34954e-06	0	3.01715e-06	0	3.07083e-06	4.03454e-06	0	3.71763e-07	5.35054e-06	3.01047e-07	1.52697e-06	6.74495e-06	3.8884e-07	2.21031e-06	0	2.21886e-06	6.54217e-06	7.08488e-06	2.9049e-06	2.61745e-06	0	1.78322e-06	0	0	0	0	7.09238e-06	1.02313e-06	5.73971e-06	4.95742e-07	7.83466e-06	5.68549e-06	3.27516e-06	5.37931e-06	1.14735e-05	2.18992e-05	3.62652e-05	6.50755e-05	0.000135928	0.000304189	0.000608572	0.00118762
646	1.27114e-06	6.41465e-07	2.99404e-06	6.1568e-06	2.48528e-06	6.89949e-06	0	0	3.45394e-08	4.49562e-06	0	3.25909e-06	6.88182e-06	0	1.71602e-07	0	0	0	3.11339e-06	4.86949e-06	1.02025e-06	0	0	3.01979e-06	9.21167e-06	5.26378e-06	2.75655e-06	5.14344e-06	3.5667e-07	0	0	1.78236e-07	0	5.51288e-06	0	1.08014e-05	8.0977e-07	1.92457e-06	8.83193e-06	8.47581e-06	1.00844e-05	8.68216e-06	1.53354e-05	3.08387e-05	6.22098e-05	0.000110109	0.000270161	0.000542457	0.00103285
647	2.12726e-06	1.10758e-08	1.20297e-07	4.53671e-06	3.44974e-06	7.47356e-06	0	0	3.36497e-06	2.00872e-06	7.12451e-06	9.54594e-08	1.17111e-06	0	0	8.69461e-06	0	6.45786e-06	0	2.52406e-07	0	0	0	4.24788e-06	4.71815e-07	2.03341e-07	1.42884e-07	2.66606e-07	2.22718e-06	0	4.0799e-06	9.23872e-09	9.08291e-06	2.47842e-07	2.85493e-06	7.52874e-06	4.19738e-08	5.36113e-06	4.67025e-06	4.18285e-07	9.70457e-06	2.60016e-07	1.46294e-05	3.11472e-05	5.59625e-05	9.91383e-05	0.000241798	0.000468558	0.000904785
648	1.38288e-06	2.0426e-07	2.47905e-07	5.261e-06	1.11227e-06	3.68845e-06	0	3.06365e-06	0	0	4.22264e-07	1.77072e-06	4.86442e-06	0	8.15651e-07	1.86172e-06	0	5.35934e-07	3.17819e-06	1.69657e-06	3.33825e-06	5.89289e-06	2.04573e-06	3.72373e-06	4.05139e-06	0	1.28936e-07	1.55955e-06	1.17147e-06	2.44286e-07	0	2.45104e-07	2.30464e-06	7.78827e-06	4.03647e-06	4.85976e-06	0	1.76934e-06	3.23584e-06	4.39981e-06	5.01394e-06	1.31453e-05	1.60006e-05	2.87436e-05	3.16163e-05	8.29035e-05	0.000203157	0.000415035	0.000822618
649	2.45805e-06	1.60559e-06	1.43173e-06	1.00151e-06	1.21337e-06	1.92248e-06	4.28404e-07	0	0	0	8.87828e-07	6.36181e-06	1.89377e-06	1.985e-06	2.93046e-06	6.68876e-06	0	1.92549e-06	5.30767e-06	2.9431e-06	0	8.83207e-08	9.41954e-06	9.27514e-07	6.3394e-06	0	4.63238e-07	7.97239e-07	1.95799e-07	1.2039e-06	5.90715e-08	3.24462e-06	0	1.1233e-06	1.29461e-06	9.93305e-07	1.90657e-07	5.4031e-06	1.33382e-06	4.88301e-06	1.4727e-05	1.71132e-05	1.03894e-05	2.04138e-05	3.73982e-05	8.16101e-05	0.000182742	0.000370822	0.000694454
650	1.29903e-06	2.92396e-06	5.75385e-07	8.97297e-06	1.29034e-06	2.04443e-06	5.44346e-06	0	2.46174e-07	0	1.58285e-06	0	4.29185e-06	2.11092e-06	6.13659e-06	0	0	0	1.673e-06	4.80643e-06	0	0	2.20098e-06	4.45896e-06	4.65012e-06	0	4.72237e-06	0	0	3.46928e-07	2.99729e-06	9.90079e-06	6.51058e-06	1.19455e-06	1.67084e-06	6.82637e-06	2.02751e-07	8.24635e-06	7.33742e-06	0	1.17393e-05	6.9335e-06	2.89761e-06	8.66231e-06	3.05176e-05	6.96262e-05	0.000160978	0.000325002	0.000600641
651	2.09778e-06	1.30025e-06	3.01154e-06	2.60564e-06	2.94777e-07	0	6.53508e-06	0	2.34408e-06	1.37791e-06	1.11983e-05	0	2.95607e-06	0	2.02199e-06	0	0	0	7.79377e-07	1.74629e-06	3.90373e-06	6.27854e-06	0	1.14422e-06	2.8383e-06	0	2.94574e-06	0	0	0	9.66899e-07	9.32571e-06	2.33718e-06	2.29751e-06	9.69077e-08	6.96101e-06	0	3.96428e-06	2.41766e-06	2.03553e-06	9.84369e-06	1.68451e-05	9.42453e-06	1.82985e-05	2.67116e-05	5.81175e-05	0.000138642	0.000279081	0.000533856
652	9.50918e-07	3.89143e-09	1.11748e-06	2.56903e-06	1.02557e-05	9.14721e-08	5.30514e-08	4.15494e-06	3.30868e-06	9.34875e-06	3.69989e-06	0	1.06892e-05	4.23636e-06	1.26686e-05	0	0	1.41809e-06	1.42993e-06	8.83097e-06	0	0	1.16328e-06	1.22944e-05	1.96291e-08	4.03331e-06	0	9.42911e-08	5.54476e-06	0	7.7153e-06	0	2.89579e-06	3.97439e-08	2.76477e-06	2.54975e-07	0	1.35317e-06	8.192e-06	4.43479e-06	9.85881e-06	1.08737e-05	1.29289e-05	1.65018e-05	2.09901e-05	5.96596e-05	0.000112429	0.000244633	0.000470833
653	1.81526e-06	1.90697e-07	0	2.53412e-06	0	4.48253e-06	2.59975e-06	2.59784e-06	8.22595e-06	5.62781e-07	3.67943e-06	9.129e-07	8.42364e-06	1.29907e-06	2.61175e-06	0	0	1.01591e-05	0	0	0	0	1.28389e-06	0	9.61911e-07	0	0	4.62068e-06	1.74911e-06	1.18549e-06	3.29916e-06	0	0	2.19572e-06	8.26141e-07	6.75099e-06	0	7.81109e-08	1.00289e-06	4.7944e-06	2.35041e-06	1.92108e-06	5.7409e-07	7.22113e-06	2.48362e-05	3.67333e-05	9.71194e-05	0.000192127	0.000390607
654	7.01662e-07	7.64881e-07	1.20623e-06	3.08603e-06	8.93549e-09	1.60163e-06	1.3061e-06	9.75274e-06	6.26197e-06	2.07474e-06	1.01995e-06	2.25627e-06	3.91691e-06	2.24686e-06	7.56511e-06	0	0	2.18163e-06	0	3.41208e-07	0	1.69716e-06	1.01448e-06	0	0	0	3.29686e-08	0	4.32299e-06	5.92822e-06	5.76186e-06	3.72553e-06	2.47882e-06	6.13176e-07	2.04184e-06	1.31542e-05	6.93589e-06	2.56986e-06	2.20233e-06	0	5.80913e-06	6.25466e-06	9.70035e-06	1.02841e-05	2.03e-05	4.33462e-05	7.36944e-05	0.000165062	0.000343403
655	1.46605e-06	1.60336e-06	9.6134e-07	2.42496e-06	9.34696e-07	4.82671e-06	1.04093e-06	4.7248e-06	3.78613e-06	4.68774e-06	8.12873e-07	0	8.40844e-07	1.5069e-05	8.84708e-07	0	9.97195e-07	0	0	7.31936e-07	3.51462e-06	1.3526e-06	8.08514e-07	8.8303e-07	6.81469e-06	0	2.62752e-08	0	5.16629e-06	2.38953e-06	3.43468e-06	1.07659e-05	1.97557e-06	0	0	5.86739e-06	6.88114e-06	4.18813e-06	4.45809e-06	1.00948e-05	3.28749e-06	4.19798e-06	8.35459e-06	1.01339e-05	1.84819e-05	3.3789e-05	5.31443e-05	0.000142679	0.000293312
656	6.9669e-07	9.75472e-07	0	3.48774e-06	6.53053e-07	7.51531e-07	0	4.38018e-07	1.46499e-06	8.46255e-06	7.82443e-06	0	1.77993e-07	2.81082e-06	3.50474e-06	0	2.1109e-07	0	0	3.81697e-06	7.43989e-07	0	0	2.58959e-06	1.44256e-06	0	0	8.50481e-06	6.22988e-06	0	4.58021e-07	1.65045e-06	1.08439e-05	0	2.06795e-06	0	2.8649e-07	3.15547e-06	1.27391e-05	2.13691e-06	5.05376e-06	6.34466e-07	9.67408e-06	9.07609e-06	2.17518e-06	2.44344e-05	5.89522e-05	0.000134571	0.000243038
657	5.41569e-07	0	8.43774e-07	5.2378e-08	2.95907e-06	3.34274e-06	5.08642e-06	1.23431e-07	4.61113e-06	1.98002e-06	6.44532e-07	0	4.46474e-07	0	3.76057e-06	0	0	0	1.56026e-07	3.62439e-07	0	2.85059e-06	0	3.7655e-06	3.28963e-06	1.01202e-05	9.82592e-07	8.97602e-07	2.12836e-05	7.05891e-06	9.66201e-06	1.97217e-06	3.82938e-06	1.63317e-06	0	0	5.08695e-06	5.43156e-06	0	1.38464e-05	4.7833e-07	1.08134e-05	8.40047e-06	1.6079e-05	1.74445e-05	1.71954e-05	5.56361e-05	9.39923e-05	0.000224569
658	5.16462e-07	0	1.171e-06	3.24194e-06	0	2.43623e-06	3.60635e-06	1.77244e-06	2.09118e-06	2.48349e-06	6.1978e-06	0	4.73817e-06	9.42881e-07	2.50746e-06	0	0	8.56215e-07	1.50034e-06	3.48521e-06	0	1.78787e-06	0	6.12384e-07	2.57557e-06	1.50323e-06	9.44858e-06	0	4.53826e-07	3.63054e-06	4.43725e-07	3.24506e-06	0	1.68757e-06	0	1.0831e-06	8.28625e-06	4.98276e-06	2.50763e-06	6.25791e-06	9.18193e-06	1.92741e-05	3.49104e-06	1.67366e-05	1.47908e-05	2.64138e-05	3.23241e-05	9.38884e-05	0.000191721
659	9.02444e-07	4.65723e-07	3.30596e-06	6.37084e-06	0	4.25697e-06	2.45409e-06	1.02314e-06	5.17335e-06	1.12374e-06	4.52658e-07	2.99368e-08	4.03373e-06	1.64755e-06	4.38143e-06	0	3.64154e-08	3.08921e-06	0	3.10431e-06	0	3.12406e-06	4.68697e-07	1.9246e-06	1.24476e-06	4.71074e-06	0	0	0	4.32958e-06	7.75348e-07	9.14961e-07	0	3.7874e-06	0	6.91608e-06	8.32771e-06	6.92168e-06	8.13864e-06	3.79738e-06	8.00696e-06	9.69195e-06	6.62493e-06	1.1262e-05	1.82584e-05	2.73037e-05	3.79399e-05	7.64814e-05	0.000166391
660	4.32671e-07	2.52214e-06	1.34906e-06	2.9483e-06	1.24736e-06	0	1.42145e-06	0	8.86411e-06	1.80152e-06	4.50209e-06	1.73399e-08	2.89852e-06	0	6.55232e-07	0	1.26851e-06	9.22745e-07	6.61508e-06	1.79807e-06	0	0	7.7331e-06	1.11476e-06	4.44523e-07	1.20712e-06	0	0	0	0	0	0	5.6671e-07	2.04178e-06	0	2.90969e-06	1.22194e-05	2.26147e-06	6.24397e-06	6.29762e-06	7.54498e-07	8.23002e-07	8.52362e-07	9.14639e-06	1.55621e-05	1.8028e-05	3.3159e-05	6.56713e-05	0.00014126
661	3.0426e-06	2.40738e-07	6.61975e-08	2.71411e-07	1.33319e-07	6.29248e-06	0	0	8.5335e-07	6.14737e-06	1.14167e-05	0	5.78741e-06	0	2.69457e-06	0	1.33326e-07	0	7.07028e-07	0	0	0	7.97507e-07	0	1.28748e-06	0	6.1873e-06	7.2535e-06	0	0	3.57748e-07	5.35967e-06	6.05707e-08	1.66312e-07	0	1.2497e-05	3.89214e-06	0	4.34784e-07	4.32438e-06	8.06417e-08	3.17701e-06	0	5.03942e-06	1.8197e-05	2.70525e-05	2.99259e-05	5.98644e-05	0.000128143
662	6.00074e-07	8.37793e-07	6.01659e-06	5.76567e-07	1.30344e-06	1.3292e-06	3.66585e-07	3.94466e-06	4.17296e-07	2.35274e-06	7.92589e-07	1.39782e-07	2.73806e-06	1.54593e-06	4.43619e-06	6.53238e-07	0	3.51952e-07	0	1.48242e-06	0	0	1.40616e-06	2.06278e-06	1.83683e-06	8.53411e-07	0	2.04923e-06	3.91745e-07	0	6.60056e-06	0	6.97946e-07	1.15167e-07	0	4.02934e-06	2.01465e-06	4.39305e-06	8.98109e-06	4.7313e-06	0	1.25114e-06	6.49835e-06	7.54069e-06	4.39323e-06	1.77137e-05	3.52247e-05	5.03132e-05	0.000105404
663	5.46956e-07	1.79082e-06	1.70861e-06	3.60633e-06	6.20649e-06	1.4568e-06	1.74554e-06	5.62991e-06	1.98701e-06	2.3323e-06	6.22215e-06	6.65592e-07	2.92604e-06	1.69586e-06	5.65365e-06	0	0	1.67586e-06	0	8.54783e-06	0	0	6.69561e-06	8.54933e-06	2.18541e-06	4.06363e-06	0	9.7577e-06	5.43309e-06	1.3327e-06	1.31945e-06	0	3.32336e-06	5.48385e-07	3.65687e-06	1.73008e-06	8.76208e-08	7.46302e-06	3.40259e-06	3.7551e-06	5.72148e-07	7.66272e-06	1.72193e-05	1.3429e-05	1.04071e-05	1.68717e-05	2.26223e-05	4.72119e-05	8.93396e-05
664	7.76627e-07	1.53966e-06	2.13517e-06	1.51286e-06	1.12757e-06	1.82049e-06	0	3.60754e-06	8.60116e-07	1.05107e-06	3.05932e-06	0	3.65653e-06	4.01588e-06	0	7.9531e-06	0	1.64692e-06	0	1.86082e-06	0	0	2.73504e-06	6.2098e-06	3.68272e-06	1.5445e-06	0	0	4.45844e-06	1.66541e-06	5.51383e-06	1.25533e-06	0	0	1.10156e-05	1.06732e-06	1.09496e-07	9.42435e-06	4.25206e-06	1.20277e-05	7.14987e-07	2.13098e-06	6.28399e-07	6.96286e-06	6.38605e-06	1.42621e-05	2.22828e-05	3.62738e-05	7.10529e-05
665	4.33101e-07	0	0	1.84979e-06	1.01979e-06	0	0	1.26912e-06	3.42073e-07	4.18016e-07	3.35804e-06	0	0	1.59714e-06	2.2704e-06	8.78192e-06	0	6.5499e-07	0	0	0	0	1.08774e-06	1.34812e-06	1.06342e-06	6.14258e-07	0	0	0	0	2.14431e-06	4.99254e-07	0	4.06018e-06	6.68699e-06	2.3537e-06	0	1.63458e-05	4.65352e-06	2.91722e-06	0	4.69933e-06	0	1.79872e-06	2.88768e-06	1.1114e-05	2.00349e-05	2.75518e-05	5.3652e-05
666	1.55416e-06	0	6.44798e-06	8.48321e-07	7.62913e-09	0	0	4.25055e-07	0	3.84843e-06	2.92204e-06	0	0	0	2.70034e-06	6.01947e-06	0	0	0	5.69794e-06	0	0	0	0	1.68529e-06	0	0	0	4.34526e-06	3.77747e-07	7.15867e-06	0	0	5.42152e-08	2.93429e-06	3.14287e-08	0	2.13604e-06	1.67677e-05	0	0	6.27497e-08	6.70742e-06	2.59822e-06	4.51567e-06	2.93668e-06	1.94116e-05	3.11374e-05	5.53053e-05
667	2.34147e-06	4.17164e-07	4.62103e-07	4.5596e-07	7.16778e-07	2.35883e-07	0	2.23389e-07	4.25484e-06	3.06268e-06	2.44184e-06	1.47322e-07	1.05775e-07	0	1.42764e-06	5.7827e-06	1.13496e-06	3.56256e-06	2.35328e-06	1.03761e-05	0	0	0	1.35929e-06	0	6.69943e-07	0	4.96163e-08	7.20446e-06	0	4.52767e-06	0	0	6.73955e-08	0	2.40872e-06	2.06855e-06	3.93082e-06	6.85539e-06	3.54988e-06	0	2.43361e-06	7.81252e-06	4.61285e-06	2.10119e-06	1.41031e-05	2.59213e-05	2.83822e-05	5.66955e-05
668	1.2845e-06	1.56456e-06	1.32712e-06	8.315e-07	2.05853e-06	1.6791e-06	0	2.31791e-06	5.9291e-06	0	8.53643e-06	4.23098e-07	4.08001e-06	0	7.87161e-06	0	3.25951e-06	0	3.03777e-06	0	0	0	0	3.90376e-06	0	0	0	1.42494e-07	3.4996e-06	0	0	4.07057e-06	0	2.54389e-06	0	5.39938e-06	2.23883e-06	0	6.01001e-06	1.91948e-06	0	1.05105e-05	1.25927e-05	4.61495e-06	6.71835e-06	1.736e-05	1.80168e-05	2.53384e-05	4.17421e-05
669	1.55417e-06	1.64741e-06	1.48246e-06	2.28215e-06	2.98226e-07	8.86978e-07	2.08757e-06	2.48169e-06	5.20578e-06	0	8.45582e-06	0	3.34388e-06	0	3.33972e-06	2.84183e-06	1.0687e-06	1.98856e-06	0	4.50118e-08	0	0	1.38011e-06	4.09291e-06	9.37289e-06	0	0	0	0	0	1.24571e-05	3.65505e-06	0	3.48319e-06	0	2.24898e-06	1.9825e-06	5.03663e-06	7.73301e-07	0	1.14147e-06	3.11823e-06	1.11833e-05	3.69306e-06	4.2045e-06	1.50156e-05	7.92902e-06	2.19009e-05	4.94255e-05
670	1.78259e-06	1.47258e-07	9.75103e-07	2.18768e-06	7.32959e-08	8.92335e-06	5.13068e-07	2.451e-07	1.78995e-06	3.26037e-06	6.04738e-06	5.27603e-06	0	2.47974e-06	4.51659e-06	4.86105e-06	2.62657e-07	4.88734e-07	1.10333e-06	4.17589e-06	0	1.40663e-06	3.39192e-07	1.00592e-06	2.74132e-06	8.62308e-06	2.05292e-06	0	1.49139e-05	0	4.31611e-06	1.24176e-08	0	1.09926e-05	6.70575e-06	0	0	8.35894e-06	1.47777e-07	3.06751e-06	2.80541e-07	0	7.51566e-07	9.05993e-06	8.13516e-06	9.24386e-06	8.0019e-06	1.32957e-05	2.59765e-05
671	1.75533e-06	0	5.43503e-06	4.42454e-06	3.76736e-07	7.31022e-06	4.30135e-07	6.89715e-07	1.75577e-07	2.01061e-06	0	0	2.67775e-07	7.85393e-06	6.56516e-07	0	0	9.79631e-07	5.09356e-07	6.41834e-06	0	1.20463e-07	1.73588e-08	0	0	6.38536e-08	2.0018e-06	1.97158e-06	2.67056e-07	0	2.06024e-06	9.57692e-06	0	0	5.9587e-07	0	7.99527e-06	8.27306e-06	0	9.32302e-07	0	2.59342e-06	2.25654e-06	4.5e-06	0	1.11143e-05	1.22722e-05	2.5962e-05	2.44323e-05
672	4.72118e-07	0	8.54483e-07	2.74796e-06	5.41671e-06	5.23522e-06	5.26856e-06	1.84955e-06	0	6.64074e-06	2.04464e-07	0	3.27988e-06	0	1.68015e-06	2.53348e-06	0	1.52915e-05	6.2389e-06	3.64066e-06	0	1.47551e-06	2.12621e-07	0	0	7.82119e-07	3.54348e-07	7.19459e-06	3.27107e-06	0	0	2.62707e-06	1.9866e-07	2.47093e-06	7.29858e-06	3.35129e-06	1.0155e-06	6.13592e-06	0	0	5.87753e-07	4.78471e-06	2.10763e-06	0	0	2.52033e-06	9.60768e-06	1.15447e-05	2.41398e-05
673	2.46713e-06	4.62298e-07	1.88905e-06	8.40976e-07	5.26278e-06	7.03126e-06	0	4.46996e-06	5.57554e-06	3.22368e-06	3.02219e-06	0	0	0	3.14215e-06	4.73802e-06	0	1.34797e-05	6.4008e-07	1.40067e-06	0	4.11565e-06	0	2.12271e-06	0	0	3.86343e-06	0	0	1.12823e-06	1.30235e-06	0	3.71527e-07	4.62105e-06	0	9.92427e-06	1.89916e-06	5.28111e-06	0	0	1.09919e-06	6.51742e-07	2.29548e-06	0	6.20527e-06	4.71343e-06	6.41651e-06	1.84708e-05	1.95843e-05
674	2.04289e-06	5.28544e-07	3.60512e-06	5.11131e-07	5.99065e-06	2.37132e-06	0	5.83478e-06	3.38872e-06	1.00221e-06	1.60443e-06	0	0	3.21624e-06	0	0	0	4.45047e-06	3.8903e-07	8.51306e-07	0	2.50142e-06	0	1.11731e-05	2.61182e-07	0	1.94535e-06	1.72935e-07	0	6.85717e-07	1.03887e-05	2.26391e-07	0	0	0	2.22255e-06	6.40868e-06	3.20977e-06	0	0	0	0	1.39515e-06	5.21895e-06	3.77145e-06	1.97484e-06	5.66626e-06	1.09169e-05	2.35487e-05
675	1.22195e-06	2.88795e-08	3.94443e-07	4.4525e-06	1.64795e-06	0	0	8.36808e-06	6.92892e-06	0	0	0	0	3.75184e-07	0	0	0	1.41149e-05	0	0	0	0	0	1.15288e-06	1.3012e-05	0	0	2.35751e-06	3.92569e-06	3.54151e-06	2.49024e-06	5.35645e-06	0	7.52558e-06	0	1.41658e-05	6.56868e-06	1.84491e-06	0	4.72278e-06	0	1.06257e-05	0	5.02088e-06	1.72836e-06	6.20365e-06	7.45206e-07	1.09635e-06	1.08938e-05
676	8.69089e-07	0	5.00416e-07	2.6103e-07	0	2.98446e-06	1.9039e-06	1.84329e-06	7.23505e-06	3.91859e-06	1.0303e-05	2.85949e-06	0	0	0	0	0	3.43052e-06	0	0	0	0	0	0	0	4.22351e-07	0	7.37356e-06	4.73913e-07	5.69625e-06	6.92373e-07	4.84414e-07	0	9.34736e-07	3.0084e-06	9.84946e-07	0	9.21467e-07	3.28449e-06	3.81974e-06	0	3.25254e-06	8.92454e-07	3.38947e-07	0	4.57775e-07	9.62903e-06	1.59101e-05	1.01535e-05
677	2.51229e-06	0	3.62446e-06	1.27745e-06	0	1.96484e-06	2.0069e-06	1.26411e-06	1.53134e-06	2.02494e-06	1.17376e-05	0	0	0	0	0	0	2.73575e-06	0	4.01673e-06	0	9.41147e-07	0	0	0	3.01075e-06	0	8.49144e-06	2.31928e-06	2.52768e-06	6.07962e-06	2.37067e-06	0	4.5745e-06	1.15259e-06	2.28354e-06	3.60442e-06	5.63931e-06	0	0	0	0	3.47091e-06	1.65877e-06	0	4.72915e-06	4.0951e-06	1.74976e-05	1.2521e-05
678	5.49933e-07	8.06872e-07	1.4712e-06	1.64809e-06	3.68703e-06	4.6455e-06	2.75975e-06	4.85572e-06	4.34848e-06	1.56971e-06	3.68428e-06	5.17235e-07	1.37405e-06	1.44965e-06	0	0	3.35556e-07	3.42401e-06	0	5.02726e-06	1.5719e-07	1.17792e-06	0	6.03468e-06	0	8.5573e-06	0	6.54234e-06	6.38884e-07	3.92727e-06	3.36827e-06	2.28046e-07	0	0	0	2.26628e-06	5.08504e-06	1.01613e-05	6.81431e-06	1.45486e-06	0	9.62725e-08	4.34412e-06	5.12886e-08	3.04242e-07	1.19175e-05	3.25003e-06	9.4925e-06	1.00311e-05
679	1.75134e-06	3.15768e-07	0	4.20062e-06	1.60487e-06	4.79754e-06	9.70374e-08	1.28112e-06	2.47222e-06	2.59876e-06	3.57077e-07	9.65812e-07	5.37732e-07	5.67316e-07	0	0	4.77431e-06	4.19488e-06	3.46846e-06	5.50975e-06	6.15162e-08	0	0	4.06574e-06	0	2.8866e-06	0	2.05426e-06	2.50026e-07	2.98864e-07	2.583e-06	8.92453e-08	0	0	0	8.86906e-07	2.24564e-07	6.22683e-06	2.66677e-06	8.29105e-07	0	3.76761e-08	2.7474e-06	1.00263e-05	1.80295e-06	7.43598e-06	9.04624e-06	1.02955e-05	1.33025e-05
680	1.25878e-06	0	1.4537e-06	1.4975e-06	9.80257e-10	1.58556e-06	0	3.56884e-06	4.66323e-09	6.28108e-06	0	7.31988e-06	4.92395e-06	0	0	0	2.81022e-08	5.66717e-06	1.4957e-05	2.04468e-06	0	0	0	1.03141e-08	0	0	1.24448e-05	0	1.29082e-06	0	1.56339e-08	0	0	3.58611e-06	0	0	0	6.4822e-06	0	1.57215e-09	0	0	6.52351e-06	9.76247e-06	1.01919e-08	6.79399e-06	9.50308e-06	5.88657e-08	7.42494e-08
681	4.2741e-07	4.48814e-07	9.2553e-07	4.69542e-06	5.64085e-06	6.45876e-07	0	3.80299e-06	3.15549e-06	7.28826e-06	1.68301e-06	3.39554e-06	0	3.56722e-06	9.31577e-06	0	0	0	0	4.55112e-07	5.45177e-07	0	0	0	3.70137e-06	1.29281e-06	0	2.66303e-06	2.62868e-06	0	0	2.25733e-06	0	1.71343e-06	0	1.17517e-06	0	4.22069e-06	6.68022e-06	5.84795e-06	2.04087e-06	7.48886e-06	3.63167e-07	4.24815e-06	2.27181e-06	1.53219e-05	1.0098e-05	1.15984e-05	8.22424e-06
682	1.37237e-06	1.52984e-06	0	1.7771e-06	8.11017e-07	1.75523e-06	0	8.89506e-07	0	1.73312e-06	5.9599e-06	6.94272e-06	0	0	0	3.45124e-06	2.90243e-06	1.21333e-07	0	2.1319e-06	2.91591e-06	0	0	0	1.28677e-07	3.51333e-06	8.20981e-07	5.20668e-07	2.07233e-06	0	2.67003e-06	6.13453e-06	0	4.13896e-06	7.94908e-07	3.19363e-06	4.14521e-06	3.7579e-07	4.86699e-06	0	2.33851e-06	5.15011e-06	5.40603e-06	1.202e-06	0	6.28889e-06	2.09116e-06	1.04224e-05	5.39038e-06
683	1.7586e-07	3.09468e-07	7.2027e-07	1.19657e-06	2.01111e-07	0	0	3.59351e-06	1.39711e-06	1.44556e-06	4.75179e-06	2.36196e-06	7.65686e-07	0	0	3.01423e-06	7.89806e-06	2.97988e-06	0	1.77818e-06	3.53706e-06	0	0	7.8059e-06	0	0	4.0486e-06	7.82182e-06	1.41821e-06	6.56069e-06	8.48921e-06	1.77627e-06	0	3.24699e-06	6.63016e-07	0	3.45743e-06	2.29472e-06	6.02038e-06	1.61272e-07	3.43357e-06	0	3.68587e-06	4.17117e-06	1.10357e-06	7.67282e-06	3.58668e-06	1.36389e-05	0
684	3.34254e-07	2.62295e-07	1.56699e-07	4.16847e-06	2.73295e-06	3.2473e-06	1.32926e-06	5.75407e-06	8.50765e-06	0	3.86621e-06	0	1.66579e-07	0	1.03263e-05	2.95055e-08	2.15527e-06	5.08655e-06	0	0	5.09235e-07	0	0	3.71033e-06	1.8053e-06	0	7.31822e-07	1.273e-05	0	1.42731e-06	1.57269e-05	1.43431e-06	0	0	0	0	0	4.31039e-07	9.04842e-07	2.55098e-06	7.46994e-07	1.17966e-06	0	9.07461e-07	6.37574e-06	8.78768e-06	1.12889e-05	1.66866e-05	1.13288e-05
685	1.94722e-06	3.63862e-06	0	6.75599e-07	0	7.61083e-06	8.56677e-07	7.82483e-06	6.10722e-07	0	1.11318e-07	3.79587e-06	0	1.38058e-07	1.24497e-05	5.82429e-07	5.83081e-06	7.9132e-06	3.28399e-06	0	1.35771e-06	4.60583e-06	3.96268e-06	3.52215e-06	1.23273e-05	2.15417e-07	0	1.1693e-05	0	0	1.97437e-06	5.77783e-06	0	0	1.56351e-06	1.57498e-06	7.78849e-06	6.00744e-06	4.3371e-06	2.93404e-06	0	1.58389e-06	0	1.01257e-06	5.10272e-06	1.07588e-06	4.33099e-06	3.87315e-06	0
686	6.43108e-07	1.066e-06	3.7942e-08	6.9898e-06	1.27317e-06	2.8358e-06	3.24169e-07	9.38244e-06	0	2.91353e-06	1.02558e-06	1.73775e-06	3.43739e-06	1.27194e-06	3.94282e-06	5.36596e-06	2.00334e-06	2.20346e-06	0	0	0	0	6.94936e-07	6.31706e-06	9.24549e-07	0	3.63605e-06	0	0	0	4.90436e-06	0	0	0	3.90126e-06	1.42838e-05	1.22532e-06	7.74237e-06	0	0	0	1.68656e-06	0	0	1.79824e-06	6.89847e-06	3.72332e-06	9.75896e-06	0
687	1.07388e-06	0	6.33567e-08	4.08197e-06	2.8933e-06	8.04325e-08	6.99345e-07	9.29043e-07	0	5.14692e-06	0	1.23455e-06	5.73986e-06	0	1.55651e-06	1.83269e-06	1.7581e-06	5.69264e-06	4.69159e-06	0	0	0	1.16042e-06	5.19796e-06	3.5752e-06	0	6.07158e-06	2.03021e-06	0	7.94673e-07	9.28212e-06	2.15944e-06	0	0	6.51444e-06	1.98362e-06	2.04607e-06	3.4774e-06	0	3.24758e-06	5.97039e-07	2.81627e-06	1.49924e-06	0	2.78957e-06	5.03756e-06	9.92136e-07	6.49794e-06	6.24388e-07
688	1.6557e-06	3.16394e-07	9.62372e-07	3.98627e-06	4.05453e-06	2.70794e-06	9.20856e-07	7.15036e-06	3.33732e-06	1.50374e-07	0	1.0291e-06	0	0	9.64746e-06	4.86994e-06	6.74886e-06	3.85883e-06	2.50332e-06	4.2179e-07	0	0	0	5.11377e-06	5.0712e-06	0	0	4.76011e-06	4.974e-06	4.24017e-07	4.67785e-06	1.15222e-06	0	6.20427e-06	0	7.55408e-06	5.95663e-06	8.88348e-07	0	1.73283e-06	3.18565e-07	0	5.19879e-06	1.79687e-05	0	0	5.29378e-07	2.66268e-06	1.08838e-05
689	3.63069e-06	4.75233e-06	7.30064e-08	6.97734e-06	1.85672e-06	2.02171e-07	6.346e-08	5.97472e-06	1.50605e-06	5.98309e-06	4.28936e-06	6.01785e-07	2.75747e-06	4.37378e-06	6.76648e-07	2.95255e-07	5.11974e-07	6.83782e-06	0	3.19974e-08	0	5.07174e-06	1.28948e-05	3.87935e-07	3.02481e-07	1.76769e-06	0	1.32919e-05	6.30716e-06	0	3.31091e-06	0	0	4.70661e-07	0	5.26854e-07	4.51875e-07	6.08808e-06	0	0	0	0	2.13169e-06	1.36312e-06	7.70138e-07	2.6856e-06	0	6.37775e-06	1.95763e-06
690	2.20984e-06	1.68471e-07	1.32702e-06	8.39787e-07	9.15398e-07	3.60804e-06	0	2.66581e-06	4.00141e-06	0	3.90114e-07	0	0	0	5.58603e-06	7.67058e-07	1.88303e-07	6.36439e-07	4.7658e-06	6.71845e-07	1.51614e-06	0	0	1.29008e-06	0	0	0	3.09928e-06	0	9.01939e-07	0	2.73006e-06	0	0	0	0	0	3.57369e-06	4.98697e-06	0	0	0	3.28152e-06	0	5.53926e-06	1.36385e-06	0	9.69193e-06	9.94623e-08
691	2.68831e-06	1.7125e-06	0	3.20778e-06	2.28775e-06	6.49018e-06	1.51575e-07	8.58222e-06	7.34495e-07	1.62453e-06	0	0	1.46298e-06	0	2.32967e-06	2.92997e-06	3.41875e-07	2.43104e-06	9.97857e-06	2.56628e-06	5.79126e-06	0	0	0	0	0	2.28798e-06	1.20909e-05	1.05386e-06	3.44518e-06	0	3.09786e-08	1.55315e-07	0	0	0	4.09239e-06	6.02349e-06	0	0	0	2.09248e-06	9.76638e-06	0	0	5.01873e-06	4.68735e-06	0	3.79921e-07
692	0	1.19844e-06	0	0	7.74577e-07	3.17707e-08	1.6052e-07	6.31133e-06	0	1.72039e-06	1.11515e-06	0	6.39441e-06	0	1.74326e-06	0	2.02171e-06	0	0	0	2.98378e-06	0	3.9969e-07	3.117e-06	5.85208e-07	0	2.423e-06	6.87434e-06	4.82498e-06	8.1668e-07	3.80256e-07	2.76418e-06	1.64481e-07	0	0	8.40516e-06	4.33389e-06	0	0	2.45922e-06	6.0606e-06	9.3198e-06	0	0	0	4.61461e-06	4.96396e-06	3.81206e-06	1.57146e-06
693	6.00937e-08	1.12304e-06	0	5.02821e-06	3.30476e-06	0	1.66859e-06	4.45653e-06	0	1.15258e-06	3.44291e-07	0	1.65885e-06	2.6348e-06	0	0	2.16915e-06	0	0	0	6.61259e-06	9.5159e-06	3.88998e-06	6.36734e-06	7.69347e-06	2.68165e-06	0	3.87467e-06	3.01435e-06	2.16732e-06	3.9537e-06	7.18186e-06	0	0	0	2.59501e-06	9.30388e-06	0	0	7.5926e-07	2.35078e-06	3.46078e-06	2.33796e-06	3.90158e-06	0	0	9.56428e-06	1.2194e-05	4.85172e-07
694	0	1.71141e-06	1.64739e-07	2.10415e-06	2.18829e-06	1.18549e-07	1.80653e-06	7.22521e-06	4.40636e-06	1.67793e-07	0	0	0	2.96571e-06	5.71517e-06	0	3.63046e-07	3.16334e-08	2.4069e-07	0	0	4.64598e-07	3.95177e-07	0	1.30955e-07	3.09768e-06	1.21181e-07	6.24743e-06	1.72589e-07	1.40391e-06	4.26702e-06	0	0	1.04508e-05	2.13864e-06	2.32366e-07	0	1.11173e-06	3.94433e-08	6.29812e-08	1.09456e-05	8.22164e-08	0	1.24298e-06	8.66074e-08	2.58269e-07	8.98217e-08	8.20334e-06	6.11885e-06
695	3.45782e-07	0	3.62736e-06	4.80005e-06	0	2.91074e-06	3.86328e-06	2.02881e-06	1.08215e-06	1.54955e-06	1.65505e-06	7.34932e-07	1.68404e-06	0	5.35195e-06	1.53916e-06	0	6.96531e-07	5.29972e-06	0	0	1.03232e-05	8.70135e-06	0	2.88349e-06	2.01879e-06	6.93758e-06	3.35297e-06	3.80022e-06	3.88312e-06	2.02574e-06	9.92765e-07	0	0	0	5.11642e-06	0	7.54701e-06	3.57517e-06	1.38677e-06	0	3.20734e-06	1.66907e-06	5.11678e-07	1.90699e-06	0	0	7.41781e-07	2.17109e-06
696	1.7466e-06	9.98271e-07	2.59322e-07	3.0418e-06	0	6.30054e-07	0	4.2546e-06	2.26938e-06	0	4.90523e-06	1.54122e-06	3.5316e-06	0	4.83851e-06	3.22777e-06	0	0	0	0	2.49495e-06	1.95757e-07	6.29254e-06	1.21629e-06	7.19797e-06	4.23359e-06	8.95315e-06	4.56531e-06	0	4.52524e-06	2.62064e-06	3.97375e-06	0	0	0	4.97978e-06	0	3.99475e-06	5.67615e-06	4.21114e-06	3.33044e-06	2.9297e-06	4.85305e-06	1.07304e-06	2.79007e-06	0	6.28109e-06	2.93253e-06	3.69032e-06
697	1.62237e-06	1.58504e-06	1.71314e-07	1.91332e-06	0	2.68951e-06	0	8.5768e-06	5.96394e-06	0	2.04098e-06	0	0	0	1.03083e-05	0	0	3.91618e-06	0	1.5148e-07	1.64822e-06	0	4.15699e-06	4.22152e-06	4.75514e-06	0	0	1.46424e-05	0	2.98948e-06	1.12677e-05	1.24978e-06	0	0	0	4.30841e-06	0	4.36033e-06	0	2.78197e-06	3.65525e-06	0	5.58794e-06	0	1.84319e-06	7.41613e-07	9.63025e-06	6.86618e-06	3.53356e-06
698	9.93403e-07	1.22997e-07	0	3.49101e-06	0	5.93577e-06	0	1.13976e-06	7.92543e-07	0	1.45297e-07	0	7.30941e-07	6.26856e-06	1.02603e-06	0	1.51356e-06	5.20418e-07	0	2.01301e-08	0	4.2542e-06	2.72458e-07	2.20491e-06	0	7.65987e-06	0	9.00164e-06	0	1.43154e-06	4.92379e-06	1.49618e-07	0	0	0	3.69438e-06	0	4.55133e-06	3.10017e-06	0	1.93366e-07	6.23734e-06	6.2381e-07	0	0	9.85524e-08	7.28342e-07	7.49e-06	1.0831e-05
699	1.77118e-06	3.06282e-07	0	5.9602e-06	2.52231e-06	4.61544e-06	2.82041e-06	8.82447e-08	0	0	0	1.63426e-07	5.15921e-06	6.59748e-07	9.74585e-07	0	0	6.29877e-06	0	1.15545e-06	0	0	1.05548e-07	5.66681e-06	1.74099e-06	1.4066e-05	5.38839e-07	6.38463e-06	1.94653e-06	8.61759e-07	4.5187e-07	2.84533e-07	0	4.68694e-07	0	0	0	5.69937e-06	2.34906e-06	0	0	0	1.3204e-06	8.18364e-06	1.07789e-06	0	3.27891e-07	6.64666e-06	3.92491e-06
700	1.7579e-06	2.18006e-06	0	3.5902e-06	3.25689e-06	1.12299e-06	0	2.3018e-06	0	0	0	0	7.89338e-06	3.37664e-06	9.96166e-07	0	0	1.9751e-06	0	0	2.71457e-07	0	4.66059e-06	7.42766e-06	1.10781e-05	3.89195e-06	2.89342e-06	1.83779e-06	0	0	2.3127e-06	1.45626e-06	0	2.85375e-06	0	3.02802e-08	0	3.10343e-08	5.5879e-06	0	5.50011e-06	1.51141e-06	9.67748e-06	0	5.58039e-06	8.74449e-07	0	3.97794e-06	7.41436e-06
701	0	1.06046e-06	0	0	2.0199e-06	0	0	2.3216e-06	6.11028e-06	0	0	0	2.1354e-06	0	1.25e-06	0	0	8.8014e-07	4.29807e-06	0	3.40627e-07	0	5.1703e-06	0	1.08181e-05	6.7246e-06	1.70152e-07	2.30607e-06	6.10318e-06	3.53543e-06	0	0	0	5.70865e-07	0	3.79959e-08	0	4.00459e-06	0	7.2422e-07	6.9016e-06	1.89654e-06	4.5105e-06	8.96994e-07	6.02684e-06	1.09727e-06	0	0	0
702	1.64578e-06	1.10626e-07	0	0	2.89744e-06	1.896e-06	0	0	2.54336e-06	5.07307e-06	0	0	5.60194e-07	5.46852e-06	1.89152e-06	0	4.26124e-06	0	4.2858e-06	3.08143e-06	0	0	0	0	3.0691e-06	4.2574e-06	0	4.58632e-06	9.88753e-06	1.33988e-06	0	0	0	0	0	2.75981e-07	1.43687e-06	3.90719e-06	0	2.74471e-07	0	0	3.20997e-07	3.3995e-07	7.8406e-06	0	3.34103e-06	0	2.03255e-06
703	3.45251e-09	1.8932e-08	0	3.49607e-06	0	4.80506e-07	7.83481e-06	0	0	2.80182e-08	0	1.62826e-08	8.75067e-06	1.4881e-08	1.22172e-06	3.54765e-06	0	2.4979e-08	5.88615e-06	0	0	0	3.57393e-06	1.29789e-06	6.39525e-08	7.48211e-08	0	1.14444e-08	3.05856e-06	3.6397e-08	1.32316e-08	0	0	0	1.60966e-08	2.81237e-06	0	2.58726e-08	0	5.15483e-08	0	0	4.23223e-06	0	8.54228e-06	3.01202e-08	2.58197e-06	1.00133e-05	0
704	4.75514e-07	3.41464e-06	0	0	2.16954e-07	5.17273e-07	8.90008e-06	0	1.15768e-06	3.85895e-06	0	2.24261e-06	1.00284e-05	2.04956e-06	6.0867e-06	6.13798e-06	0	3.44036e-06	1.66349e-06	0	0	0	5.28423e-06	4.6433e-06	8.80819e-06	1.03051e-05	5.15864e-07	2.2268e-06	3.62778e-06	6.40601e-06	1.82239e-06	1.27747e-06	0	0	2.21699e-06	3.91539e-06	0	4.4591e-06	0	7.09976e-06	0	0	3.52274e-06	8.45027e-08	0	5.37752e-06	6.08896e-06	1.73267e-06	0
705	1.06149e-06	4.34412e-06	0	5.83575e-07	8.0134e-07	1.11965e-06	7.54262e-08	0	3.67153e-06	1.60624e-06	0	2.95258e-06	1.09023e-06	0	6.702e-06	4.50585e-06	0	6.83139e-07	6.4799e-06	0	0	0	5.01206e-06	4.1512e-06	0	1.7796e-07	1.26991e-06	1.60146e-06	9.89808e-06	4.05201e-06	0	4.52091e-06	0	0	0	3.76472e-06	0	2.20484e-06	0	0	0	1.02061e-06	4.18859e-06	2.08021e-07	0	3.0256e-06	4.23137e-07	3.7403e-06	5.19277e-07
706	2.85951e-06	2.42707e-06	0	7.96385e-07	1.10221e-06	8.09848e-07	0	0	5.67354e-06	1.20704e-06	0	2.21876e-06	8.1927e-07	0	1.0557e-05	3.38599e-06	0	4.02413e-06	1.90564e-06	0	1.87339e-06	0	8.3857e-06	8.73969e-06	0	7.81612e-06	0	0	3.1257e-06	1.86821e-06	6.51962e-06	4.21192e-06	0	0	0	0	0	0	4.74235e-06	2.06519e-06	0	4.7092e-06	3.55738e-06	4.13773e-06	3.0991e-06	0	1.84018e-06	1.96908e-06	7.81457e-06
707	5.28135e-07	1.11999e-07	0	6.11217e-08	1.53957e-07	1.38325e-07	0	0	1.16648e-06	2.61733e-06	5.31772e-07	3.99521e-06	0	0	1.80317e-06	0	0	1.0234e-05	9.33693e-06	3.31535e-06	3.19981e-07	0	9.24531e-07	2.56776e-06	1.30516e-06	1.31218e-06	0	1.5161e-06	4.09691e-07	2.39164e-07	2.05649e-06	5.42776e-07	0	0	0	0	0	1.2097e-06	8.10009e-07	5.2542e-06	0	6.25054e-06	2.62368e-06	8.90898e-06	1.93604e-06	3.08392e-06	2.59998e-07	0	1.26811e-06
708	0	1.74114e-07	3.84736e-07	5.15707e-07	3.04922e-07	2.19598e-06	4.19525e-06	5.86838e-07	1.9885e-07	8.41082e-06	1.1241e-06	0	0	0	1.10515e-05	1.5578e-08	1.1024e-06	0	3.22445e-06	0	7.75559e-09	0	0	3.43915e-06	0	5.16817e-07	0	4.0442e-06	2.47373e-06	4.10121e-06	1.46022e-05	2.91023e-06	0	0	5.62664e-08	1.82175e-06	0	4.95251e-06	8.17045e-08	0	0	5.69996e-07	7.994e-06	1.11343e-06	4.40901e-06	0	0	8.52132e-07	6.96019e-07
709	5.41825e-07	1.48532e-06	1.29737e-06	3.24467e-06	3.34523e-06	4.46735e-06	0	3.69221e-06	1.4923e-06	2.94795e-06	0	0	0	0	7.66006e-07	1.12719e-06	0	0	2.53618e-06	0	4.87958e-08	1.19841e-06	2.99691e-06	4.48123e-07	0	3.25166e-06	1.51902e-06	0	0	9.01336e-06	0	1.81225e-06	1.38673e-07	0	3.54011e-07	8.77254e-08	0	3.06822e-06	2.41312e-07	0	0	4.22846e-06	3.24726e-06	7.00535e-06	6.8059e-06	6.63506e-07	3.46135e-07	8.40608e-06	4.55737e-06
710	2.44507e-06	1.10116e-06	5.18639e-07	0	1.96569e-06	6.21435e-06	0	1.55494e-06	2.65329e-06	1.26953e-06	0	1.57939e-06	1.13397e-07	2.41447e-06	1.34552e-07	5.27435e-06	7.72743e-06	0	2.88218e-06	0	7.99976e-08	1.65109e-06	4.12894e-06	6.17393e-07	1.02829e-06	0	2.0928e-06	0	0	5.60582e-06	0	7.2884e-06	1.91054e-07	1.32729e-06	4.59467e-06	1.20862e-07	9.24764e-07	0	3.32463e-07	6.68758e-07	0	8.84804e-07	0	2.819e-06	7.57302e-06	4.40686e-06	1.3219e-06	4.75694e-06	2.45552e-07
711	7.11578e-07	5.72518e-07	2.42246e-07	0	1.77536e-06	9.06537e-06	1.52566e-06	6.51401e-07	4.53877e-06	0	0	6.61646e-07	4.13922e-06	1.01148e-06	1.75878e-06	1.61555e-06	3.71736e-06	0	1.20742e-06	0	4.36335e-06	5.89103e-08	2.91172e-06	0	5.24947e-06	4.24679e-06	0	0	5.87693e-07	4.99547e-06	0	8.1438e-06	0	5.56036e-07	7.02429e-06	0	3.87406e-07	0	0	2.80159e-07	0	9.64306e-07	3.5342e-06	1.18095e-06	9.95221e-06	7.15616e-06	3.53999e-07	2.35488e-07	0
712	0	1.99728e-08	2.57794e-09	4.41067e-07	6.7714e-06	8.00374e-08	1.62358e-08	5.64945e-06	3.79535e-08	9.00095e-06	4.94082e-06	1.14766e-06	4.91886e-06	0	1.81168e-08	0	6.1321e-06	0	2.40333e-06	0	4.60774e-08	6.26913e-10	3.0986e-08	3.264e-06	5.12797e-08	4.51936e-08	3.67325e-06	0	6.25413e-09	5.31609e-08	4.10921e-06	1.48783e-06	0	1.96467e-06	5.42677e-08	0	7.07344e-06	0	0	0	0	1.0262e-08	1.11217e-06	0	7.87589e-08	6.05836e-08	0	0	2.44539e-06
713	1.83292e-06	0	0	2.29082e-07	5.64584e-07	1.52919e-06	0	0	9.73753e-07	8.63706e-07	5.84562e-07	0	7.10589e-07	0	2.81051e-07	0	0	0	1.42516e-06	0	0	8.70873e-06	7.50343e-06	3.37707e-06	0	2.94967e-06	0	6.48124e-07	3.65706e-06	0	0	2.18178e-07	0	2.05719e-07	5.30377e-07	4.60411e-06	0	4.94247e-06	0	0	0	2.47536e-06	0	6.76871e-06	0	0	5.83425e-06	1.62255e-06	1.04333e-05
714	0	0	0	1.80399e-06	1.5005e-06	2.39385e-06	0	0	6.27835e-07	3.07663e-06	1.5536e-06	0	2.28273e-06	2.51073e-06	7.46953e-07	1.35343e-06	0	0	3.94498e-06	2.95269e-06	4.26748e-06	6.38681e-07	3.89934e-06	5.49711e-06	0	1.09541e-05	0	5.47746e-06	2.94923e-06	2.67231e-06	3.08473e-06	5.79854e-07	0	1.77783e-06	1.40959e-06	3.38586e-06	6.87168e-06	1.06535e-05	0	0	0	6.57881e-06	6.72217e-07	2.77126e-06	3.14656e-06	0	1.09946e-07	0	0
715	0	0	0	3.11528e-06	6.07738e-07	3.07318e-06	1.16482e-06	0	4.33093e-06	6.16864e-07	6.68728e-06	0	6.55496e-06	1.98271e-06	1.08948e-07	5.65509e-06	0	0	2.84346e-06	2.63311e-06	4.09872e-06	4.88136e-06	3.07928e-06	4.34104e-06	2.65397e-06	8.36421e-06	0	2.96525e-06	0	2.71722e-06	3.75472e-06	3.1011e-06	0	1.12108e-06	1.70353e-06	2.67379e-06	8.38227e-06	5.96425e-06	0	0	0	0	8.73301e-06	2.28257e-06	3.9266e-06	0	0	0	3.63323e-07
716	6.43971e-07	0	0	4.00249e-07	1.51191e-06	1.73248e-06	3.05669e-06	3.48924e-06	4.23045e-06	2.524e-06	1.23261e-06	3.32216e-06	1.15084e-06	0	9.68189e-06	8.45353e-07	0	3.24688e-06	2.54461e-06	5.55523e-08	5.29123e-06	2.51645e-06	3.65605e-06	3.61418e-06	4.89184e-07	2.55549e-06	4.2325e-06	0	6.44332e-06	3.46446e-06	2.31035e-06	2.92021e-06	0	0	1.73475e-06	0	5.44808e-07	1.32472e-05	0	0	0	0	1.51184e-06	5.44728e-06	2.6575e-07	0	0	0	6.69682e-08
717	1.09434e-06	0	1.69509e-07	3.06351e-07	7.30653e-07	4.51465e-06	8.70545e-07	3.20063e-06	1.12925e-06	5.27289e-06	0	0	3.15208e-07	0	0	3.34659e-06	1.61827e-08	3.59292e-06	3.16322e-07	2.31715e-06	8.70297e-07	0	0	0	1.10276e-06	0	8.33091e-08	3.24455e-06	0	0	4.28704e-08	1.58368e-07	0	0	0	0	2.76734e-08	5.05137e-07	1.24209e-05	0	3.19158e-06	6.82652e-06	0	0	0	7.48296e-07	9.28138e-06	0	0
718	2.64316e-06	0	1.13058e-06	1.95307e-07	9.1374e-07	1.77254e-07	5.80629e-06	3.36951e-06	2.39009e-06	0	1.81072e-07	1.08576e-06	2.10235e-06	0	2.23085e-06	5.14826e-06	1.07934e-07	4.92716e-06	0	6.22117e-06	0	2.79601e-07	2.10243e-06	0	1.83906e-06	1.2126e-06	5.55648e-07	0	0	5.05175e-07	1.0543e-06	1.05627e-06	0	1.16294e-06	0	2.67934e-07	1.24741e-06	0	5.51611e-06	0	0	3.96373e-06	0	0	0	4.99092e-06	0	0	5.44354e-07
719	1.35128e-06	1.01034e-06	4.80368e-07	0	1.52897e-06	4.88899e-06	8.03552e-07	0	3.35164e-06	3.824e-06	3.66049e-06	1.52257e-06	0	0	8.24147e-06	3.58784e-06	0	5.08757e-06	0	0	0	1.68323e-06	2.94825e-06	0	9.84012e-07	3.25173e-06	0	0	0	7.0841e-07	1.07749e-06	1.28734e-06	4.82873e-06	1.63079e-06	0	3.75725e-07	5.1896e-06	4.64964e-07	1.72255e-06	0	0	0	0	0	8.48136e-07	0	4.01397e-06	0	3.73327e-06
720	2.26192e-06	1.50862e-06	2.03058e-07	0	6.99494e-06	2.32074e-06	3.39673e-07	0	2.27376e-06	1.08107e-05	3.75263e-06	0	0	0	5.22342e-06	4.02629e-06	4.031e-06	2.3865e-06	0	0	0	5.45785e-07	0	0	1.24474e-07	1.6237e-06	2.68177e-06	2.33515e-06	0	0	3.02291e-06	5.44175e-07	2.04117e-06	0	0	0	1.56369e-06	8.16089e-06	0	0	9.69482e-07	2.20626e-06	0	0	1.33314e-06	0	1.69676e-06	0	6.90425e-06
721	3.411e-06	1.62717e-06	0	0	7.07885e-07	3.27944e-09	0	1.14106e-05	2.29967e-06	8.39485e-08	2.11156e-08	0	0	2.60095e-06	2.79581e-08	3.67624e-08	6.92644e-06	2.15405e-09	0	0	0	7.31277e-06	8.24887e-06	0	1.28751e-06	8.83793e-09	2.44861e-08	2.13213e-08	0	9.27244e-06	4.78154e-06	0	6.20176e-06	0	0	0	2.37461e-06	8.56774e-06	0	0	8.85195e-09	2.01445e-08	5.64233e-06	0	6.40087e-06	0	0	0	5.15771e-08
722	3.33128e-08	1.68101e-06	0	1.75963e-06	2.18728e-06	6.6554e-07	1.61904e-06	0	1.01682e-05	0	8.45646e-07	0	0	0	5.14611e-06	0	3.18087e-07	6.35278e-06	0	1.53064e-06	3.51995e-06	5.02206e-06	2.65942e-06	0	2.55379e-07	1.52253e-06	5.3548e-07	8.24326e-06	0	0	2.08362e-06	3.28964e-06	0	0	0	1.79623e-06	0	0	6.2188e-07	0	0	7.25322e-07	1.61596e-06	1.83787e-06	0	0	0	1.30289e-06	0
723	9.11687e-07	2.24072e-06	0	2.03869e-07	2.97298e-06	2.76935e-06	4.82613e-06	0	4.58992e-06	0	2.19976e-06	3.24175e-07	0	0	0	3.50798e-06	0	0	2.06303e-06	3.98162e-06	1.2347e-05	7.32433e-06	8.657e-06	3.92957e-06	0	1.38016e-06	1.22255e-06	5.95517e-06	0	6.20046e-06	5.42008e-06	4.03414e-06	0	0	0	4.67251e-06	8.58234e-07	1.05592e-06	5.36499e-06	7.62086e-07	0	2.87412e-06	0	8.4389e-06	0	4.25035e-08	0	3.38918e-06	0
724	1.59449e-06	2.45732e-06	8.62591e-07	1.56008e-07	9.86241e-06	1.50614e-06	4.70284e-07	0	2.42777e-07	2.17648e-07	0	2.48071e-07	0	0	7.38475e-07	3.80377e-06	0	0	2.05745e-06	1.30954e-06	5.83587e-06	1.97928e-06	4.4359e-06	1.11042e-05	0	1.05615e-06	0	9.40779e-06	0	1.23395e-05	0	1.90905e-06	0	0	0	0	6.56753e-07	8.08028e-07	3.31809e-06	2.82172e-06	0	4.60297e-06	0	6.57321e-06	2.74551e-06	3.25253e-08	0	0	2.52583e-06
725	4.06221e-06	9.01115e-07	1.46676e-07	4.67727e-07	6.09005e-06	3.20766e-06	0	0	0	8.09675e-06	9.55883e-07	0	4.67777e-06	0	1.5702e-06	1.90333e-07	0	2.06495e-06	2.88487e-06	2.22675e-07	5.59496e-06	1.53421e-07	5.27989e-07	4.70613e-06	3.99487e-06	0	0	8.24813e-07	0	1.2398e-05	1.17341e-05	0	0	7.41699e-06	0	0	0	2.98458e-06	6.43692e-06	2.97199e-06	0	6.54217e-07	0	4.04745e-07	4.66848e-07	0	0	0	4.29495e-07
726	1.00146e-06	1.49012e-06	0	3.27242e-07	3.18622e-06	0	3.69595e-06	0	0	7.60808e-06	1.10136e-05	0	3.70916e-07	0	0	0	0	0	0	7.32419e-06	8.10601e-07	1.58068e-05	0	0	4.69742e-06	1.15563e-05	7.50163e-08	0	0	2.13192e-07	8.47401e-07	7.03549e-06	6.95105e-08	1.27452e-05	0	5.85015e-07	3.31519e-06	0	7.55991e-08	5.299e-06	1.32205e-07	2.97251e-06	0	0	9.3488e-07	0	0	0	2.54691e-06
727	8.49929e-07	1.23905e-06	2.11393e-07	2.5746e-06	3.16002e-06	1.49118e-06	0	1.10878e-06	3.65024e-06	2.82227e-06	4.48609e-07	0	2.21727e-06	0	2.71534e-06	0	1.7598e-06	1.75209e-06	0	0	5.12902e-06	6.32824e-06	0	0	1.91229e-06	6.83126e-06	4.48435e-07	0	0	5.5298e-06	0	0	2.87395e-06	1.12838e-06	0	0	1.66142e-06	0	4.51919e-07	4.44676e-06	7.90302e-07	2.51624e-06	0	0	3.42709e-06	2.96677e-06	2.0069e-06	0	3.56428e-06
728	1.82607e-06	1.15351e-06	6.40245e-07	1.05048e-06	0	1.9597e-06	0	2.77334e-06	4.79712e-06	3.70901e-06	5.8956e-07	1.05871e-06	0	0	3.56848e-06	4.32768e-07	2.31272e-06	2.30259e-06	0	0	3.72415e-07	4.92056e-06	4.50813e-06	0	8.30845e-07	5.41466e-06	0	0	6.70534e-06	6.84848e-06	0	4.90117e-06	3.23085e-06	0	0	0	7.4269e-06	0	9.32652e-06	3.08769e-07	0	2.23941e-06	0	0	6.11596e-07	3.89892e-06	4.62885e-06	2.86276e-06	4.68415e-06
729	1.39606e-06	3.49017e-07	1.39148e-07	9.12934e-08	0	2.0323e-07	0	5.05322e-07	1.46402e-06	3.92728e-06	0	2.09885e-06	1.76569e-06	0	0	4.2218e-06	3.85993e-07	0	9.25565e-06	0	7.23269e-07	7.45276e-07	4.85175e-06	0	3.18984e-07	1.27446e-06	4.17293e-06	0	2.57437e-06	4.82251e-07	9.54386e-07	9.50654e-06	0	3.70378e-06	1.09318e-06	0	2.01311e-06	6.97333e-06	3.58071e-06	1.13474e-05	0	0	2.37689e-06	0	0	1.06786e-06	7.64549e-07	1.09909e-06	7.88827e-06
730	1.91098e-06	9.01849e-10	0	3.48895e-08	2.90054e-08	0	5.27329e-08	3.73322e-08	8.33586e-09	1.08756e-07	1.12041e-05	1.53943e-06	0	0	0	3.83035e-06	9.14654e-06	0	1.28769e-08	0	1.45346e-08	4.64632e-06	1.04562e-06	3.42642e-06	1.86829e-08	2.47133e-06	0	4.32802e-06	1.00427e-07	0	4.48624e-06	0	0	2.34368e-06	0	1.96177e-08	0	3.26148e-06	7.95085e-06	0	0	2.7096e-06	0	3.11177e-06	0	5.11618e-06	3.14236e-06	1.36434e-05	0
731	1.89856e-06	3.39187e-07	0	2.88056e-06	2.3615e-06	0	4.2933e-06	3.03943e-06	1.30223e-06	8.85445e-06	6.86888e-07	1.19254e-06	0	0	1.09723e-06	2.89365e-06	2.2735e-06	0	2.6324e-06	0	1.18335e-06	1.00573e-06	7.7372e-06	0	3.7145e-06	1.18284e-06	0	0	8.17632e-06	2.66627e-06	2.45947e-06	0	0	0	1.51187e-06	1.59719e-06	0	0	4.19293e-06	1.88276e-06	0	0	0	2.72354e-06	4.67643e-08	0	1.92772e-06	0	0
732	2.46596e-06	6.13867e-07	7.01254e-07	1.00609e-06	4.45448e-07	0	0	1.01347e-06	1.44033e-06	0	0	2.75458e-06	0	0	2.53443e-06	6.68387e-06	1.86232e-06	0	3.65882e-06	0	6.26701e-06	3.682e-06	3.14047e-06	0	7.88895e-06	0	0	1.59948e-06	0	7.44375e-06	5.68098e-06	0	0	0	3.49218e-06	5.67991e-07	0	0	4.59168e-06	6.34754e-06	0	2.09361e-06	0	1.47497e-06	1.08018e-07	0	6.632e-07	3.36646e-06	0
733	4.15166e-06	0	4.7996e-07	6.25362e-07	4.86825e-06	0	0	5.77225e-06	5.00776e-06	0	0	2.60499e-06	7.01375e-07	0	0	2.18292e-06	3.87751e-06	0	0	0	4.28934e-06	2.40002e-06	0	2.99056e-06	1.93183e-06	0	0	7.54936e-06	9.84998e-07	8.79562e-07	0	7.99866e-06	0	0	0	6.48945e-07	0	0	4.04827e-06	1.36795e-06	0	1.43293e-06	0	0	0	0	3.14992e-06	2.30411e-06	0
734	6.59039e-07	0	0	0	1.5414e-06	4.48001e-06	0	3.30766e-06	3.03386e-06	1.31337e-06	4.7385e-06	3.06386e-06	2.49161e-06	0	1.6612e-06	3.47333e-06	7.64388e-06	0	1.41669e-06	2.91775e-06	3.66847e-06	0	0	2.89618e-06	0	0	6.2023e-07	1.36018e-05	1.2861e-07	0	0	4.23761e-06	0	0	1.10894e-06	3.39732e-08	0	2.3954e-06	4.11774e-07	1.28904e-05	0	0	0	0	1.8206e-06	0	4.1128e-07	0	0
735	3.02241e-06	8.40015e-07	0	0	3.51049e-06	4.32733e-06	0	0	0	1.0321e-06	6.15208e-07	1.34849e-06	4.40693e-07	0	3.23435e-06	2.66107e-06	0	9.53308e-07	1.57733e-06	0	9.00883e-07	0	1.55953e-06	0	1.24812e-06	0	1.50932e-05	1.26871e-06	7.78977e-07	6.54399e-06	6.61335e-06	5.90441e-07	0	2.60517e-08	2.02778e-06	3.53929e-06	3.59153e-06	8.43589e-06	0	0	0	8.30874e-07	0	1.92273e-06	1.14876e-06	0	0	5.99931e-06	0
736	2.37295e-06	0	0	1.66602e-06	2.21761e-06	1.39471e-07	5.87516e-07	0	2.96994e-06	4.83354e-06	2.88116e-06	8.44452e-06	4.357e-06	0	0	1.24624e-05	2.71049e-07	0	6.27369e-06	0	4.21904e-06	1.15285e-06	3.93589e-06	0	8.41403e-06	8.1478e-07	1.63643e-06	0	4.52171e-06	1.10238e-05	4.32278e-06	4.36981e-06	4.20315e-06	1.22006e-07	0	4.77777e-06	4.15443e-06	0	2.71422e-06	0	0	6.65615e-06	0	9.0046e-06	5.37993e-06	2.21389e-06	2.16084e-06	1.20488e-06	0
737	1.25619e-06	1.80046e-06	0	2.20253e-06	0	1.52496e-06	6.69313e-07	0	7.04524e-06	0	0	5.04888e-06	2.61239e-06	2.0565e-06	0	3.32572e-06	3.08786e-07	0	2.55346e-06	9.98651e-07	1.28779e-06	1.31335e-06	5.0671e-06	0	1.28152e-05	9.28217e-07	2.57774e-06	3.262e-06	5.15124e-06	0	0	1.82805e-06	4.78833e-06	0	4.44898e-07	6.40233e-06	4.73283e-06	3.47034e-07	3.15032e-06	0	0	3.14993e-06	1.07691e-06	0	0	2.52212e-06	2.46169e-06	0	0
738	2.39703e-06	2.50056e-06	0	9.58102e-08	2.88547e-06	3.02276e-06	0	0	1.15196e-06	0	0	8.25225e-07	6.14338e-06	6.4695e-07	0	1.04623e-06	0	0	5.47106e-06	3.14164e-07	8.51263e-07	8.47983e-06	1.83478e-07	0	1.30187e-06	0	8.10926e-07	1.02619e-06	0	7.16594e-06	0	1.9972e-06	6.74967e-06	1.01829e-06	1.39959e-07	4.58212e-07	7.75538e-06	1.09173e-07	2.35772e-06	0	2.65866e-06	3.51311e-06	1.1492e-05	2.07954e-06	0	1.69379e-06	0	0	4.76648e-07
739	1.17196e-06	1.87069e-06	5.5427e-07	5.01129e-06	5.99258e-06	3.66726e-06	0	8.3574e-08	5.57035e-06	9.13573e-07	0	1.84396e-06	0	0	1.40686e-05	5.06513e-07	0	0	1.42213e-07	0	7.09331e-07	5.79498e-08	5.98939e-06	0	2.61404e-07	0	5.76647e-07	9.40764e-06	1.17134e-07	0	0	1.65501e-06	2.49922e-07	0	2.73036e-06	0	2.00916e-06	0	9.4723e-08	0	0	1.19569e-08	0	0	0	5.1289e-06	2.66369e-07	0	0
740	3.13992e-06	1.14676e-06	0	0	2.16026e-06	2.1904e-06	0	2.47912e-06	7.51731e-07	2.19758e-06	1.37709e-06	0	3.23803e-06	0	2.57085e-07	9.53488e-06	0	0	2.50519e-06	0	1.24954e-05	4.1921e-06	3.58614e-06	1.73483e-06	6.33868e-06	0	4.34636e-06	1.62612e-06	5.23684e-06	0	0	0	5.87042e-06	0	1.38614e-07	0	0	3.96538e-07	2.49344e-06	0	0	2.10631e-07	0	0	0	0	5.49723e-06	0	1.02188e-06
741	2.04409e-06	4.9176e-07	0	0	1.917e-06	2.97236e-06	0	1.89811e-06	4.48722e-06	4.14265e-06	2.59594e-06	1.50151e-06	6.10402e-06	0	0	1.4666e-06	5.89443e-06	0	1.01068e-06	0	0	8.62646e-06	2.76383e-06	8.91749e-06	3.26846e-06	0	3.41913e-06	6.89575e-07	7.78873e-06	2.37527e-06	0	0	2.76703e-06	0	1.08157e-06	0	0	7.47513e-07	1.55486e-06	0	0	0	0	5.58331e-06	0	4.4295e-06	1.51737e-06	2.13652e-06	1.92634e-06
742	3.43365e-06	1.0845e-06	0	2.35417e-07	9.0463e-07	1.66999e-06	0	0	1.72492e-06	0	0	1.79194e-06	3.76277e-06	0	4.71986e-06	1.75555e-07	3.31173e-06	4.33057e-06	5.67838e-07	0	0	1.48792e-06	5.04926e-06	3.1728e-06	4.02141e-06	0	1.92101e-06	3.87431e-07	7.68646e-06	1.33452e-06	9.13569e-06	0	0	0	2.80861e-06	5.58362e-06	0	0	0	0	0	0	6.30897e-07	4.10203e-06	0	9.97515e-06	0	1.20038e-06	0
743	3.50288e-06	1.058e-06	4.62003e-08	1.19974e-07	0	0	0	7.40001e-06	8.71209e-06	0	0	6.61045e-08	2.62289e-07	1.29232e-05	3.29004e-07	1.12336e-05	0	3.01868e-07	1.33016e-06	0	0	6.1344e-06	6.22242e-06	5.41112e-06	5.10509e-06	0	8.2499e-07	0	1.57208e-05	0	6.36815e-07	0	0	0	1.5342e-07	3.89214e-07	2.00965e-06	0	0	0	0	2.29886e-06	4.39775e-08	9.76694e-06	0	5.21855e-07	0	0	2.71356e-06
744	1.37987e-06	5.22278e-06	1.81599e-06	7.3464e-06	1.49052e-06	1.74346e-06	6.09771e-06	1.04271e-06	1.6689e-06	0	3.56235e-06	0	7.27625e-06	0	7.3981e-07	1.26885e-07	1.00389e-06	0	4.24687e-06	0	1.78294e-06	9.37828e-06	1.7208e-06	1.09501e-05	8.64567e-06	1.04114e-05	0	0	8.31377e-07	0	0	2.60679e-07	4.16629e-06	0	7.63829e-07	0	0	0	1.95447e-07	0	0	4.29879e-07	8.90393e-06	2.70679e-06	0	4.03629e-06	9.45388e-06	0	6.99897e-07
745	1.76918e-06	4.38036e-06	0	5.45956e-07	9.68246e-07	6.17587e-06	8.91801e-07	3.98955e-06	0	5.85963e-06	5.32234e-08	4.22396e-07	4.80834e-06	0	2.48288e-06	3.58441e-06	3.36916e-06	1.16299e-05	5.1894e-06	0	1.17781e-06	2.51581e-06	5.77521e-06	2.652e-06	3.16261e-06	7.32547e-07	0	0	9.38648e-06	0	1.92376e-06	8.74868e-07	3.13723e-06	0	3.80524e-06	0	9.37216e-07	0	3.62116e-06	0	0	1.44272e-06	0	2.45953e-07	0	0	9.53411e-06	0	4.06898e-06
746	8.83258e-07	1.29405e-06	0	2.90983e-07	2.79716e-06	2.94344e-07	0	4.4439e-07	0	8.11776e-06	4.82579e-08	3.82988e-07	2.6102e-06	0	0	5.28483e-06	0	1.05448e-05	3.51051e-06	0	3.21408e-06	4.12975e-06	1.08263e-05	1.1551e-06	1.50788e-05	0	0	0	8.02201e-06	0	1.74429e-06	3.08914e-06	2.84454e-06	0	4.9515e-06	1.97186e-06	1.76642e-06	0	2.68858e-06	7.01707e-06	0	3.81394e-06	0	0	3.17523e-06	0	8.64462e-06	0	1.55958e-06
747	2.22654e-06	2.44215e-06	1.24805e-06	2.60997e-06	2.64912e-06	0	0	5.88417e-06	0	6.14759e-07	0	0	3.93121e-06	0	8.35476e-06	2.52153e-06	1.82404e-06	0	2.40603e-06	0	7.04463e-07	6.4835e-06	2.37291e-06	2.14229e-07	8.38784e-06	0	0	0	6.06138e-07	2.46703e-06	0	6.7708e-07	1.49559e-05	0	8.38498e-07	4.32194e-07	5.02532e-06	0	0	1.53801e-06	0	6.44599e-06	0	0	6.95948e-07	1.21111e-06	2.97851e-06	2.18333e-06	0
748	3.70474e-07	1.65484e-06	4.80235e-07	5.92801e-09	0	0	1.10524e-05	8.35296e-06	3.33421e-07	0	3.56322e-08	0	3.0916e-06	0	1.95645e-06	4.74588e-06	5.19798e-07	6.54285e-08	0	1.5034e-06	0	6.11244e-06	2.27044e-07	0	1.611e-07	4.84461e-07	0	3.38628e-08	7.35269e-06	1.4128e-06	3.9469e-06	3.54382e-06	2.58373e-07	0	3.51625e-07	0	3.50583e-06	7.49695e-06	5.7694e-06	4.34111e-07	0	2.31748e-06	1.41181e-05	5.70166e-07	0	0	1.2293e-06	0	9.64083e-07
749	1.09396e-06	1.70976e-06	3.96855e-06	4.51902e-08	6.07294e-08	0	2.74481e-06	5.0078e-06	2.86845e-06	0	1.51854e-06	0	0	0	4.82967e-06	4.09539e-07	3.96251e-06	4.98772e-07	4.51591e-07	0	0	1.36826e-05	1.73079e-06	3.14168e-06	3.24831e-06	1.8682e-06	0	2.58142e-07	4.62388e-06	3.99764e-06	0	0	4.07551e-06	0	0	0	3.12233e-06	0	5.95698e-06	0	4.86017e-07	3.41057e-06	9.95758e-06	4.34646e-06	0	0	1.04817e-05	0	7.34935e-06
750	1.75411e-06	2.06641e-06	3.61632e-06	0	2.19028e-06	0	5.32525e-06	2.77386e-07	4.65688e-07	3.36108e-06	1.77722e-06	0	1.98993e-06	0	6.88371e-06	7.23655e-06	1.17061e-06	0	1.83554e-06	0	3.50956e-07	1.22554e-05	2.92063e-06	6.17347e-06	2.87942e-06	3.83209e-06	1.54275e-06	0	6.44748e-07	1.17873e-05	0	0	3.00152e-06	0	0	1.07657e-06	0	4.08252e-06	4.06972e-06	0	6.92718e-07	2.41814e-06	0	0	0	2.05416e-06	1.58281e-06	0	0
751	2.75503e-06	3.37459e-06	1.47253e-06	0	8.62673e-07	0	1.38481e-06	1.2114e-06	0	8.74147e-06	0	0	8.16011e-07	0	0	2.72813e-06	4.80032e-07	0	4.88758e-07	0	1.43917e-07	2.54428e-06	1.19766e-06	6.95334e-07	0	9.61634e-06	6.32634e-07	0	1.38777e-06	2.4971e-06	0	0	0	0	0	4.4147e-07	3.03348e-07	1.67412e-06	9.33555e-07	0	0	9.69445e-06	3.68665e-06	2.52155e-06	9.65015e-07	8.42347e-07	6.41866e-06	0	0
752	1.75582e-08	1.71513e-08	2.98083e-06	1.63582e-06	2.92492e-06	1.48061e-06	1.52015e-08	3.66209e-08	0	1.09095e-05	5.16671e-09	3.93643e-08	0	0	0	1.00861e-05	0	0	1.06569e-05	1.28848e-08	0	6.52755e-09	0	8.47227e-06	5.85808e-06	1.70043e-06	0	0	1.54959e-05	0	4.15379e-06	6.67156e-06	1.42157e-05	0	1.37462e-06	2.90518e-08	0	0	1.71788e-06	0	0	3.7143e-08	0	4.93338e-08	0	0	0	2.49425e-08	0
753	3.12443e-06	4.01901e-06	7.9037e-07	1.12636e-06	1.75509e-06	0	4.06665e-06	5.43316e-06	8.41037e-07	1.01606e-05	7.66544e-07	5.84017e-06	1.14224e-06	0	0	9.40766e-06	0	8.43538e-07	0	1.91161e-06	0	9.68441e-07	1.43698e-06	7.38798e-06	8.64352e-06	2.32713e-06	0	0	2.67792e-06	2.33319e-06	0	0	0	0	3.54196e-06	4.31019e-06	3.67701e-07	0	0	4.7365e-07	0	5.51062e-06	0	7.31927e-06	0	0	0	3.70052e-06	3.10736e-06
754	2.11408e-06	6.09634e-06	1.81566e-06	1.51586e-06	4.03182e-06	0	4.16102e-06	0	1.93205e-06	7.53211e-06	3.49046e-06	0	5.11011e-06	0	1.43282e-06	6.26563e-06	0	1.93779e-06	0	3.53622e-06	0	1.6143e-06	4.45281e-06	4.21622e-06	8.07577e-06	0	0	0	7.12475e-06	5.35985e-06	5.10093e-07	5.9758e-06	0	0	2.62301e-07	0	8.4469e-07	0	6.18399e-07	1.08808e-06	0	0	4.53896e-06	0	0	3.80495e-06	0	0	7.1383e-06
755	2.3197e-06	3.27876e-06	1.67278e-06	5.81641e-07	3.35e-06	0	2.9806e-06	5.93384e-06	0	3.31715e-06	2.30333e-06	1.87512e-06	2.96916e-06	0	9.45507e-07	4.13465e-06	0	8.10609e-06	0	2.33353e-06	0	3.36295e-06	4.44455e-06	6.39039e-06	3.09805e-06	0	0	0	3.5712e-06	0	3.36607e-07	5.96671e-06	7.85354e-07	8.08644e-06	3.80791e-06	0	1.30017e-06	0	9.7325e-06	0	0	0	2.99524e-06	5.87165e-07	0	2.51086e-06	0	0	0
756	9.34315e-07	1.63089e-07	1.05686e-06	5.44372e-06	2.63695e-06	0	4.33424e-06	9.15737e-06	0	3.25953e-07	3.90423e-06	2.05118e-07	1.45333e-07	0	0	1.31348e-05	0	8.86721e-07	5.64995e-06	0	3.73672e-07	2.51343e-07	4.03047e-07	1.68972e-05	3.78538e-07	7.47022e-07	0	0	0	4.35697e-06	0	2.21329e-07	8.59094e-08	8.84572e-07	4.16545e-07	7.33602e-06	1.42225e-07	0	1.87132e-06	0	9.79794e-06	0	3.40771e-06	4.16084e-06	0	0	0	0	0
757	6.50341e-07	4.41256e-07	2.64042e-07	3.27286e-06	3.7762e-06	3.8918e-06	4.37913e-06	0	0	4.33605e-06	0	5.15356e-07	0	3.2958e-06	0	1.41166e-05	2.12235e-06	5.77692e-06	0	5.3367e-06	0	0	0	1.06659e-05	0	2.76187e-06	6.32953e-06	3.80938e-06	3.34416e-06	0	5.66123e-06	3.02399e-06	3.5908e-06	0	6.04397e-07	6.30989e-06	1.21646e-06	0	0	0	4.91491e-07	3.50872e-06	0	6.62212e-06	0	1.62886e-06	2.24397e-06	0	0
758	6.67899e-07	3.24629e-06	1.05888e-06	1.39973e-06	2.94049e-06	0	2.81419e-06	2.45648e-06	4.24699e-06	6.56158e-06	0	2.06672e-06	3.19607e-06	0	0	6.29006e-08	2.40658e-06	0	0	3.6271e-07	0	0	1.15824e-06	1.55343e-05	4.05884e-06	1.10759e-05	5.85044e-07	3.33155e-06	2.54556e-07	3.91216e-07	0	0	0	0	2.4238e-06	0	6.32638e-06	3.07175e-06	0	2.2813e-06	1.97102e-06	6.99786e-06	0	0	0	6.53221e-06	1.39608e-05	0	1.13196e-06
759	5.2878e-07	1.48286e-06	9.69409e-07	1.55812e-06	0	0	5.07519e-07	2.46668e-06	4.26462e-06	3.52537e-06	1.50072e-06	0	3.20934e-06	0	6.14428e-06	6.31617e-08	4.40191e-06	0	9.1451e-06	0	3.87092e-06	5.16131e-06	1.16305e-06	6.29263e-06	4.07569e-06	5.80667e-06	4.50998e-06	3.34539e-06	3.13991e-07	3.9284e-07	1.70578e-06	0	0	0	0	7.40209e-07	1.45402e-06	4.22247e-06	1.14533e-05	2.29077e-06	0	9.23677e-07	1.85859e-07	0	0	0	5.77892e-06	0	1.13666e-06
760	1.32708e-07	5.06718e-06	2.43293e-07	5.4506e-06	1.92003e-06	0	5.9442e-06	0	0	1.89713e-07	3.76636e-07	0	0	0	1.54203e-06	6.47403e-06	4.9826e-07	0	2.29515e-06	0	9.71484e-07	1.29533e-06	0	4.0858e-07	0	1.4573e-06	9.84431e-07	0	1.46512e-08	0	4.28099e-07	0	0	1.02226e-06	5.78305e-06	6.22433e-06	0	2.85595e-07	4.10269e-06	0	0	2.31815e-07	1.41338e-06	4.43278e-06	4.20364e-06	0	1.99906e-07	0	0
761	2.04447e-07	1.31298e-06	1.71448e-07	1.35236e-07	0	1.39618e-06	4.39914e-06	9.97337e-07	2.58632e-07	0	0	0	3.68172e-07	0	0	1.10901e-06	3.52237e-06	0	0	2.33526e-07	3.63966e-06	3.15484e-06	2.14805e-06	0	1.18467e-06	0	0	0	5.04202e-06	0	4.00205e-06	0	0	0	2.20347e-07	0	6.96257e-06	0	0	0	1.72256e-07	5.27978e-06	2.63296e-07	0	0	3.81097e-07	0	0	0
762	1.8377e-06	3.50468e-07	1.54108e-06	1.22253e-06	5.17366e-07	8.48828e-07	6.66453e-06	1.96488e-07	3.73454e-06	6.12858e-07	0	0	3.30936e-06	0	0	2.83034e-06	6.02876e-07	0	0	1.66585e-06	6.4306e-06	0	0	3.78689e-06	1.06485e-05	9.78562e-07	0	0	2.88602e-06	0	0	0	1.34765e-06	0	1.98061e-06	0	1.64953e-06	0	0	0	1.54835e-06	2.73145e-06	2.36667e-06	0	0	0	3.45686e-06	0	0
763	1.2728e-07	1.39864e-07	0	1.04177e-08	2.93882e-06	1.27313e-06	0	2.35896e-07	2.11449e-06	9.19204e-07	3.6716e-06	0	5.85792e-07	0	1.3405e-06	4.3649e-06	0	0	0	7.12247e-06	2.80981e-06	0	2.52667e-06	5.67982e-06	0	1.46771e-06	6.81226e-07	0	1.1826e-06	4.85539e-06	0	0	2.02128e-06	0	4.39014e-06	9.1816e-06	4.418e-06	0	4.98777e-06	0	7.9158e-07	5.25421e-06	6.54791e-07	0	1.19978e-06	8.7973e-06	5.18482e-06	3.22441e-06	0
764	4.56464e-06	2.0371e-06	0	1.05146e-06	1.67617e-06	3.14104e-06	4.04765e-06	2.29273e-06	1.37135e-06	1.22791e-05	1.56085e-06	0	2.49028e-07	0	5.69865e-07	3.40271e-07	8.13509e-06	0	0	1.96569e-06	4.32844e-06	0	5.10125e-06	0	0	0	2.89598e-07	0	5.07563e-06	2.06409e-06	5.24411e-06	0	0	0	1.86631e-06	3.90322e-06	9.68405e-06	0	2.12037e-06	3.10992e-06	3.36511e-07	1.68312e-06	2.78361e-07	2.15526e-06	2.55891e-06	1.02505e-05	0	1.37074e-06	5.54171e-07
765	2.43204e-07	1.49416e-06	5.54193e-07	0	6.8718e-07	5.19863e-06	4.59717e-06	2.79657e-08	2.91618e-08	1.14619e-09	3.47333e-08	3.0433e-08	2.26907e-09	0	0	4.21607e-06	3.79654e-06	6.64797e-07	0	0	0	0	8.45797e-09	8.38782e-06	4.12943e-06	1.07286e-05	0	4.16287e-08	5.894e-06	0	0	2.44616e-08	0	5.53363e-06	0	8.13629e-06	5.5784e-06	0	1.5871e-08	0	0	1.18326e-05	0	3.53e-06	0	7.8736e-06	1.30339e-08	0	6.3264e-06
766	2.25305e-06	2.09731e-06	1.46674e-07	1.62084e-06	2.29624e-06	1.10768e-06	0	6.5815e-06	6.86299e-06	2.69745e-07	1.07701e-05	7.16217e-06	1.02706e-06	1.62008e-06	0	6.82027e-06	9.39263e-06	1.8831e-06	7.30448e-07	2.79724e-07	0	1.41711e-07	1.99051e-06	1.63977e-06	4.65685e-06	0	4.67196e-07	1.0231e-05	0	0	0	5.75683e-06	0	0	0	0	0	0	3.73512e-06	2.97699e-06	0	1.01781e-06	4.57231e-06	2.11826e-06	5.2362e-07	2.51884e-06	3.06741e-06	6.66579e-07	0
767	1.91369e-06	2.22592e-06	1.92322e-06	3.75183e-06	2.82574e-06	4.18943e-06	3.63468e-07	1.14633e-05	0	7.58937e-06	6.92392e-06	7.07643e-07	1.1155e-06	3.66536e-06	0	3.97129e-06	6.96697e-06	4.26042e-06	1.6526e-06	1.3476e-06	1.07528e-06	4.01078e-07	0	8.02353e-07	7.34488e-06	6.39774e-07	1.05701e-06	9.81914e-07	0	0	6.29811e-06	8.11188e-06	0	0	1.90385e-06	0	2.05612e-06	1.54543e-06	3.4025e-06	6.7353e-06	0	2.30276e-06	1.44147e-05	5.27421e-06	1.18466e-06	5.69875e-06	0	1.5081e-06	0
768	2.8494e-06	8.63462e-07	4.16864e-06	5.44974e-08	5.42554e-06	1.66536e-06	4.30733e-06	9.53074e-06	3.03374e-06	5.49841e-06	6.75621e-07	4.5495e-07	9.2606e-07	0	0	5.20716e-07	8.7606e-06	1.17029e-06	0	4.5951e-07	6.9131e-07	5.17315e-08	0	3.10522e-06	6.87618e-07	4.11317e-07	3.16744e-07	8.51751e-06	1.27185e-06	0	4.76629e-06	6.41945e-06	0	5.66764e-07	1.224e-06	0	7.07365e-06	9.9357e-07	2.1875e-06	0	0	4.51899e-06	2.6167e-06	1.74006e-06	0	6.05484e-06	2.74005e-06	0	0
769	3.15824e-06	2.91357e-06	2.91241e-06	0	5.225e-07	5.76049e-07	2.92176e-06	6.14848e-06	2.92161e-07	5.46931e-06	2.55711e-07	0	8.91832e-08	0	1.29666e-06	1.16912e-05	1.66683e-06	1.12704e-07	1.00173e-06	7.01463e-06	0	0	0	2.49367e-07	9.90956e-07	0	3.05036e-08	8.20269e-07	4.80582e-07	0	6.90669e-08	4.9476e-06	0	5.45816e-08	0	0	5.53916e-07	1.3573e-06	3.31763e-06	0	0	5.34567e-06	9.97571e-06	1.02629e-05	0	6.92466e-06	2.63877e-07	0	0
770	4.4682e-07	1.67959e-06	0	5.88405e-07	4.5668e-06	4.6392e-07	4.10108e-06	3.82493e-06	0	2.97495e-06	0	1.06332e-05	0	1.22549e-05	3.64936e-06	7.46163e-07	3.76944e-06	1.22903e-06	0	7.8524e-07	2.90835e-06	0	8.72363e-08	5.97343e-06	1.24084e-05	0	0	0	1.37404e-06	0	9.02565e-07	0	0	1.55567e-06	1.84206e-06	0	3.1149e-06	0	1.74144e-08	0	0	9.26918e-07	2.64508e-06	3.97653e-06	0	2.40282e-06	5.02874e-06	9.1123e-06	0
771	1.92691e-06	1.24341e-06	0	2.12663e-06	2.04394e-06	1.88071e-06	3.29449e-06	1.06884e-06	0	7.3248e-07	0	6.37023e-07	3.30554e-06	3.44637e-06	0	2.6968e-06	0	4.44201e-06	0	6.0622e-06	0	3.45711e-07	3.15292e-07	9.35044e-07	9.79488e-06	0	0	0	6.53723e-06	8.24499e-07	3.26208e-06	0	1.57454e-06	5.62254e-06	0	0	1.51272e-06	0	6.29396e-08	0	0	6.05831e-06	9.55991e-06	1.59352e-06	0	1.42803e-05	0	0	0
772	2.58952e-06	1.14191e-06	3.03544e-06	0	5.24522e-06	1.87341e-07	7.1666e-06	2.52452e-07	0	6.72688e-07	0	5.85023e-07	3.03571e-06	0	0	0	0	0	0	1.01511e-05	8.85719e-07	3.17491e-07	3.24842e-06	0	4.7395e-06	0	0	2.70986e-06	3.31847e-06	3.43306e-06	0	1.20938e-06	1.44602e-06	0	0	0	3.23331e-06	9.89368e-06	6.26478e-06	0	0	2.48714e-06	0	8.26334e-06	1.54624e-06	9.88649e-06	0	0	0
773	2.76341e-06	0	1.24134e-06	0	1.11062e-06	1.39989e-06	1.51746e-06	6.0276e-06	1.28217e-05	0	4.66239e-06	0	5.38061e-07	5.01222e-06	4.22966e-06	6.50453e-06	5.31759e-06	0	0	1.6012e-05	1.87542e-07	1.48379e-05	6.87821e-07	1.48699e-06	4.04057e-06	1.58091e-07	0	5.73785e-07	3.97136e-07	1.41999e-05	3.8639e-06	2.56074e-07	0	1.04965e-06	0	6.98631e-07	1.08173e-05	2.09489e-06	1.32651e-06	0	0	0	0	5.34113e-06	3.27401e-07	1.78481e-05	9.58533e-06	0	0
774	2.36417e-06	3.46053e-06	1.1404e-06	0	3.68525e-06	4.46009e-06	9.4038e-06	7.29785e-07	1.60706e-07	4.02067e-06	9.23828e-06	0	0	0	1.41578e-06	6.35219e-06	8.33949e-06	3.31731e-06	0	2.03811e-07	5.49613e-06	0	9.37356e-07	0	1.18347e-05	1.55079e-05	9.92847e-08	0	1.62138e-07	0	0	0	0	0	0	0	6.23598e-06	3.09858e-07	1.2785e-05	2.08532e-06	0	1.10664e-06	1.64755e-06	4.32945e-06	0	2.35931e-06	2.38578e-07	3.14791e-08	3.48065e-07
775	1.82308e-06	1.00652e-06	3.35011e-06	7.03331e-07	2.48146e-06	1.92877e-06	2.08023e-06	4.91878e-06	1.17664e-06	2.13644e-05	0	0	0	0	2.73404e-06	9.0646e-06	8.45522e-06	0	0	3.12127e-06	2.71536e-06	0	8.36742e-06	1.9972e-06	4.62733e-06	0	6.69182e-07	6.87807e-07	1.09281e-06	0	2.16236e-06	0	0	0	0	2.41384e-06	0	3.83068e-06	1.61322e-06	5.68541e-06	0	7.49273e-06	5.59996e-06	3.8689e-06	0	1.75182e-06	1.60802e-06	2.1217e-07	2.34597e-06
776	3.17055e-06	3.41935e-06	1.03521e-07	1.92091e-06	1.07361e-08	1.59655e-07	2.43354e-06	0	1.21603e-07	0	6.08579e-06	2.07736e-06	2.90843e-06	0	3.55672e-06	1.15074e-05	9.20618e-06	0	0	2.27344e-06	3.53241e-06	6.34938e-06	2.66635e-06	5.66487e-06	6.20233e-06	0	2.44563e-06	4.08508e-06	0	0	5.54425e-06	1.04962e-05	5.62056e-06	0	0	3.14018e-06	0	2.26647e-06	2.09864e-06	4.18443e-06	0	9.20792e-06	1.25366e-05	4.46914e-06	0	9.66835e-07	0	4.17401e-06	0
777	2.59224e-06	1.04571e-06	4.25906e-07	3.50861e-07	2.49347e-06	7.09379e-06	1.43676e-06	0	0	0	2.12266e-06	7.24558e-07	1.01443e-06	8.23511e-07	0	1.01667e-05	9.91995e-07	2.65135e-06	0	1.73118e-06	0	2.21459e-06	0	1.06964e-06	1.22062e-06	0	8.53008e-07	1.11274e-06	0	6.50742e-07	1.63436e-06	5.68188e-06	1.96039e-06	0	6.47841e-07	0	2.11884e-06	7.4116e-06	0	2.81917e-06	0	3.19622e-06	1.67705e-05	5.24447e-07	0	1.7182e-05	0	8.89988e-06	0
778	2.30397e-06	3.39208e-06	4.15113e-06	3.01716e-06	3.86719e-07	4.94337e-06	7.28866e-06	1.23058e-07	8.78419e-06	0	5.53805e-06	0	3.32505e-06	1.36662e-07	2.42101e-06	3.71023e-06	3.91469e-07	0	0	0	0	0	0	1.41642e-06	7.84951e-06	0	0	0	4.47202e-07	1.92381e-06	3.80256e-08	0	0	0	0	0	0	4.91983e-07	0	0	0	8.49841e-07	3.01326e-07	4.38345e-06	0	3.2384e-06	0	0	0
779	3.79327e-07	0	1.6337e-06	4.24476e-06	3.73542e-06	5.56467e-07	7.42312e-06	2.42911e-06	7.24585e-06	0	4.60261e-06	1.97469e-07	1.53121e-06	2.69764e-06	0	9.30265e-06	1.10182e-05	0	0	0	0	0	1.78362e-06	1.57562e-06	7.30365e-06	0	0	0	8.82755e-06	5.10843e-06	3.85592e-06	0	0	0	0	1.38066e-07	0	1.30227e-05	0	0	0	1.77127e-05	5.94802e-06	0	0	0	0	2.87516e-06	0
780	3.0866e-06	1.36917e-06	3.3974e-06	5.46471e-07	5.2207e-06	1.65367e-06	4.28088e-06	0	0	0	0	3.59921e-07	2.7909e-06	0	6.23725e-06	2.35938e-06	5.99801e-06	0	0	0	0	0	3.25096e-06	2.86142e-06	5.18463e-06	2.80815e-07	1.20407e-06	0	0	0	7.70946e-06	1.56507e-06	0	0	0	2.5165e-07	2.05111e-06	6.03527e-06	0	0	0	1.70829e-06	6.12802e-06	2.63994e-06	0	4.31968e-06	0	5.24048e-06	0
[truncated: 12 more columns]

## Sheet: Values
Dominant Wavelength	Photon density (quanta/cm2/s)	Irradiance (W/m2)	Illuminance_photopic_2degree (lx)	Illuminance_scotopic (lx)	Illuminance_D65_equ_melanopic (lx)	Illuminance_D65_equ_erythropic (lx)	Illuminance_D65_equ_chloropic (lx)	Illuminance_D65_equ_cyanopic (lx)	Illuminance_D65_equ_scotopic (lx)	Illuminance_photopic_10degree (lx)	Illuminance_mesopic (lx)	luminance (cd/m2)
404	6.51247e+11	0.00289	0.1277	0.503083	0.235533	0.137791	0.14664	0.573953	0.204251	0.159	0.257124	0.0567185
409	9.45721e+11	0.00432	0.1508	0.789209	0.380648	0.169287	0.202421	1.16909	0.320418	0.201	0.353059	0.0669784
416	1.59691e+12	0.00733	0.2348	1.68378	0.880084	0.299113	0.357395	3.35129	0.683614	0.355	0.561456	0.104287
420	1.91746e+12	0.00869	0.2967	2.35554	1.23462	0.381426	0.476056	4.74976	0.956348	0.459	0.712619	0.131781
424	2.18301e+12	0.0098	0.3285	3.28636	1.74098	0.447607	0.58766	6.87713	1.33426	0.55	0.904261	0.145905
428	2.36421e+12	0.01053	0.3811	4.11553	2.1696	0.526998	0.702589	8.38267	1.6709	0.651	1.0736	0.169267
433	2.66935e+12	0.01184	0.4583	5.53359	2.90245	0.640243	0.903732	10.7848	2.24663	0.808	1.34713	0.203556
437	2.96509e+12	0.01302	0.5476	7.15447	3.73173	0.758276	1.14019	12.8492	2.90471	0.983	1.64539	0.243219
441	2.98061e+12	0.01301	0.5751	8.15876	4.27712	0.809	1.2567	13.5522	3.31245	1.06	1.81016	0.255433
447	3.518e+12	0.0152	0.7254	11.0958	5.8523	1.0166	1.67953	16.1269	4.50487	1.37	2.29049	0.322189
451	3.97467e+12	0.01707	0.9428	13.9588	7.41806	1.28806	2.1528	17.4838	5.66725	1.74	2.72458	0.418749
457	4.25656e+12	0.01824	1.06	16.775	9.07164	1.46377	2.60231	17.7624	6.81063	2.03	3.13981	0.470803
462	5.00648e+12	0.02114	1.44	21.0726	11.5031	1.9461	3.46153	18.1145	8.55546	2.7	3.73546	0.639582
467	5.41038e+12	0.02274	1.745	25.0175	13.7021	2.3396	4.29368	17.2855	10.1571	3.29	4.26027	0.775049
471	5.64477e+12	0.02344	2.037	27.2779	14.858	2.6783	4.89103	14.7194	11.0748	3.77	4.58017	0.904742
476	5.25966e+12	0.02157	2.251	26.8465	14.2846	2.8487	5.09822	10.582	10.8997	3.97	4.59874	0.999791
482	5.27389e+12	0.02146	2.655	28.9966	14.9383	3.2663	5.77423	7.97742	11.7726	4.53	4.97484	1.17923
486	5.38709e+12	0.02178	3.246	31.3637	15.4311	3.82385	6.66187	5.96001	12.7336	5.26	5.68512	1.44172
492	5.52735e+12	0.02207	3.998	33.4537	15.6443	4.50174	7.61635	4.39827	13.5822	6.11	6.50545	1.77573
497	5.4029e+12	0.02139	4.738	33.8143	14.9543	5.05202	8.35658	3.06906	13.7286	6.8	7.1526	2.1044
502	5.17207e+12	0.02029	5.513	32.4643	13.5147	5.53073	8.84147	2.17123	13.1805	7.34	7.64359	2.44862
507	5.50095e+12	0.02129	7.073	34.2239	13.3339	6.68523	10.3702	1.44955	13.8949	8.76	9.02707	3.1415
512	5.59367e+12	0.02144	8.507	33.8908	12.3283	7.65528	11.4858	0.916861	13.7596	9.9	10.1247	3.77842
517	5.77036e+12	0.02189	9.93	32.7738	11.1206	8.61331	12.4554	0.685032	13.3061	11	11.1841	4.41045
523	5.87261e+12	0.02208	11.16	31.2677	9.89959	9.47993	13.2537	0.567643	12.6947	11.9	12.082	4.95676
528	5.92041e+12	0.02212	12.29	29.2449	8.56727	10.2821	13.8853	0.379903	11.8734	12.8	12.9353	5.45865
533	5.99341e+12	0.02221	13.33	27.2179	7.40152	11.1425	14.4816	0.224068	11.0504	13.6	13.7903	5.92057
538	6.41123e+12	0.0235	14.55	25.2263	6.32454	12.2711	15.2265	0.256588	10.2418	14.8	14.8824	6.46244
543	6.45188e+12	0.02345	14.92	22.1535	5.13262	12.7292	15.1168	0.189372	8.99431	15.1	15.1429	6.62678
548	6.65514e+12	0.02398	15.6	19.844	4.25047	13.483	15.2876	0.133506	8.05663	15.7	15.7304	6.9288
553	6.53937e+12	0.02333	15.31	16.2011	3.1227	13.4068	14.3837	0.0656049	6.57764	15.4	15.3442	6.8
557	6.75747e+12	0.02398	15.58	13.9506	2.50665	13.9426	14.0996	0.229604	5.66392	15.7	15.5814	6.91992
562	6.93535e+12	0.02438	15.84	11.6273	1.84853	14.4963	13.7055	0.0904116	4.72067	16	15.7782	7.0354
568	7.13548e+12	0.02485	15.78	9.46206	1.3494	14.8263	12.9802	0.0396358	3.84159	16	15.6522	7.00875
572	7.33167e+12	0.02536	15.54	7.63498	0.975263	14.9905	12.0829	0.0300038	3.0998	15.8	15.3323	6.90216
577	7.4995e+12	0.02567	14.86	6.12409	0.774828	14.7315	10.8285	0.121597	2.48637	15.1	14.6024	6.60013
582	7.69882e+12	0.02613	14.35	4.76457	0.548677	14.6391	9.69835	0.0455614	1.93441	14.7	14.0777	6.37361
587	7.76629e+12	0.02617	13.31	3.5891	0.406056	14.0628	8.3149	0.128396	1.45717	13.7	13.0677	5.91169
592	7.75456e+12	0.02589	12.28	2.63934	0.26245	13.3944	7.03563	0.0394696	1.07157	12.8	12.0588	5.45421
597	7.68144e+12	0.02545	11.1	1.81443	0.150596	12.4543	5.73179	0.00660312	0.736658	11.6	10.8565	4.93011
602	7.57308e+12	0.02494	9.863	1.36139	0.133802	11.3471	4.58986	0.0364163	0.552721	10.3	9.58292	4.38069
607	7.9063e+12	0.02576	9.046	1.00634	0.100117	10.6247	3.72817	0.0388227	0.408572	9.49	8.71429	4.01782
612	8.00704e+12	0.02591	8.046	0.813581	0.112524	9.5927	2.95088	0.0549009	0.330313	8.42	7.6677	3.57366
617	8.35423e+12	0.02685	7.277	0.585243	0.0792905	8.79025	2.34122	0.0892093	0.237608	7.59	6.85403	3.23211
621	8.38496e+12	0.02675	6.322	0.407393	0.0556219	7.72688	1.78112	0.0669742	0.165401	6.57	5.8768	2.80794
626	8.36531e+12	0.02651	5.384	0.485429	0.11105	6.60574	1.42634	0.088067	0.197084	5.59	4.95498	2.39133
631	8.688e+12	0.02727	4.581	0.2281	0.0375325	5.67884	1.02485	0.0283937	0.0926082	4.73	4.13426	2.03467
636	8.626e+12	0.0269	3.745	0.280753	0.0679761	4.63104	0.794087	0.0731767	0.113986	3.84	3.29853	1.66336
641	8.44394e+12	0.0261	2.933	0.103724	0.0150342	3.64532	0.518155	0.0230959	0.042112	2.99	2.47832	1.3027
646	8.52832e+12	0.02619	2.34	0.145024	0.0481069	2.91351	0.388379	0.0692987	0.0588795	2.38	1.89708	1.03932
650	7.57601e+12	0.02318	1.795	0.348502	0.132277	2.20118	0.380263	0.192933	0.141491	1.83	1.40333	0.797257
656	8.64989e+12	0.02621	1.559	0.32537	0.112281	1.89696	0.331858	0.0948232	0.1321	1.57	1.17803	0.692436
661	8.3786e+12	0.02522	1.089	0.274617	0.109913	1.33071	0.210745	0.106048	0.111494	1.1	0.758024	0.483684
666	8.7347e+12	0.02609	0.9126	0.289161	0.104404	1.09138	0.224579	0.117329	0.117399	0.917	0.633241	0.405335
671	9.34892e+12	0.02771	0.7323	0.358596	0.144744	0.868211	0.211338	0.175084	0.14559	0.743	0.512596	0.325254
676	9.12195e+12	0.02685	0.5461	0.374516	0.15216	0.640335	0.180726	0.166492	0.152053	0.555	0.38329	0.242553
682	9.17002e+12	0.02675	0.3699	0.179345	0.0841193	0.440563	0.0928396	0.111126	0.072814	0.371	0.218271	0.164293
686	8.98718e+12	0.02598	0.2435	0.0997336	0.0446298	0.288361	0.0505496	0.0429382	0.0404918	0.239	0.122165	0.108152
690	8.3061e+12	0.02399	0.2271	0.237272	0.115991	0.267794	0.0833069	0.202549	0.0963323	0.235	0.160344	0.100867
694	5.84133e+12	0.0167	0.1103	0.0442007	0.0178041	0.128516	0.0278697	0.0388366	0.0179454	0.109	0.0552297	0.0489902
695	5.83819e+12	0.01679	0.2196	0.369139	0.13816	0.227647	0.156319	0.137255	0.14987	0.23	0.222246	0.0975363

## Sheet: prereceptoral_filtering
	Irradiance with prereceptoral filtering for age (W/m2)																			Photon density with prereceptoral filtering for age (quanta/cm2/s)
Dominant Wavelength	18	19	20	21	22	23	24	25	26	27	28	29	30	31	32	33	34	35	36	18	19	20	21	22	23	24	25	26	27	28	29	30	31	32	33	34	35	36
404	0.000739407	0.000734296	0.000728992	0.000723506	0.000717849	0.000712034	0.000706071	0.000699973	0.000693753	0.00068742	0.000680988	0.000674467	0.00066787	0.000661207	0.000654489	0.000647728	0.000640933	0.000634115	0.000627283	1.99291e+11	1.98189e+11	1.97044e+11	1.9586e+11	1.94638e+11	1.93381e+11	1.92091e+11	1.90771e+11	1.89424e+11	1.88051e+11	1.86655e+11	1.85239e+11	1.83805e+11	1.82355e+11	1.80892e+11	1.79418e+11	1.77934e+11	1.76445e+11	1.7495e+11
409	0.00104922	0.00103944	0.00102928	0.00101878	0.00100794	0.000996797	0.000985369	0.00097368	0.000961751	0.000949607	0.000937268	0.000924759	0.000912102	0.000899318	0.00088643	0.000873459	0.000860425	0.000847349	0.000834251	2.59767e+11	2.57681e+11	2.55515e+11	2.53274e+11	2.50961e+11	2.48581e+11	2.4614e+11	2.43642e+11	2.41092e+11	2.38494e+11	2.35854e+11	2.33175e+11	2.30464e+11	2.27723e+11	2.24959e+11	2.22175e+11	2.19376e+11	2.16566e+11	2.13749e+11
416	0.00228929	0.00226551	0.00224079	0.00221516	0.00218868	0.0021614	0.00213337	0.00210464	0.00207526	0.00204528	0.00201476	0.00198375	0.0019523	0.00192046	0.00188829	0.00185583	0.00182314	0.00179026	0.00175725	5.28365e+11	5.23281e+11	5.17994e+11	5.12514e+11	5.0685e+11	5.01013e+11	4.95015e+11	4.88866e+11	4.82576e+11	4.76158e+11	4.69621e+11	4.62978e+11	4.56239e+11	4.49415e+11	4.42517e+11	4.35557e+11	4.28543e+11	4.21488e+11	4.14402e+11
420	0.00315924	0.00312803	0.00309555	0.00306186	0.00302702	0.00299108	0.00295412	0.0029162	0.00287739	0.00283774	0.00279733	0.00275622	0.00271447	0.00267217	0.00262936	0.00258611	0.0025425	0.00249857	0.00245441	7.33539e+11	7.26828e+11	7.19844e+11	7.12598e+11	7.05103e+11	6.97373e+11	6.8942e+11	6.8126e+11	6.72904e+11	6.64369e+11	6.55667e+11	6.46812e+11	6.3782e+11	6.28703e+11	6.19477e+11	6.10154e+11	6.00749e+11	5.91275e+11	5.81745e+11
424	0.00423194	0.00419158	0.00414954	0.00410588	0.00406067	0.00401399	0.00396592	0.00391652	0.00386589	0.00381411	0.00376124	0.00370738	0.0036526	0.00359698	0.00354062	0.00348358	0.00342595	0.00336781	0.00330924	9.75995e+11	9.6725e+11	9.58137e+11	9.48673e+11	9.38873e+11	9.28753e+11	9.18329e+11	9.07618e+11	8.96638e+11	8.85404e+11	8.73935e+11	8.62248e+11	8.50361e+11	8.3829e+11	8.26055e+11	8.13671e+11	8.01156e+11	7.88529e+11	7.75805e+11
428	0.00504017	0.00499432	0.00494652	0.00489685	0.00484537	0.00479218	0.00473735	0.00468098	0.00462313	0.00456391	0.00450339	0.00444167	0.00437883	0.00431497	0.00425018	0.00418453	0.00411813	0.00405106	0.00398341	1.16286e+12	1.15286e+12	1.14243e+12	1.13159e+12	1.12035e+12	1.10875e+12	1.09678e+12	1.08447e+12	1.07184e+12	1.05891e+12	1.04569e+12	1.03221e+12	1.01849e+12	1.00454e+12	9.90379e+11	9.76034e+11	9.61521e+11	9.46859e+11	9.32068e+11
433	0.00619072	0.00613659	0.0060801	0.00602135	0.00596042	0.00589741	0.00583239	0.00576548	0.00569675	0.00562631	0.00555426	0.00548069	0.00540571	0.00532941	0.0052519	0.00517328	0.00509365	0.00501311	0.00493175	1.42228e+12	1.41037e+12	1.39794e+12	1.38502e+12	1.37161e+12	1.35775e+12	1.34344e+12	1.32872e+12	1.31359e+12	1.29809e+12	1.28223e+12	1.26603e+12	1.24953e+12	1.23273e+12	1.21566e+12	1.19834e+12	1.1808e+12	1.16306e+12	1.14514e+12
437	0.00734657	0.00728645	0.00722368	0.00715834	0.00709053	0.00702034	0.00694785	0.00687318	0.00679642	0.00671767	0.00663703	0.00655462	0.00647052	0.00638486	0.00629774	0.00620927	0.00611954	0.00602868	0.00593679	1.69968e+12	1.68633e+12	1.6724e+12	1.65789e+12	1.64283e+12	1.62725e+12	1.61115e+12	1.59457e+12	1.57752e+12	1.56003e+12	1.54211e+12	1.5238e+12	1.50512e+12	1.48609e+12	1.46673e+12	1.44707e+12	1.42712e+12	1.40693e+12	1.3865e+12
441	0.0077177	0.00765775	0.00759512	0.00752989	0.00746215	0.00739197	0.00731945	0.00724469	0.00716778	0.00708881	0.00700788	0.00692509	0.00684055	0.00675434	0.00666658	0.00657737	0.00648681	0.006395	0.00630205	1.79054e+12	1.77712e+12	1.7631e+12	1.74849e+12	1.73333e+12	1.71761e+12	1.70138e+12	1.68463e+12	1.66741e+12	1.64972e+12	1.6316e+12	1.61305e+12	1.59411e+12	1.5748e+12	1.55514e+12	1.53515e+12	1.51485e+12	1.49428e+12	1.47345e+12
447	0.00948355	0.00941496	0.00934325	0.0092685	0.00919081	0.00911027	0.00902697	0.00894101	0.0088525	0.00876153	0.00866821	0.00857265	0.00847496	0.00837523	0.00827359	0.00817015	0.00806501	0.0079583	0.00785011	2.21566e+12	2.20014e+12	2.18391e+12	2.16699e+12	2.1494e+12	2.13117e+12	2.11231e+12	2.09285e+12	2.07281e+12	2.05221e+12	2.03108e+12	2.00944e+12	1.98732e+12	1.96473e+12	1.94171e+12	1.91828e+12	1.89446e+12	1.87029e+12	1.84578e+12
451	0.0109569	0.0108827	0.0108052	0.0107243	0.0106402	0.0105529	0.0104626	0.0103693	0.0102732	0.0101743	0.0100728	0.00996882	0.00986237	0.00975362	0.00964267	0.00952964	0.00941465	0.0092978	0.00917922	2.57097e+12	2.55402e+12	2.53629e+12	2.51779e+12	2.49856e+12	2.4786e+12	2.45794e+12	2.43661e+12	2.41463e+12	2.39202e+12	2.3688e+12	2.34501e+12	2.32066e+12	2.29578e+12	2.2704e+12	2.24454e+12	2.21822e+12	2.19149e+12	2.16435e+12
457	0.0119712	0.011894	0.0118133	0.011729	0.0116413	0.0115503	0.011456	0.0113586	0.0112581	0.0111547	0.0110484	0.0109394	0.0108278	0.0107136	0.0105971	0.0104782	0.0103572	0.0102341	0.010109	2.80499e+12	2.78717e+12	2.76853e+12	2.74907e+12	2.72883e+12	2.70781e+12	2.68604e+12	2.66354e+12	2.64034e+12	2.61645e+12	2.59191e+12	2566737679018	2.54096e+12	2.51459e+12	2.48767e+12	2.46022e+12	2.43226e+12	2.40382e+12	2.37493e+12
462	0.0141575	0.0140742	0.0139869	0.0138958	0.0138009	0.0137023	0.0136002	0.0134946	0.0133856	0.0132733	0.0131578	0.0130393	0.0129178	0.0127935	0.0126664	0.0125367	0.0124045	0.0122699	0.012133	3.3673e+12	3.34785e+12	3.32747e+12	3.30619e+12	3.28404e+12	3.26102e+12	3.23717e+12	3.21251e+12	3.18705e+12	3.16082e+12	3.13386e+12	3.10617e+12	3.0778e+12	3.04876e+12	3.01907e+12	2.98878e+12	2.95789e+12	2.92645e+12	2.89448e+12
467	0.0154753	0.0153894	0.0152994	0.0152053	0.0151074	0.0150056	0.0149	0.0147907	0.0146779	0.0145617	0.014442	0.0143191	0.014193	0.0140639	0.0139318	0.0137969	0.0136593	0.013519	0.0133763	3.68918e+12	3.66893e+12	3.64771e+12	3.62554e+12	3.60245e+12	3.57844e+12	3.55355e+12	3.52779e+12	3.50119e+12	3.47377e+12	3.44555e+12	3.41656e+12	3.38683e+12	3.35637e+12	3.32523e+12	3.29341e+12	3.26095e+12	3.22787e+12	3.1942e+12
471	0.0161138	0.0160311	0.0159445	0.015854	0.0157597	0.0156616	0.0155598	0.0154545	0.0153456	0.0152334	0.0151178	0.014999	0.0148771	0.0147521	0.0146242	0.0144935	0.01436	0.0142239	0.0140853	3.89377e+12	3.87411e+12	3.85349e+12	3.83195e+12	3.8095e+12	3.78615e+12	3.76193e+12	3.73685e+12	3.71094e+12	3.68421e+12	3.6567e+12	3.62841e+12	3.59938e+12	3.56963e+12	3.53918e+12	3.50805e+12	3.47627e+12	3.44387e+12	3.41086e+12
476	0.0150113	0.0149406	0.0148665	0.014789	0.0147082	0.0146242	0.0145369	0.0144466	0.0143532	0.0142568	0.0141575	0.0140554	0.0139505	0.013843	0.0137328	0.0136202	0.0135051	0.0133876	0.013268	3.67737e+12	3.66038e+12	3.64256e+12	3.62394e+12	3.60452e+12	3.58431e+12	3.56334e+12	3.54161e+12	3.51916e+12	3.49598e+12	3.47211e+12	3.44755e+12	3.42233e+12	3.39647e+12	3369985194745	3.34289e+12	3.31521e+12	3.28697e+12	3.25818e+12
482	0.0151295	0.0150636	0.0149944	0.0149221	0.0148467	0.0147681	0.0146866	0.014602	0.0145146	0.0144243	0.0143313	0.0142355	0.0141371	0.0140361	0.0139326	0.0138266	0.0137183	0.0136076	0.0134948	3.72658e+12	3.71057e+12	3.69377e+12	3.67619e+12	3.65785e+12	3.63876e+12	3.61894e+12	3.5984e+12	3.57715e+12	3.5552e+12	3.53259e+12	3.50931e+12	3.48538e+12	3.46083e+12	3.43566e+12	3409901366177	3.38356e+12	3.35667e+12	3.32923e+12
486	0.0154572	0.015395	0.0153299	0.0152617	0.0151905	0.0151163	0.0150393	0.0149595	0.0148768	0.0147915	0.0147034	0.0146128	0.0145195	0.0144238	0.0143257	0.0142251	0.0141223	0.0140172	0.0139099	3.83787e+12	3.82263e+12	3.80663e+12	3.78989e+12	3.77241e+12	3.75421e+12	3.73531e+12	3.71571e+12	3.69542e+12	3674461830443	3.65285e+12	3.63059e+12	3.6077e+12	3.5842e+12	3.5601e+12	3.53541e+12	3.51016e+12	3.48435e+12	3.45801e+12
492	0.0158947	0.0158363	0.015775	0.0157108	0.0156438	0.015574	0.0155014	0.0154261	0.0153482	0.0152676	0.0151845	0.0150989	0.0150107	0.0149202	0.0148273	0.0147321	0.0146346	0.014535	0.0144332	3.98702e+12	3.97254e+12	3.95733e+12	3.9414e+12	3.92478e+12	3.90745e+12	3.88945e+12	3.87077e+12	3.85143e+12	3.83144e+12	3.81081e+12	3.78956e+12	3.76769e+12	3.74522e+12	3.72217e+12	3.69854e+12	3.67435e+12	3.64961e+12	3.62433e+12
497	0.0155527	0.0155002	0.015445	0.0153872	0.0153269	0.015264	0.0151986	0.0151308	0.0150605	0.0149878	0.0149127	0.0148354	0.0147557	0.0146739	0.0145898	0.0145036	0.0144153	0.014325	0.0142326	3.93455e+12	3.92138e+12	3.90755e+12	3.89307e+12	3.87795e+12	3.86218e+12	3.84579e+12	3.82878e+12	3.81116e+12	3.79293e+12	3.77412e+12	3.75472e+12	3.73476e+12	3.71423e+12	3.69316e+12	3.67155e+12	3.64941e+12	3.62676e+12	3.60361e+12
502	0.0148451	0.0147989	0.0147504	0.0146996	0.0146465	0.0145911	0.0145335	0.0144738	0.0144118	0.0143478	0.0142816	0.0142134	0.0141431	0.0140709	0.0139967	0.0139206	0.0138426	0.0137627	0.0136811	3.79165e+12	3.77997e+12	3.7677e+12	3.75486e+12	3.74143e+12	3.72744e+12	3.71288e+12	3.69777e+12	3.68211e+12	3.66591e+12	3.64918e+12	3.63193e+12	3.61417e+12	3.5959e+12	3.57713e+12	3.55788e+12	3.53816e+12	3.51796e+12	3.49731e+12
507	0.0157807	0.0157365	0.01569	0.0156412	0.0155903	0.0155372	0.0154819	0.0154245	0.015365	0.0153034	0.0152397	0.0151741	0.0151064	0.0150368	0.0149653	0.0148918	0.0148166	0.0147394	0.0146605	4.08004e+12	4.06872e+12	4.05682e+12	4.04435e+12	4.03132e+12	4.01773e+12	4.00359e+12	3.9889e+12	3.97367e+12	3.95791e+12	3.94163e+12	3.92483e+12	3.90752e+12	3.88971e+12	3.8714e+12	3.85261e+12	3.83334e+12	3.8136e+12	3.79341e+12
512	0.0160302	0.0159894	0.0159465	0.0159016	0.0158546	0.0158055	0.0157545	0.0157015	0.0156465	0.0155896	0.0155307	0.0154699	0.0154073	0.0153429	0.0152766	0.0152085	0.0151387	0.0150671	0.0149938	4.18667e+12	4.17611e+12	4.16502e+12	4.1534e+12	4.14124e+12	4.12856e+12	4.11536e+12	4.10164e+12	4.08741e+12	4.07269e+12	4.05746e+12	4.04175e+12	4.02555e+12	4.00887e+12	3.99172e+12	3.97411e+12	3.95605e+12	3.93753e+12	3.91857e+12
517	0.0164175	0.0163793	0.0163391	0.016297	0.0162529	0.0162069	0.0161591	0.0161093	0.0160577	0.0160043	0.0159491	0.015892	0.0158332	0.0157727	0.0157104	0.0156465	0.0155808	0.0155135	0.0154446	4.33639e+12	4.32642e+12	4.31594e+12	4.30495e+12	4.29346e+12	4.28146e+12	4.26898e+12	4.256e+12	4.24254e+12	4.2286e+12	4.21419e+12	4.19931e+12	4.18397e+12	4.16817e+12	4.15193e+12	4.13524e+12	4.11811e+12	4.10055e+12	4.08256e+12
523	0.0166757	0.0166399	0.0166023	0.0165628	0.0165215	0.0164784	0.0164336	0.0163869	0.0163385	0.0162884	0.0162366	0.0161831	0.0161279	0.0160711	0.0160127	0.0159526	0.0158909	0.0158277	0.0157629	4.4464e+12	4.43699e+12	4.42709e+12	4.41672e+12	4.40586e+12	4.39454e+12	4.38274e+12	4.37048e+12	4.35776e+12	4.34458e+12	4.33096e+12	4.31689e+12	4.30237e+12	4.28743e+12	4.27205e+12	4.25625e+12	4.24003e+12	4.2234e+12	4.20636e+12
528	0.0167593	0.0167262	0.0166915	0.016655	0.0166169	0.0165771	0.0165356	0.0164925	0.0164477	0.0164014	0.0163534	0.0163039	0.0162528	0.0162002	0.016146	0.0160903	0.0160332	0.0159745	0.0159144	4.4956e+12	4.48682e+12	4.47759e+12	4.46791e+12	4.45779e+12	4.44722e+12	4.43621e+12	4.42476e+12	4.41289e+12	4.40058e+12	4.38785e+12	4.37469e+12	4.36113e+12	4.34715e+12	4.33276e+12	4.31797e+12	4.30279e+12	4.28721e+12	4.27125e+12
533	0.0170241	0.0169934	0.0169611	0.0169272	0.0168917	0.0168547	0.0168161	0.016776	0.0167343	0.0166911	0.0166465	0.0166003	0.0165526	0.0165035	0.0164529	0.0164009	0.0163475	0.0162927	0.0162364	4.59702e+12	4.58878e+12	4.58011e+12	4.57101e+12	4.56149e+12	4.55155e+12	4.5412e+12	4.53043e+12	4.51924e+12	4.50765e+12	4.49566e+12	4483262722584	4.47047e+12	4.45728e+12	4.44371e+12	4.42975e+12	4.41541e+12	4.40069e+12	4.38559e+12
538	0.0180708	0.0180409	0.0180094	0.0179764	0.0179419	0.0179058	0.0178682	0.0178291	0.0177886	0.0177465	0.017703	0.017658	0.0176116	0.0175637	0.0175145	0.0174638	0.0174118	0.0173584	0.0173036	4.93788e+12	4.9298e+12	4.9213e+12	4.91238e+12	4.90305e+12	4.8933e+12	4.88314e+12	4.87258e+12	4.86161e+12	4.85024e+12	4.83848e+12	4.82632e+12	4.81377e+12	4.80083e+12	4.78751e+12	4.77381e+12	4.75974e+12	4.74529e+12	4.73048e+12
543	0.0181059	0.0180784	0.0180494	0.0180191	0.0179873	0.0179541	0.0179195	0.0178835	0.0178461	0.0178074	0.0177672	0.0177258	0.017683	0.0176389	0.0175935	0.0175467	0.0174987	0.0174494	0.0173988	4.99332e+12	4.98581e+12	4.97792e+12	4.96964e+12	4.96097e+12	4.95192e+12	4.94248e+12	4.93266e+12	4.92247e+12	4.9119e+12	4.90096e+12	4.88965e+12	4.87798e+12	4.86594e+12	4.85355e+12	4.84079e+12	4.82769e+12	4.81423e+12	4.80043e+12
548	0.0186433	0.0186172	0.0185897	0.0185608	0.0185306	0.0184991	0.0184662	0.018432	0.0183964	0.0183596	0.0183215	0.018282	0.0182413	0.0181993	0.018156	0.0181115	0.0180657	0.0180187	0.0179705	5.1792e+12	5.17201e+12	5.16444e+12	5.1565e+12	5.14819e+12	5.1395e+12	5.13045e+12	5.12103e+12	5.11125e+12	5.1011e+12	5.0906e+12	5.07974e+12	5.06852e+12	5.05695e+12	5.04504e+12	5.03277e+12	5.02017e+12	5.00722e+12	4.99394e+12
553	0.0182508	0.0182276	0.0182032	0.0181776	0.0181508	0.0181228	0.0180936	0.0180632	0.0180316	0.0179988	0.0179649	0.0179298	0.0178936	0.0178562	0.0178177	0.0177781	0.0177373	0.0176954	0.0176524	5.12188e+12	5.11542e+12	5.10863e+12	5.1015e+12	5.09404e+12	5.08624e+12	5.07811e+12	5.06964e+12	5.06085e+12	5.05173e+12	5.04228e+12	5.03252e+12	5.02242e+12	5.01202e+12	5.00129e+12	4.99025e+12	4.97889e+12	4.96723e+12	4.95526e+12
557	0.0187605	0.0187377	0.0187137	0.0186885	0.0186621	0.0186345	0.0186058	0.0185759	0.0185449	0.0185127	0.0184793	0.0184449	0.0184093	0.0183726	0.0183347	0.0182958	0.0182558	0.0182148	0.0181726	5.29829e+12	5.29193e+12	5.28524e+12	5.27822e+12	5.27087e+12	5.26319e+12	5.25518e+12	5.24685e+12	5.23819e+12	5.22922e+12	5.21993e+12	5210315187039	5.20039e+12	5.19015e+12	5.17961e+12	5.16875e+12	5.1576e+12	5.14613e+12	5.13437e+12
562	0.0192156	0.0191944	0.0191722	0.0191488	0.0191243	0.0190987	0.0190721	0.0190443	0.0190155	0.0189856	0.0189546	0.0189225	0.0188894	0.0188553	0.0188201	0.0187838	0.0187465	0.0187082	0.0186689	5.4704e+12	5.46443e+12	5.45814e+12	5.45154e+12	5.44463e+12	5.4374e+12	5.42987e+12	5.42203e+12	5413881051500	5.40543e+12	5.39667e+12	5.38761e+12	5.37826e+12	5.3686e+12	5.35865e+12	5.3484e+12	5.33786e+12	5.32704e+12	5.31592e+12
568	0.0196972	0.0196774	0.0196565	0.0196346	0.0196117	0.0195877	0.0195627	0.0195366	0.0195096	0.0194815	0.0194524	0.0194223	0.0193912	0.019359	0.0193259	0.0192918	0.0192568	0.0192207	0.0191837	5657169959202	5.65151e+12	5.64554e+12	5.63928e+12	5.63272e+12	5.62587e+12	5.61872e+12	5.61128e+12	5.60354e+12	5.59551e+12	5.58719e+12	5.57859e+12	5.56969e+12	5.56051e+12	5.55105e+12	5.5413e+12	5.53127e+12	5.52097e+12	5.51038e+12
572	0.0201147	0.0200959	0.0200761	0.0200553	0.0200335	0.0200108	0.019987	0.0199623	0.0199366	0.01991	0.0198823	0.0198538	0.0198242	0.0197937	0.0197623	0.0197299	0.0196966	0.0196623	0.0196272	5.82493e+12	5.81951e+12	5.81381e+12	5.80782e+12	5.80154e+12	5.79498e+12	5.78814e+12	5.78101e+12	5.77361e+12	5.76592e+12	5.75796e+12	5.74972e+12	5.7412e+12	5.73241e+12	5.72335e+12	5.71402e+12	5.70441e+12	5.69454e+12	5.6844e+12
577	0.0204809	0.0204627	0.0204436	0.0204235	0.0204024	0.0203804	0.0203575	0.0203336	0.0203088	0.0202831	0.0202564	0.0202288	0.0202003	0.0201708	0.0201405	0.0201092	0.0200771	0.020044	0.0200101	5.98393e+12	5.97867e+12	5.97314e+12	5.96733e+12	5.96125e+12	5.95489e+12	5.94826e+12	5.94135e+12	5.93417e+12	5.92672e+12	5.91901e+12	5.91102e+12	5.90277e+12	5.89425e+12	5.88547e+12	5.87642e+12	5.86712e+12	5.85755e+12	5.84773e+12
582	0.0209174	0.0209003	0.0208823	0.0208635	0.0208437	0.020823	0.0208015	0.020779	0.0207557	0.0207315	0.0207064	0.0206804	0.0206535	0.0206258	0.0205972	0.0205678	0.0205375	0.0205063	0.0204743	6.16495e+12	6.15995e+12	6.1547e+12	6.14917e+12	6.14339e+12	6.13734e+12	6.13103e+12	6.12446e+12	6.11763e+12	6.11054e+12	6.10319e+12	6.09558e+12	6.08772e+12	6.07961e+12	6.07124e+12	6.06262e+12	6.05374e+12	6.04462e+12	6.03525e+12
587	0.0209516	0.0209353	0.0209181	0.0209	0.0208811	0.0208614	0.0208408	0.0208193	0.020797	0.0207739	0.0207499	0.0207251	0.0206995	0.0206731	0.0206458	0.0206177	0.0205888	0.0205592	0.0205287	6.226e+12	6.22121e+12	6.21617e+12	6.21088e+12	6.20533e+12	6.19954e+12	6.19349e+12	6.1872e+12	6.18066e+12	6.17387e+12	6.16684e+12	6.15956e+12	6.15204e+12	6.14427e+12	6.13627e+12	6128021256044	6.11954e+12	6.11081e+12	6.10186e+12
592	0.0208526	0.0208377	0.0208221	0.0208056	0.0207884	0.0207704	0.0207516	0.0207321	0.0207117	0.0206906	0.0206687	0.0206461	0.0206227	0.0205985	0.0205736	0.0205479	0.0205214	0.0204943	0.0204663	6.24927e+12	6.24485e+12	6.24019e+12	6.2353e+12	6.23018e+12	6.22482e+12	6.21923e+12	6.2134e+12	6.20735e+12	6.20106e+12	6.19455e+12	6.1878e+12	6.18083e+12	6.17363e+12	6166201887851	6.15855e+12	6.15067e+12	6.14257e+12	6.13425e+12
597	0.0205495	0.0205358	0.0205215	0.0205064	0.0204906	0.020474	0.0204568	0.0204388	0.0204201	0.0204007	0.0203806	0.0203598	0.0203383	0.020316	0.0202931	0.0202695	0.0202452	0.0202201	0.0201944	6.20454e+12	6.20044e+12	6.19612e+12	6.19158e+12	6.18682e+12	6.18185e+12	6.17666e+12	6.17125e+12	6.16563e+12	6.15979e+12	6.15374e+12	6.14748e+12	6.141e+12	6.13431e+12	6.12741e+12	6.1203e+12	6.11298e+12	6.10545e+12	6.09771e+12
602	0.0201443	0.0201315	0.0201179	0.0201037	0.0200889	0.0200733	0.0200571	0.0200402	0.0200226	0.0200044	0.0199854	0.0199659	0.0199456	0.0199247	0.0199032	0.019881	0.0198581	0.0198346	0.0198105	6.12357e+12	6.1197e+12	6.11562e+12	6.11133e+12	6.10684e+12	6.10214e+12	6.09724e+12	6.09213e+12	6.08682e+12	6.08131e+12	6.0756e+12	6.06969e+12	6.06357e+12	6.05726e+12	6.05075e+12	6.04404e+12	6.03713e+12	6.03002e+12	6.02272e+12
607	0.0209097	0.0208972	0.0208841	0.0208703	0.0208558	0.0208407	0.020825	0.0208085	0.0207914	0.0207737	0.0207553	0.0207363	0.0207166	0.0206963	0.0206753	0.0206537	0.0206314	0.0206086	0.020585	6.4211e+12	6.4173e+12	6.4133e+12	6.40909e+12	6.40468e+12	6.40007e+12	6.39526e+12	6.39025e+12	6.38504e+12	6.37963e+12	6.37402e+12	6.36821e+12	6.36221e+12	6.356e+12	6.34961e+12	6.34301e+12	6.33623e+12	6.32924e+12	6.32207e+12
612	0.0210266	0.0210145	0.0210018	0.0209885	0.0209745	0.0209599	0.0209446	0.0209287	0.0209122	0.020895	0.0208772	0.0208588	0.0208398	0.0208201	0.0207999	0.020779	0.0207575	0.0207354	0.0207126	6.50448e+12	6.50078e+12	6.49689e+12	6.4928e+12	6.48852e+12	6.48404e+12	6.47936e+12	6.4745e+12	6.46943e+12	6.46418e+12	6.45873e+12	6.45309e+12	6.44726e+12	6.44124e+12	6.43503e+12	6.42863e+12	6.42204e+12	6.41526e+12	6.4083e+12
617	0.0218048	0.0217927	0.02178	0.0217666	0.0217526	0.021738	0.0217227	0.0217069	0.0216904	0.0216732	0.0216555	0.0216371	0.0216181	0.0215985	0.0215783	0.0215575	0.0215361	0.0215141	0.0214915	6.79562e+12	6.79191e+12	6.78801e+12	6.78391e+12	6.77962e+12	6.77513e+12	6.77045e+12	6.76557e+12	6.7605e+12	6.75524e+12	6.74979e+12	6.74414e+12	6.73831e+12	6.73229e+12	6.72607e+12	6.71967e+12	6.71308e+12	6.70631e+12	6.69935e+12
621	0.0218196	0.0218083	0.0217963	0.0217837	0.0217706	0.0217568	0.0217424	0.0217275	0.0217119	0.0216958	0.021679	0.0216617	0.0216438	0.0216253	0.0216062	0.0215865	0.0215663	0.0215455	0.0215241	6.84614e+12	6.84261e+12	6.83889e+12	6834987339538	6.8309e+12	6.82662e+12	6.82215e+12	6.8175e+12	6.81267e+12	6.80765e+12	6.80245e+12	6.79706e+12	6.79149e+12	6.78573e+12	6.7798e+12	6.77368e+12	6.76739e+12	6.76091e+12	6.75425e+12
626	0.0216195	0.0216084	0.0215967	0.0215845	0.0215717	0.0215583	0.0215443	0.0215297	0.0215146	0.0214989	0.0214826	0.0214658	0.0214483	0.0214304	0.0214118	0.0213927	0.0213731	0.0213529	0.0213321	6.83416e+12	6.83073e+12	6.82711e+12	6.82331e+12	6.81932e+12	6.81516e+12	6.81081e+12	6.80629e+12	6.80158e+12	6.7967e+12	6.79164e+12	6.7864e+12	6.78098e+12	6.77539e+12	6.76962e+12	6.76368e+12	6.75756e+12	6.75126e+12	6.7448e+12
631	0.0223575	0.022347	0.022336	0.0223244	0.0223122	0.0222995	0.0222863	0.0222725	0.0222581	0.0222432	0.0222277	0.0222117	0.0221952	0.0221781	0.0221604	0.0221422	0.0221235	0.0221043	0.0220845	7128192019006	7.12488e+12	7.12138e+12	7.11771e+12	7.11386e+12	7.10984e+12	7.10564e+12	7.10126e+12	7.09671e+12	7.09199e+12	7.08709e+12	7.08201e+12	7.07677e+12	7.07135e+12	7.06575e+12	7.05999e+12	7.05405e+12	7.04794e+12	7.04166e+12
636	0.0220655	0.0220553	0.0220446	0.0220333	0.0220215	0.0220091	0.0219962	0.0219828	0.0219688	0.0219543	0.0219393	0.0219238	0.0219077	0.0218911	0.0218739	0.0218563	0.0218381	0.0218195	0.0218003	7.08257e+12	7.07934e+12	7.07594e+12	7.07237e+12	7068630036900	7.06472e+12	7.06064e+12	7.05638e+12	7.05196e+12	7.04737e+12	7.04261e+12	7.03769e+12	7.03259e+12	7.02733e+12	7.0219e+12	7.01631e+12	7.01055e+12	7.00463e+12	6.99854e+12
641	0.0214921	0.0214829	0.0214732	0.021463	0.0214523	0.0214411	0.0214294	0.0214172	0.0214045	0.0213914	0.0213778	0.0213636	0.021349	0.021334	0.0213184	0.0213024	0.0212858	0.0212688	0.0212514	6.95446e+12	6.95149e+12	6.94836e+12	6.94507e+12	6.94163e+12	6.93803e+12	6.93426e+12	6.93035e+12	6.92627e+12	6.92204e+12	6.91765e+12	6.9131e+12	6.9084e+12	6.90354e+12	6.89853e+12	6.89337e+12	6.88805e+12	6.88257e+12	6.87694e+12
646	0.0215442	0.0215351	0.0215254	0.0215153	0.0215047	0.0214936	0.021482	0.02147	0.0214575	0.0214445	0.021431	0.021417	0.0214026	0.0213877	0.0213723	0.0213565	0.0213402	0.0213234	0.0213062	7.02491e+12	7.02197e+12	7.01888e+12	7.01563e+12	7.01222e+12	7.00866e+12	7.00494e+12	7.00106e+12	6.99704e+12	6.99285e+12	6.98852e+12	6.98403e+12	6.97939e+12	6.97459e+12	6.96965e+12	6.96455e+12	6.9593e+12	6.95391e+12	6.94836e+12
650	0.0190315	0.0190229	0.0190139	0.0190044	0.0189944	0.0189841	0.0189732	0.018962	0.0189503	0.0189381	0.0189256	0.0189126	0.0188992	0.0188853	0.018871	0.0188564	0.0188413	0.0188257	0.0188098	6.23505e+12	6.23235e+12	6.22951e+12	6.22652e+12	6.2234e+12	6.22013e+12	6.21672e+12	6.21318e+12	6.20949e+12	6.20566e+12	6.2017e+12	6.1976e+12	6.19336e+12	6.18899e+12	6.18448e+12	6.17984e+12	6.17506e+12	6.17015e+12	6.16511e+12
656	0.0216271	0.0216182	0.0216088	0.0215989	0.0215886	0.0215778	0.0215666	0.0215549	0.0215427	0.02153	0.0215169	0.0215034	0.0214894	0.0214749	0.02146	0.0214446	0.0214288	0.0214126	0.0213959	7.1456e+12	7.14274e+12	7.13971e+12	7.13654e+12	7.13322e+12	7.12974e+12	7.12612e+12	7.12234e+12	7.11841e+12	7.11434e+12	7.11011e+12	7.10574e+12	7.10122e+12	7.09655e+12	7.09173e+12	7.08677e+12	7.08166e+12	7.07641e+12	7.07101e+12
661	0.0207684	0.0207602	0.0207515	0.0207423	0.0207328	0.0207228	0.0207123	0.0207015	0.0206902	0.0206784	0.0206663	0.0206537	0.0206407	0.0206273	0.0206135	0.0205993	0.0205846	0.0205696	0.0205541	6.91563e+12	6.91295e+12	6.91013e+12	6.90717e+12	6.90407e+12	6.90083e+12	6.89744e+12	6.89392e+12	6.89026e+12	6.88645e+12	6.88251e+12	6.87843e+12	6.87422e+12	6.86986e+12	6.86537e+12	6.86074e+12	6.85598e+12	6.85108e+12	6.84604e+12
666	0.021543	0.0215346	0.0215258	0.0215166	0.0215069	0.0214968	0.0214862	0.0214752	0.0214638	0.021452	0.0214397	0.021427	0.0214138	0.0214003	0.0213863	0.0213719	0.0213571	0.0213419	0.0213263	7.22879e+12	7.22607e+12	7.22321e+12	7.2202e+12	7.21705e+12	7.21376e+12	7.21033e+12	7.20675e+12	7.20303e+12	7.19917e+12	7.19517e+12	7.19103e+12	7.18675e+12	7.18233e+12	7.17778e+12	7.17308e+12	7.16825e+12	7.16328e+12	7.15818e+12
671	0.0228579	0.0228491	0.0228399	0.0228301	0.0228199	0.0228093	0.0227982	0.0227866	0.0227746	0.0227621	0.0227492	0.0227359	0.0227221	0.0227079	0.0226932	0.0226781	0.0226626	0.0226467	0.0226303	7.73471e+12	7.73185e+12	7.72885e+12	7.72569e+12	7.72238e+12	7.71892e+12	7.71531e+12	7.71156e+12	7.70765e+12	7.7036e+12	7.69941e+12	7.69506e+12	7.69057e+12	7.68594e+12	7.68116e+12	7.67624e+12	7.67118e+12	7.66597e+12	7.66062e+12
676	0.022229	0.0222207	0.0222119	0.0222028	0.0221932	0.0221831	0.0221727	0.0221618	0.0221505	0.0221387	0.0221266	0.022114	0.022101	0.0220876	0.0220738	0.0220595	0.0220449	0.0220298	0.0220144	7.57148e+12	7.56877e+12	7.56592e+12	7.56292e+12	7.55978e+12	7.5565e+12	7.55308e+12	7.54951e+12	7.54581e+12	7.54196e+12	7.53798e+12	7.53386e+12	7.52959e+12	7.52519e+12	7.52066e+12	7.51598e+12	7.51117e+12	7.50622e+12	7.50114e+12
682	0.0222064	0.0221987	0.0221906	0.022182	0.0221731	0.0221638	0.0221541	0.0221439	0.0221334	0.0221225	0.0221112	0.0220995	0.0220874	0.0220749	0.022062	0.0220487	0.0220351	0.0220211	0.0220066	7.62462e+12	7.62206e+12	7.61936e+12	7.61652e+12	7.61355e+12	7.61044e+12	7.6072e+12	7.60383e+12	7.60032e+12	7.59667e+12	7.5929e+12	7.58899e+12	7.58495e+12	7.58077e+12	7.57647e+12	7.57203e+12	7.56747e+12	7.56277e+12	7.55795e+12
686	0.0216593	0.0216524	0.0216451	0.0216375	0.0216295	0.0216212	0.0216125	0.0216034	0.0215939	0.0215841	0.0215739	0.0215634	0.0215525	0.0215413	0.0215296	0.0215177	0.0215053	0.0214926	0.0214796	7.49808e+12	7.49573e+12	7.49325e+12	7.49065e+12	7.48791e+12	7.48506e+12	7.48208e+12	7.47897e+12	7.47574e+12	7.47239e+12	7.46891e+12	7.4653e+12	7.46158e+12	7.45772e+12	7.45375e+12	7.44965e+12	7.44543e+12	7.44109e+12	7.43663e+12
690	0.0199038	0.0198967	0.0198892	0.0198814	0.0198732	0.0198646	0.0198557	0.0198464	0.0198367	0.0198267	0.0198164	0.0198057	0.0197946	0.0197832	0.0197715	0.0197594	0.019747	0.0197342	0.0197211	6.91194e+12	6.90961e+12	6.90717e+12	6.9046e+12	6.90191e+12	6.89909e+12	6.89616e+12	6.89311e+12	6.88994e+12	6.88665e+12	6.88324e+12	6.87972e+12	6.87608e+12	6.87232e+12	6.86844e+12	6.86445e+12	6.86035e+12	6.85613e+12	6.8518e+12
694	0.0139387	0.0139345	0.0139299	0.0139252	0.0139202	0.0139151	0.0139096	0.013904	0.0138981	0.013892	0.0138857	0.0138792	0.0138724	0.0138655	0.0138583	0.0138509	0.0138432	0.0138354	0.0138273	4.8796e+12	4.87813e+12	4.87658e+12	4.87496e+12	4.87325e+12	4.87147e+12	4.86961e+12	4.86767e+12	4.86565e+12	4.86356e+12	4.86138e+12	4.85914e+12	4.85681e+12	4.85441e+12	4.85193e+12	4.84938e+12	4.84674e+12	4.84404e+12	4.84126e+12
695	0.0139227	0.0139177	0.0139124	0.0139069	0.0139011	0.013895	0.0138887	0.0138821	0.0138753	0.0138682	0.0138609	0.0138533	0.0138455	0.0138374	0.0138291	0.0138206	0.0138118	0.0138028	0.0137935	4.85863e+12	4.85699e+12	4.85527e+12	4.85346e+12	4.85156e+12	4.84958e+12	4.84751e+12	4.84536e+12	4.84313e+12	4.84081e+12	4.8384e+12	4.83592e+12	4.83335e+12	4.8307e+12	4.82797e+12	4.82516e+12	4.82227e+12	4.8193e+12	4.81625e+12
