# Supplementary material for: Spectral dependency of the human pupillary light reflex. Influences of pre-adaptation and chronotype
Source: PLoS One. 2022 Jan 12;17(1):e0253030. doi: 10.1371/journal.pone.0253030 (PMC8754338; doi:10.1371/journal.pone.0253030)
Supplement: S3 File — Zip file containing several files necessary to replicate the statistical analysis and generation of graphics. Besides some external tables, an R-function file, and three pictures to mark the respective experiment in graphs, the zip file consists of nine R-Markdown scripts. One of these is used to set up the data prior to analysis. The necessary data can be downloaded from the Open Science Framework [39]. Five of the R-Markdown files are for analysis of Experiment I, II, III Short, III Long, and the pooled data. The eighth file is for graphics generation. The second-to-last file takes a sample of ten random participants from the first experiment for every protocol and builds the base model from this subset. This sample analysis is to show that the main dependencies of wavelength and series can come from a smaller sample. An html file with the same file name shows an example. The last file is for calculating estimates for prereceptoral filtering and using those estimates to calculate irradiance and photon density values from the spectral irradiance measurements. (ZIP) [file pone.0253030.s017.zip › measurements_irradiance.csv]

Wavelength	404	409	416	420	424	428	433	437	441	447	451	457	462	467	471	476	482	486	492	497	502	507	512	517	523	528	533	538	543	548	553	557	562	568	572	577	582	587	592	597	602	607	612	617	621	626	631	636	641
380	3,43E-06	1,23E-06	0,00E+00	0,00E+00	0,00E+00	2,29E-06	0,00E+00	4,94E-06	0,00E+00	0,00E+00	2,79E-06	0,00E+00	2,49E-07	0,00E+00	5,75E-06	2,94E-06	0,00E+00	0,00E+00	0,00E+00	0,00E+00	0,00E+00	0,00E+00	0,00E+00	1,01E-05	0,00E+00	1,26E-05	0,00E+00	0,00E+00	6,80E-07	0,00E+00	0,00E+00	0,00E+00	0,00E+00	6,48E-07	0,00E+00	0,00E+00	9,45E-06	0,00E+00	2,50E-07	6,61E-06	0,00E+00	0,00E+00	0,00E+00	0,00E+00	1,89E-07	1,67E-06	0,00E+00	0,00E+00	0,00E+00
381	1,33E-06	6,51E-07	0,00E+00	0,00E+00	0,00E+00	1,52E-07	0,00E+00	0,00E+00	0,00E+00	0,00E+00	0,00E+00	0,00E+00	0,00E+00	3,48E-06	3,04E-06	1,56E-06	1,24E-06	0,00E+00	0,00E+00	0,00E+00	0,00E+00	0,00E+00	0,00E+00	5,34E-06	1,14E-06	1,25E-05	0,00E+00	0,00E+00	3,60E-07	9,31E-06	0,00E+00	0,00E+00	0,00E+00	0,00E+00	0,00E+00	0,00E+00	4,99E-06	0,00E+00	0,00E+00	3,95E-06	0,00E+00	0,00E+00	2,87E-06	0,00E+00	9,99E-08	0,00E+00	0,00E+00	5,34E-06	0,00E+00
382	1,32E-06	1,57E-06	0,00E+00	3,36E-06	0,00E+00	0,00E+00	6,15E-06	0,00E+00	4,93E-06	0,00E+00	0,00E+00	0,00E+00	1,20E-05	8,72E-07	0,00E+00	8,56E-07	1,66E-07	1,80E-05	0,00E+00	2,39E-06	0,00E+00	0,00E+00	0,00E+00	0,00E+00	1,53E-07	6,22E-06	0,00E+00	0,00E+00	5,37E-06	1,24E-06	0,00E+00	0,00E+00	0,00E+00	0,00E+00	0,00E+00	0,00E+00	0,00E+00	0,00E+00	0,00E+00	5,26E-07	0,00E+00	0,00E+00	1,49E-05	0,00E+00	0,00E+00	0,00E+00	3,06E-06	7,12E-07	0,00E+00
383	4,31E-07	1,29E-07	0,00E+00	1,55E-07	0,00E+00	0,00E+00	0,00E+00	0,00E+00	2,14E-06	4,29E-06	1,18E-05	0,00E+00	0,00E+00	2,09E-07	1,65E-06	0,00E+00	2,47E-06	0,00E+00	0,00E+00	1,39E-06	2,49E-08	9,59E-06	0,00E+00	0,00E+00	0,00E+00	0,00E+00	0,00E+00	0,00E+00	0,00E+00	0,00E+00	0,00E+00	0,00E+00	0,00E+00	0,00E+00	2,73E-06	0,00E+00	0,00E+00	2,19E-06	0,00E+00	0,00E+00	0,00E+00	0,00E+00	8,25E-06	0,00E+00	0,00E+00	4,64E-07	0,00E+00	0,00E+00	0,00E+00
384	0,00E+00	9,86E-07	1,10E-06	1,82E-06	8,19E-07	0,00E+00	3,89E-06	0,00E+00	1,86E-06	1,17E-05	2,65E-06	0,00E+00	5,97E-07	1,59E-06	1,26E-05	0,00E+00	9,12E-07	0,00E+00	0,00E+00	0,00E+00	1,90E-07	0,00E+00	0,00E+00	0,00E+00	0,00E+00	1,40E-06	0,00E+00	0,00E+00	0,00E+00	0,00E+00	0,00E+00	0,00E+00	0,00E+00	0,00E+00	9,86E-06	0,00E+00	2,71E-07	1,67E-05	0,00E+00	0,00E+00	3,19E-06	0,00E+00	9,36E-07	3,30E-06	0,00E+00	1,55E-06	0,00E+00	0,00E+00	0,00E+00
385	0,00E+00	0,00E+00	2,04E-06	1,18E-06	1,52E-06	0,00E+00	1,60E-05	3,28E-06	4,15E-06	5,70E-06	1,04E-05	0,00E+00	1,11E-06	0,00E+00	0,00E+00	0,00E+00	7,07E-06	0,00E+00	0,00E+00	0,00E+00	2,45E-07	0,00E+00	0,00E+00	0,00E+00	0,00E+00	2,61E-06	0,00E+00	0,00E+00	0,00E+00	0,00E+00	0,00E+00	0,00E+00	0,00E+00	0,00E+00	8,94E-06	0,00E+00	5,04E-07	0,00E+00	0,00E+00	0,00E+00	5,93E-06	0,00E+00	4,31E-06	6,13E-06	0,00E+00	6,14E-06	0,00E+00	0,00E+00	0,00E+00
386	4,79E-06	2,91E-06	0,00E+00	4,65E-08	0,00E+00	0,00E+00	1,68E-05	2,33E-06	5,01E-07	2,69E-06	3,87E-06	0,00E+00	0,00E+00	0,00E+00	1,23E-06	0,00E+00	5,03E-06	0,00E+00	0,00E+00	4,71E-06	1,75E-07	0,00E+00	0,00E+00	0,00E+00	0,00E+00	0,00E+00	0,00E+00	0,00E+00	0,00E+00	0,00E+00	0,00E+00	0,00E+00	0,00E+00	0,00E+00	3,16E-06	0,00E+00	0,00E+00	2,02E-06	1,60E-06	0,00E+00	0,00E+00	0,00E+00	3,07E-06	0,00E+00	0,00E+00	2,32E-06	0,00E+00	0,00E+00	0,00E+00
387	3,50E-06	1,20E-06	0,00E+00	1,65E-06	5,56E-06	6,67E-07	2,43E-06	1,08E-05	2,84E-06	0,00E+00	8,32E-06	0,00E+00	0,00E+00	0,00E+00	1,14E-05	0,00E+00	0,00E+00	1,20E-06	0,00E+00	3,42E-06	6,26E-06	0,00E+00	0,00E+00	0,00E+00	0,00E+00	0,00E+00	0,00E+00	0,00E+00	3,38E-06	6,89E-06	4,64E-06	0,00E+00	0,00E+00	0,00E+00	6,07E-06	0,00E+00	0,00E+00	4,63E-07	3,68E-07	0,00E+00	3,60E-06	0,00E+00	6,25E-06	0,00E+00	0,00E+00	0,00E+00	0,00E+00	9,23E-06	0,00E+00
388	4,22E-08	6,04E-06	0,00E+00	0,00E+00	0,00E+00	4,41E-08	1,84E-05	2,08E-05	4,69E-06	7,16E-06	1,53E-08	0,00E+00	0,00E+00	0,00E+00	5,39E-06	0,00E+00	0,00E+00	7,03E-08	1,92E-05	6,30E-07	1,80E-07	0,00E+00	0,00E+00	0,00E+00	0,00E+00	0,00E+00	0,00E+00	0,00E+00	0,00E+00	0,00E+00	0,00E+00	0,00E+00	0,00E+00	0,00E+00	0,00E+00	0,00E+00	0,00E+00	0,00E+00	0,00E+00	3,93E-06	0,00E+00	0,00E+00	0,00E+00	1,21E-08	0,00E+00	1,75E-07	0,00E+00	0,00E+00	0,00E+00
389	1,63E-06	3,32E-06	0,00E+00	0,00E+00	0,00E+00	1,25E-06	0,00E+00	1,38E-07	1,47E-06	0,00E+00	3,23E-07	0,00E+00	7,49E-07	0,00E+00	1,31E-06	5,40E-07	0,00E+00	1,48E-06	0,00E+00	1,41E-06	3,80E-06	0,00E+00	0,00E+00	8,28E-07	0,00E+00	3,62E-06	0,00E+00	0,00E+00	4,60E-07	7,08E-07	0,00E+00	0,00E+00	0,00E+00	0,00E+00	6,85E-07	0,00E+00	0,00E+00	0,00E+00	0,00E+00	0,00E+00	0,00E+00	0,00E+00	0,00E+00	2,54E-07	0,00E+00	3,70E-06	0,00E+00	0,00E+00	0,00E+00
390	4,60E-06	7,25E-06	1,27E-06	2,78E-06	0,00E+00	2,83E-06	0,00E+00	3,52E-07	4,45E-06	4,03E-07	0,00E+00	0,00E+00	1,92E-06	0,00E+00	8,72E-06	1,38E-06	0,00E+00	0,00E+00	0,00E+00	3,59E-06	0,00E+00	0,00E+00	0,00E+00	2,12E-06	1,37E-06	9,25E-06	0,00E+00	0,00E+00	6,11E-06	9,70E-06	0,00E+00	0,00E+00	0,00E+00	0,00E+00	2,62E-06	0,00E+00	0,00E+00	0,00E+00	0,00E+00	0,00E+00	9,03E-06	0,00E+00	0,00E+00	0,00E+00	0,00E+00	0,00E+00	0,00E+00	0,00E+00	0,00E+00
391	7,32E-06	4,78E-06	3,30E-06	5,80E-06	0,00E+00	1,92E-06	2,25E-06	0,00E+00	4,31E-06	3,84E-07	0,00E+00	0,00E+00	7,08E-06	0,00E+00	8,32E-06	0,00E+00	1,03E-06	0,00E+00	4,12E-06	0,00E+00	0,00E+00	2,02E-06	2,04E-06	3,02E-06	1,31E-06	0,00E+00	0,00E+00	0,00E+00	4,71E-06	7,52E-06	0,00E+00	0,00E+00	0,00E+00	0,00E+00	8,26E-07	0,00E+00	0,00E+00	5,22E-06	0,00E+00	0,00E+00	8,61E-06	0,00E+00	0,00E+00	4,55E-06	0,00E+00	0,00E+00	0,00E+00	0,00E+00	0,00E+00
392	9,14E-06	2,74E-06	2,00E-06	2,47E-06	0,00E+00	0,00E+00	8,83E-07	0,00E+00	4,08E-06	0,00E+00	9,77E-06	0,00E+00	2,40E-06	0,00E+00	0,00E+00	3,56E-06	7,20E-06	0,00E+00	1,40E-06	0,00E+00	0,00E+00	3,39E-06	6,92E-07	1,03E-06	0,00E+00	0,00E+00	0,00E+00	0,00E+00	0,00E+00	0,00E+00	0,00E+00	9,56E-06	1,21E-05	0,00E+00	0,00E+00	0,00E+00	0,00E+00	2,38E-06	0,00E+00	0,00E+00	0,00E+00	0,00E+00	2,95E-06	1,54E-06	0,00E+00	2,30E-06	5,06E-07	0,00E+00	0,00E+00
393	1,18E-05	1,16E-05	2,36E-06	4,23E-06	0,00E+00	1,22E-05	2,91E-09	3,98E-06	4,41E-06	0,00E+00	2,35E-07	0,00E+00	1,30E-05	0,00E+00	1,57E-06	8,57E-08	1,65E-07	2,37E-06	0,00E+00	0,00E+00	0,00E+00	6,52E-08	0,00E+00	1,83E-06	2,76E-06	0,00E+00	0,00E+00	1,52E-05	0,00E+00	0,00E+00	0,00E+00	2,30E-07	2,93E-07	0,00E+00	7,92E-06	5,60E-06	0,00E+00	1,45E-08	0,00E+00	0,00E+00	0,00E+00	0,00E+00	1,54E-05	8,55E-06	1,49E-05	5,55E-08	1,22E-08	0,00E+00	0,00E+00
394	1,91E-05	8,86E-06	4,21E-06	1,01E-06	0,00E+00	0,00E+00	6,98E-06	5,87E-06	1,36E-05	0,00E+00	0,00E+00	4,79E-06	1,74E-06	0,00E+00	2,08E-06	4,03E-06	1,26E-05	1,46E-06	1,25E-06	1,86E-06	0,00E+00	1,00E-06	0,00E+00	0,00E+00	3,56E-06	7,54E-07	8,55E-06	0,00E+00	4,09E-06	9,36E-06	0,00E+00	0,00E+00	0,00E+00	0,00E+00	0,00E+00	0,00E+00	0,00E+00	0,00E+00	0,00E+00	0,00E+00	6,76E-06	0,00E+00	1,11E-06	5,21E-08	0,00E+00	2,26E-06	0,00E+00	0,00E+00	0,00E+00
395	2,74E-05	1,45E-05	1,02E-05	6,85E-06	0,00E+00	0,00E+00	0,00E+00	1,89E-06	5,05E-06	5,20E-06	0,00E+00	3,85E-06	7,45E-06	0,00E+00	7,88E-06	0,00E+00	1,85E-06	5,52E-06	4,73E-06	7,03E-06	3,00E-06	3,80E-06	0,00E+00	1,32E-06	1,81E-07	2,85E-06	2,24E-06	0,00E+00	4,17E-06	2,52E-06	1,91E-06	3,92E-07	0,00E+00	0,00E+00	8,17E-07	1,76E-06	0,00E+00	5,84E-07	0,00E+00	0,00E+00	0,00E+00	0,00E+00	4,19E-06	1,97E-07	0,00E+00	1,05E-06	0,00E+00	0,00E+00	0,00E+00
396	4,06E-05	1,96E-05	5,38E-06	6,66E-06	0,00E+00	0,00E+00	0,00E+00	7,53E-07	0,00E+00	6,50E-06	3,76E-06	0,00E+00	1,10E-06	0,00E+00	0,00E+00	0,00E+00	2,31E-06	0,00E+00	0,00E+00	0,00E+00	3,75E-06	0,00E+00	0,00E+00	6,06E-06	2,26E-07	0,00E+00	0,00E+00	4,75E-06	5,21E-06	0,00E+00	6,87E-06	4,90E-07	0,00E+00	0,00E+00	1,02E-06	2,20E-06	0,00E+00	7,30E-07	0,00E+00	0,00E+00	0,00E+00	0,00E+00	0,00E+00	0,00E+00	0,00E+00	3,64E-06	1,18E-06	2,69E-06	0,00E+00
397	5,40E-05	1,51E-05	7,33E-06	9,42E-06	0,00E+00	0,00E+00	0,00E+00	3,59E-07	0,00E+00	0,00E+00	1,79E-06	2,83E-06	5,14E-06	1,42E-06	0,00E+00	2,47E-06	0,00E+00	0,00E+00	6,52E-06	0,00E+00	0,00E+00	0,00E+00	0,00E+00	8,93E-06	0,00E+00	1,61E-05	2,80E-07	2,27E-06	5,03E-06	0,00E+00	2,13E-06	0,00E+00	0,00E+00	0,00E+00	0,00E+00	0,00E+00	0,00E+00	0,00E+00	0,00E+00	0,00E+00	0,00E+00	0,00E+00	0,00E+00	0,00E+00	0,00E+00	1,73E-06	5,72E-06	1,28E-06	0,00E+00
398	6,64E-05	2,83E-05	9,18E-06	8,09E-07	1,54E-06	2,44E-06	0,00E+00	1,61E-05	0,00E+00	0,00E+00	0,00E+00	2,85E-07	1,27E-05	1,43E-07	0,00E+00	2,49E-07	0,00E+00	3,11E-06	6,57E-07	0,00E+00	0,00E+00	0,00E+00	0,00E+00	6,88E-07	0,00E+00	1,83E-05	2,82E-08	0,00E+00	5,06E-07	0,00E+00	0,00E+00	4,30E-06	0,00E+00	0,00E+00	0,00E+00	0,00E+00	0,00E+00	8,38E-06	0,00E+00	0,00E+00	0,00E+00	0,00E+00	0,00E+00	1,52E-05	0,00E+00	0,00E+00	5,19E-07	0,00E+00	0,00E+00
399	9,11E-05	3,89E-05	1,63E-05	7,55E-06	4,59E-06	7,07E-07	0,00E+00	6,01E-06	3,24E-07	1,11E-06	0,00E+00	0,00E+00	1,90E-06	8,22E-06	0,00E+00	4,95E-06	0,00E+00	0,00E+00	6,74E-07	0,00E+00	3,93E-06	0,00E+00	5,89E-07	6,73E-06	0,00E+00	9,62E-06	6,70E-07	4,75E-07	1,99E-06	0,00E+00	0,00E+00	1,76E-05	0,00E+00	0,00E+00	0,00E+00	0,00E+00	1,58E-08	3,55E-06	0,00E+00	0,00E+00	2,64E-06	0,00E+00	1,44E-06	0,00E+00	0,00E+00	6,12E-06	0,00E+00	0,00E+00	0,00E+00
400	1,05E-04	4,66E-05	1,01E-05	4,69E-06	3,47E-06	4,44E-06	0,00E+00	9,12E-06	1,95E-06	6,72E-06	0,00E+00	0,00E+00	0,00E+00	0,00E+00	0,00E+00	8,29E-06	0,00E+00	3,38E-06	4,06E-06	0,00E+00	7,82E-07	0,00E+00	3,55E-06	9,80E-06	6,16E-06	0,00E+00	4,04E-06	2,87E-06	1,42E-05	0,00E+00	1,96E-06	2,76E-06	0,00E+00	0,00E+00	7,40E-07	0,00E+00	9,52E-08	0,00E+00	0,00E+00	0,00E+00	0,00E+00	0,00E+00	2,70E-06	0,00E+00	0,00E+00	0,00E+00	0,00E+00	0,00E+00	0,00E+00
401	1,19E-04	6,49E-05	1,51E-05	1,12E-05	6,59E-06	2,85E-07	0,00E+00	3,45E-06	3,06E-06	4,30E-07	4,71E-06	0,00E+00	1,65E-06	0,00E+00	3,19E-06	7,76E-06	0,00E+00	1,38E-05	1,29E-06	0,00E+00	1,30E-06	1,95E-06	0,00E+00	3,65E-06	1,37E-05	1,76E-06	0,00E+00	6,91E-06	3,60E-06	0,00E+00	3,25E-06	4,58E-06	2,86E-06	0,00E+00	1,23E-06	0,00E+00	0,00E+00	0,00E+00	0,00E+00	0,00E+00	0,00E+00	2,81E-06	0,00E+00	1,43E-06	0,00E+00	6,64E-06	0,00E+00	0,00E+00	0,00E+00
402	1,34E-04	9,10E-05	1,58E-05	1,57E-05	7,28E-06	2,97E-07	1,91E-07	6,66E-06	5,60E-06	4,77E-06	3,67E-06	6,62E-07	2,07E-06	0,00E+00	2,06E-06	0,00E+00	2,42E-06	8,72E-06	3,06E-06	0,00E+00	0,00E+00	1,26E-06	0,00E+00	0,00E+00	5,51E-06	9,52E-06	2,57E-06	4,47E-06	0,00E+00	1,68E-06	0,00E+00	0,00E+00	3,61E-06	0,00E+00	0,00E+00	0,00E+00	0,00E+00	4,94E-06	0,00E+00	0,00E+00	1,30E-05	1,82E-06	0,00E+00	9,23E-07	3,90E-07	8,50E-06	0,00E+00	0,00E+00	0,00E+00
403	1,44E-04	1,31E-04	2,62E-05	7,84E-06	8,00E-06	1,63E-07	3,59E-08	9,78E-07	6,82E-07	8,46E-07	8,18E-06	1,25E-07	1,88E-07	0,00E+00	2,89E-06	6,70E-07	1,49E-05	6,50E-07	3,46E-06	0,00E+00	1,12E-05	0,00E+00	0,00E+00	0,00E+00	6,10E-07	5,71E-06	4,85E-07	0,00E+00	0,00E+00	3,16E-07	0,00E+00	0,00E+00	3,31E-07	0,00E+00	6,22E-06	0,00E+00	0,00E+00	9,31E-07	1,33E-06	0,00E+00	2,44E-06	0,00E+00	0,00E+00	7,34E-06	7,34E-08	1,03E-06	0,00E+00	0,00E+00	0,00E+00
404	1,46E-04	1,59E-04	2,66E-05	1,55E-05	3,58E-06	7,51E-06	2,26E-06	1,07E-06	4,08E-07	3,30E-06	0,00E+00	6,02E-07	1,21E-05	0,00E+00	2,53E-06	2,55E-06	1,02E-05	1,41E-05	0,00E+00	0,00E+00	1,80E-05	4,29E-07	0,00E+00	9,73E-06	4,00E-07	1,22E-05	0,00E+00	0,00E+00	1,49E-08	0,00E+00	0,00E+00	1,16E-05	0,00E+00	0,00E+00	2,35E-06	0,00E+00	0,00E+00	7,28E-08	0,00E+00	0,00E+00	0,00E+00	0,00E+00	6,81E-06	0,00E+00	0,00E+00	7,38E-06	0,00E+00	0,00E+00	0,00E+00
405	1,42E-04	1,92E-04	3,35E-05	1,53E-05	1,45E-05	1,83E-06	0,00E+00	1,64E-06	5,15E-06	5,76E-07	1,89E-06	3,06E-06	6,22E-06	0,00E+00	5,92E-06	5,47E-06	7,63E-06	6,53E-07	0,00E+00	0,00E+00	8,04E-06	2,73E-06	1,25E-06	5,35E-06	5,05E-06	1,08E-05	0,00E+00	5,26E-06	1,89E-07	0,00E+00	1,03E-06	0,00E+00	0,00E+00	0,00E+00	0,00E+00	1,32E-07	0,00E+00	5,67E-06	0,00E+00	0,00E+00	0,00E+00	0,00E+00	0,00E+00	1,61E-06	0,00E+00	0,00E+00	0,00E+00	0,00E+00	0,00E+00
406	1,34E-04	2,18E-04	5,19E-05	2,52E-05	9,74E-06	1,59E-06	3,50E-06	3,70E-06	6,09E-06	2,48E-06	4,89E-06	0,00E+00	0,00E+00	0,00E+00	5,54E-06	4,25E-06	3,51E-07	1,47E-06	0,00E+00	0,00E+00	0,00E+00	6,15E-06	2,81E-06	1,13E-06	6,55E-06	1,23E-05	0,00E+00	1,19E-05	0,00E+00	0,00E+00	2,33E-06	0,00E+00	0,00E+00	0,00E+00	0,00E+00	2,97E-07	0,00E+00	1,07E-05	0,00E+00	0,00E+00	0,00E+00	0,00E+00	0,00E+00	5,66E-06	2,79E-06	0,00E+00	0,00E+00	0,00E+00	0,00E+00
407	1,26E-04	2,41E-04	6,92E-05	2,94E-05	1,41E-05	5,88E-06	5,95E-06	0,00E+00	9,18E-06	1,00E-06	5,31E-07	5,24E-06	4,38E-06	9,46E-06	4,72E-06	0,00E+00	2,99E-07	8,86E-07	0,00E+00	0,00E+00	1,28E-06	0,00E+00	0,00E+00	4,19E-06	6,87E-06	4,40E-06	0,00E+00	0,00E+00	0,00E+00	0,00E+00	0,00E+00	5,07E-06	0,00E+00	0,00E+00	0,00E+00	0,00E+00	0,00E+00	0,00E+00	0,00E+00	3,37E-06	0,00E+00	0,00E+00	0,00E+00	1,01E-05	2,38E-06	4,67E-06	0,00E+00	0,00E+00	0,00E+00
408	1,19E-04	2,51E-04	9,35E-05	3,98E-05	1,28E-05	6,39E-06	8,67E-07	0,00E+00	1,15E-05	0,00E+00	8,20E-06	1,53E-06	2,43E-06	2,76E-06	4,48E-06	0,00E+00	0,00E+00	2,59E-07	3,28E-06	8,79E-06	3,73E-07	0,00E+00	0,00E+00	1,76E-06	3,78E-07	4,72E-06	0,00E+00	2,77E-06	0,00E+00	0,00E+00	0,00E+00	8,83E-06	0,00E+00	0,00E+00	0,00E+00	0,00E+00	0,00E+00	0,00E+00	0,00E+00	9,85E-07	0,00E+00	0,00E+00	0,00E+00	2,46E-06	0,00E+00	1,37E-06	1,26E-06	1,55E-05	0,00E+00
409	1,08E-04	2,54E-04	1,32E-04	5,25E-05	1,32E-05	1,86E-05	7,01E-06	3,87E-06	2,32E-06	0,00E+00	0,00E+00	1,15E-05	0,00E+00	0,00E+00	0,00E+00	3,46E-08	4,71E-06	1,06E-07	1,18E-05	0,00E+00	0,00E+00	0,00E+00	0,00E+00	1,78E-05	2,82E-06	0,00E+00	0,00E+00	7,58E-06	0,00E+00	2,19E-06	0,00E+00	1,83E-06	9,06E-06	0,00E+00	3,69E-08	0,00E+00	0,00E+00	0,00E+00	0,00E+00	3,17E-08	0,00E+00	0,00E+00	0,00E+00	1,67E-08	5,75E-06	4,54E-08	0,00E+00	0,00E+00	0,00E+00
410	9,27E-05	2,38E-04	1,66E-04	7,16E-05	1,91E-05	1,13E-06	2,10E-05	1,31E-06	9,28E-06	0,00E+00	4,41E-07	0,00E+00	0,00E+00	0,00E+00	0,00E+00	5,98E-06	5,67E-07	2,01E-05	0,00E+00	0,00E+00	0,00E+00	0,00E+00	0,00E+00	6,04E-06	0,00E+00	0,00E+00	0,00E+00	0,00E+00	0,00E+00	0,00E+00	0,00E+00	0,00E+00	0,00E+00	5,53E-07	6,37E-06	0,00E+00	0,00E+00	0,00E+00	0,00E+00	5,48E-06	5,85E-07	0,00E+00	2,52E-07	6,75E-06	1,13E-05	7,85E-06	0,00E+00	0,00E+00	0,00E+00
411	8,02E-05	2,25E-04	2,33E-04	1,00E-04	3,22E-05	1,35E-05	7,25E-06	5,85E-06	5,99E-06	0,00E+00	3,89E-06	0,00E+00	0,00E+00	0,00E+00	0,00E+00	6,44E-07	1,79E-06	5,87E-06	9,47E-07	0,00E+00	0,00E+00	0,00E+00	0,00E+00	5,07E-06	3,99E-06	0,00E+00	0,00E+00	0,00E+00	3,82E-06	5,57E-07	0,00E+00	0,00E+00	0,00E+00	1,75E-06	0,00E+00	0,00E+00	0,00E+00	5,55E-07	0,00E+00	0,00E+00	1,85E-06	0,00E+00	7,96E-07	1,22E-05	5,33E-06	3,20E-06	0,00E+00	0,00E+00	0,00E+00
412	6,46E-05	2,08E-04	3,02E-04	1,39E-04	3,71E-05	2,80E-05	1,17E-05	4,57E-06	1,87E-06	1,88E-06	6,54E-06	0,00E+00	2,37E-06	0,00E+00	1,08E-05	1,05E-05	0,00E+00	1,81E-07	1,05E-06	0,00E+00	1,79E-07	0,00E+00	0,00E+00	5,64E-06	9,18E-06	0,00E+00	0,00E+00	7,34E-06	1,07E-05	6,19E-07	0,00E+00	4,43E-06	0,00E+00	0,00E+00	0,00E+00	0,00E+00	0,00E+00	6,17E-07	0,00E+00	0,00E+00	0,00E+00	0,00E+00	8,09E-07	0,00E+00	0,00E+00	9,38E-06	0,00E+00	0,00E+00	0,00E+00
413	5,26E-05	1,84E-04	3,67E-04	1,87E-04	4,64E-05	2,59E-05	1,41E-05	2,10E-06	3,70E-06	4,94E-06	1,57E-06	3,35E-06	3,62E-06	0,00E+00	4,53E-06	4,08E-06	0,00E+00	0,00E+00	0,00E+00	6,09E-06	7,48E-08	0,00E+00	0,00E+00	0,00E+00	1,98E-06	0,00E+00	0,00E+00	3,06E-06	5,93E-06	0,00E+00	0,00E+00	1,85E-06	2,31E-06	6,85E-06	0,00E+00	0,00E+00	0,00E+00	2,00E-07	0,00E+00	0,00E+00	0,00E+00	0,00E+00	3,38E-07	1,14E-06	0,00E+00	2,43E-06	0,00E+00	0,00E+00	1,49E-06
414	4,94E-05	1,57E-04	4,18E-04	2,59E-04	5,44E-05	3,07E-05	8,51E-06	4,42E-06	2,37E-07	2,66E-07	0,00E+00	6,50E-06	1,68E-07	0,00E+00	6,71E-06	2,07E-06	0,00E+00	9,96E-06	0,00E+00	3,89E-07	1,77E-06	0,00E+00	0,00E+00	0,00E+00	0,00E+00	0,00E+00	0,00E+00	0,00E+00	7,61E-06	0,00E+00	0,00E+00	0,00E+00	1,48E-07	4,37E-07	0,00E+00	0,00E+00	0,00E+00	1,28E-08	0,00E+00	0,00E+00	6,20E-06	0,00E+00	0,00E+00	2,13E-05	0,00E+00	0,00E+00	0,00E+00	0,00E+00	9,50E-08
415	3,79E-05	1,30E-04	4,58E-04	3,37E-04	8,24E-05	2,93E-05	1,39E-05	2,05E-06	2,64E-07	2,94E-06	4,81E-07	2,34E-07	1,55E-06	0,00E+00	0,00E+00	1,14E-05	0,00E+00	0,00E+00	4,80E-07	0,00E+00	0,00E+00	0,00E+00	4,29E-07	0,00E+00	1,09E-07	0,00E+00	0,00E+00	1,89E-07	2,53E-06	1,69E-06	0,00E+00	0,00E+00	0,00E+00	0,00E+00	0,00E+00	0,00E+00	0,00E+00	1,53E-06	0,00E+00	0,00E+00	0,00E+00	0,00E+00	0,00E+00	1,98E-06	3,68E-06	0,00E+00	1,91E-07	0,00E+00	0,00E+00
416	3,25E-05	1,13E-04	4,64E-04	4,02E-04	1,16E-04	3,65E-05	1,60E-05	1,10E-05	1,26E-06	5,48E-06	2,29E-06	0,00E+00	9,57E-06	0,00E+00	0,00E+00	6,60E-06	0,00E+00	0,00E+00	2,28E-06	0,00E+00	1,22E-06	0,00E+00	2,04E-06	1,06E-06	5,17E-07	0,00E+00	0,00E+00	8,97E-07	1,20E-05	8,04E-06	0,00E+00	0,00E+00	2,84E-06	0,00E+00	0,00E+00	0,00E+00	0,00E+00	3,56E-06	0,00E+00	0,00E+00	0,00E+00	0,00E+00	0,00E+00	0,00E+00	4,37E-08	0,00E+00	1,67E-06	0,00E+00	0,00E+00
417	2,77E-05	9,24E-05	4,55E-04	4,66E-04	1,55E-04	5,04E-05	1,23E-05	8,62E-06	6,08E-06	0,00E+00	0,00E+00	0,00E+00	5,11E-06	3,67E-06	0,00E+00	1,12E-05	0,00E+00	4,89E-06	0,00E+00	0,00E+00	1,77E-06	0,00E+00	0,00E+00	6,46E-06	0,00E+00	0,00E+00	0,00E+00	6,70E-06	1,29E-06	0,00E+00	0,00E+00	0,00E+00	4,12E-06	0,00E+00	0,00E+00	0,00E+00	0,00E+00	0,00E+00	0,00E+00	0,00E+00	0,00E+00	0,00E+00	0,00E+00	1,38E-06	6,78E-07	0,00E+00	1,10E-06	0,00E+00	0,00E+00
418	2,21E-05	7,67E-05	4,36E-04	5,27E-04	2,12E-04	7,10E-05	1,94E-05	1,50E-05	1,28E-05	3,05E-06	0,00E+00	0,00E+00	1,07E-06	2,06E-06	0,00E+00	8,96E-07	0,00E+00	6,33E-06	0,00E+00	0,00E+00	0,00E+00	0,00E+00	0,00E+00	2,76E-06	0,00E+00	0,00E+00	0,00E+00	3,76E-06	2,74E-06	0,00E+00	0,00E+00	0,00E+00	0,00E+00	0,00E+00	3,66E-06	0,00E+00	0,00E+00	0,00E+00	0,00E+00	0,00E+00	0,00E+00	0,00E+00	0,00E+00	7,76E-07	3,45E-07	0,00E+00	0,00E+00	0,00E+00	0,00E+00
419	1,68E-05	6,40E-05	4,10E-04	5,61E-04	2,91E-04	1,00E-04	3,38E-05	1,26E-05	2,14E-06	2,97E-06	4,74E-06	0,00E+00	0,00E+00	0,00E+00	0,00E+00	7,92E-06	0,00E+00	5,15E-07	0,00E+00	0,00E+00	0,00E+00	0,00E+00	0,00E+00	0,00E+00	0,00E+00	0,00E+00	0,00E+00	0,00E+00	2,89E-07	1,51E-06	0,00E+00	1,47E-06	0,00E+00	0,00E+00	5,26E-07	3,56E-06	0,00E+00	0,00E+00	0,00E+00	0,00E+00	0,00E+00	0,00E+00	0,00E+00	1,09E-05	0,00E+00	0,00E+00	0,00E+00	1,22E-05	0,00E+00
420	1,89E-05	5,12E-05	3,64E-04	5,64E-04	3,71E-04	1,38E-04	3,35E-05	1,44E-05	4,70E-08	4,97E-06	8,65E-06	1,70E-06	3,29E-08	2,04E-07	6,45E-06	1,33E-05	0,00E+00	3,25E-06	0,00E+00	1,89E-07	7,66E-07	0,00E+00	1,45E-06	9,16E-06	7,63E-06	7,83E-07	0,00E+00	0,00E+00	1,21E-07	1,01E-06	0,00E+00	1,12E-05	0,00E+00	0,00E+00	0,00E+00	0,00E+00	0,00E+00	1,59E-05	0,00E+00	0,00E+00	0,00E+00	0,00E+00	0,00E+00	2,80E-06	0,00E+00	0,00E+00	0,00E+00	0,00E+00	0,00E+00
421	1,55E-05	4,51E-05	3,16E-04	5,34E-04	4,56E-04	1,87E-04	5,62E-05	2,41E-05	3,36E-06	3,02E-06	5,07E-06	1,26E-06	2,73E-07	1,69E-06	0,00E+00	1,33E-06	0,00E+00	0,00E+00	0,00E+00	1,57E-06	9,90E-06	0,00E+00	0,00E+00	0,00E+00	0,00E+00	6,82E-06	0,00E+00	4,23E-07	2,16E-06	1,01E-05	2,34E-06	1,42E-06	0,00E+00	0,00E+00	0,00E+00	1,05E-06	0,00E+00	1,70E-06	0,00E+00	0,00E+00	0,00E+00	0,00E+00	1,43E-06	1,04E-05	0,00E+00	0,00E+00	0,00E+00	0,00E+00	0,00E+00
422	1,24E-05	3,80E-05	2,71E-04	4,91E-04	5,30E-04	2,57E-04	6,98E-05	3,70E-05	1,16E-05	5,78E-06	1,19E-05	8,34E-07	0,00E+00	0,00E+00	0,00E+00	2,55E-06	0,00E+00	0,00E+00	0,00E+00	0,00E+00	9,53E-06	0,00E+00	0,00E+00	0,00E+00	7,50E-06	6,45E-07	0,00E+00	1,19E-06	4,19E-06	3,30E-06	4,48E-06	0,00E+00	0,00E+00	0,00E+00	0,00E+00	2,01E-06	0,00E+00	3,25E-06	0,00E+00	0,00E+00	0,00E+00	0,00E+00	2,73E-06	0,00E+00	0,00E+00	0,00E+00	0,00E+00	0,00E+00	0,00E+00
423	1,19E-05	3,03E-05	2,28E-04	4,37E-04	5,93E-04	3,40E-04	1,00E-04	4,10E-05	9,44E-06	4,35E-06	6,08E-06	6,87E-06	8,55E-07	1,88E-06	1,23E-06	0,00E+00	0,00E+00	0,00E+00	0,00E+00	5,01E-06	5,89E-06	0,00E+00	0,00E+00	0,00E+00	5,53E-06	0,00E+00	0,00E+00	2,81E-07	1,46E-06	1,35E-06	0,00E+00	2,40E-06	0,00E+00	0,00E+00	0,00E+00	0,00E+00	0,00E+00	0,00E+00	0,00E+00	0,00E+00	0,00E+00	0,00E+00	0,00E+00	0,00E+00	0,00E+00	0,00E+00	0,00E+00	0,00E+00	0,00E+00
424	1,10E-05	2,52E-05	1,91E-04	3,74E-04	6,19E-04	4,35E-04	1,49E-04	4,10E-05	2,60E-05	3,68E-06	7,91E-07	1,61E-06	2,00E-07	4,40E-07	6,12E-06	1,61E-05	0,00E+00	0,00E+00	0,00E+00	1,17E-06	9,08E-07	0,00E+00	1,13E-06	0,00E+00	0,00E+00	0,00E+00	0,00E+00	0,00E+00	8,43E-06	3,15E-07	0,00E+00	5,62E-07	0,00E+00	1,52E-06	0,00E+00	0,00E+00	0,00E+00	0,00E+00	0,00E+00	0,00E+00	0,00E+00	0,00E+00	0,00E+00	0,00E+00	0,00E+00	0,00E+00	0,00E+00	0,00E+00	0,00E+00
425	9,74E-06	2,04E-05	1,51E-04	3,18E-04	6,17E-04	5,22E-04	1,78E-04	4,43E-05	1,69E-05	3,99E-07	1,40E-06	2,09E-07	6,03E-08	0,00E+00	0,00E+00	2,96E-06	3,60E-06	5,86E-07	0,00E+00	0,00E+00	2,04E-07	0,00E+00	0,00E+00	0,00E+00	4,24E-07	0,00E+00	2,07E-07	4,36E-07	0,00E+00	0,00E+00	7,52E-06	2,53E-07	4,36E-06	0,00E+00	0,00E+00	7,01E-06	5,81E-06	0,00E+00	0,00E+00	0,00E+00	1,80E-07	8,49E-06	0,00E+00	0,00E+00	3,14E-06	1,33E-05	0,00E+00	9,43E-08	0,00E+00
426	9,85E-06	1,68E-05	1,23E-04	2,71E-04	6,03E-04	6,04E-04	2,58E-04	6,87E-05	3,36E-05	9,32E-06	1,74E-06	7,37E-06	2,81E-06	0,00E+00	0,00E+00	1,14E-05	3,00E-07	1,50E-05	0,00E+00	0,00E+00	3,74E-07	0,00E+00	0,00E+00	0,00E+00	9,45E-06	0,00E+00	4,60E-06	9,72E-06	0,00E+00	0,00E+00	0,00E+00	8,12E-06	5,44E-06	0,00E+00	0,00E+00	0,00E+00	8,68E-07	0,00E+00	0,00E+00	0,00E+00	4,01E-06	0,00E+00	0,00E+00	8,74E-07	0,00E+00	0,00E+00	0,00E+00	5,05E-06	0,00E+00
427	4,15E-06	1,53E-05	9,71E-05	2,26E-04	5,53E-04	6,54E-04	3,50E-04	8,97E-05	3,16E-05	5,22E-06	4,52E-06	7,05E-06	4,84E-06	0,00E+00	0,00E+00	2,83E-06	7,80E-07	1,38E-05	0,00E+00	0,00E+00	8,33E-07	0,00E+00	0,00E+00	0,00E+00	5,10E-06	0,00E+00	0,00E+00	3,10E-06	0,00E+00	0,00E+00	0,00E+00	1,22E-05	1,70E-06	0,00E+00	9,12E-07	0,00E+00	2,26E-06	0,00E+00	0,00E+00	0,00E+00	0,00E+00	0,00E+00	3,91E-06	2,27E-06	0,00E+00	1,46E-06	0,00E+00	7,68E-06	0,00E+00
428	4,48E-06	1,46E-05	8,16E-05	1,85E-04	4,95E-04	6,70E-04	4,42E-04	1,26E-04	4,33E-05	1,83E-05	9,60E-06	5,48E-06	9,60E-07	0,00E+00	0,00E+00	2,68E-06	5,69E-06	1,27E-05	0,00E+00	3,20E-06	8,07E-06	0,00E+00	0,00E+00	0,00E+00	4,84E-06	4,45E-06	0,00E+00	2,94E-06	7,98E-06	0,00E+00	2,98E-06	5,42E-06	0,00E+00	0,00E+00	8,65E-07	0,00E+00	0,00E+00	0,00E+00	0,00E+00	0,00E+00	0,00E+00	0,00E+00	3,71E-06	0,00E+00	0,00E+00	1,38E-06	0,00E+00	0,00E+00	0,00E+00
429	6,10E-06	1,25E-05	6,29E-05	1,51E-04	4,33E-04	6,66E-04	5,40E-04	1,66E-04	4,96E-05	2,01E-05	3,26E-06	1,86E-06	0,00E+00	0,00E+00	0,00E+00	4,50E-06	1,93E-06	2,92E-06	0,00E+00	1,09E-06	2,47E-06	1,06E-05	0,00E+00	0,00E+00	0,00E+00	7,82E-06	0,00E+00	9,18E-06	2,71E-06	0,00E+00	1,01E-06	2,17E-06	0,00E+00	0,00E+00	0,00E+00	0,00E+00	0,00E+00	0,00E+00	0,00E+00	0,00E+00	0,00E+00	0,00E+00	0,00E+00	0,00E+00	0,00E+00	0,00E+00	0,00E+00	0,00E+00	7,91E-06
430	6,29E-06	1,66E-06	5,61E-05	1,15E-04	3,81E-04	6,24E-04	6,57E-04	2,44E-04	5,32E-05	2,23E-05	4,96E-06	1,11E-05	0,00E+00	0,00E+00	0,00E+00	4,72E-06	0,00E+00	3,06E-08	0,00E+00	0,00E+00	4,79E-06	2,24E-07	0,00E+00	4,71E-06	1,04E-05	1,34E-07	0,00E+00	1,95E-07	0,00E+00	0,00E+00	0,00E+00	2,60E-07	1,18E-06	0,00E+00	0,00E+00	0,00E+00	0,00E+00	7,99E-06	0,00E+00	0,00E+00	0,00E+00	0,00E+00	0,00E+00	0,00E+00	0,00E+00	0,00E+00	4,74E-06	0,00E+00	1,68E-07
431	5,88E-06	9,99E-06	4,25E-05	9,72E-05	3,17E-04	5,76E-04	7,04E-04	3,29E-04	9,31E-05	3,45E-05	9,03E-06	1,41E-05	0,00E+00	2,17E-06	0,00E+00	2,27E-07	0,00E+00	0,00E+00	0,00E+00	3,51E-07	0,00E+00	8,66E-06	6,45E-06	0,00E+00	0,00E+00	0,00E+00	0,00E+00	1,21E-05	5,44E-07	6,43E-06	3,29E-07	8,39E-06	8,08E-07	0,00E+00	0,00E+00	0,00E+00	0,00E+00	0,00E+00	0,00E+00	0,00E+00	9,21E-08	0,00E+00	4,28E-06	9,48E-07	0,00E+00	9,97E-06	0,00E+00	0,00E+00	3,37E-06
432	3,18E-06	6,27E-06	3,42E-05	7,63E-05	2,69E-04	5,06E-04	7,56E-04	4,40E-04	1,22E-04	2,83E-05	1,12E-05	8,04E-06	8,26E-07	7,93E-06	3,13E-06	3,36E-06	0,00E+00	0,00E+00	0,00E+00	1,28E-06	0,00E+00	0,00E+00	0,00E+00	0,00E+00	1,44E-07	0,00E+00	0,00E+00	0,00E+00	1,99E-06	3,53E-06	1,20E-06	3,15E-06	2,96E-06	0,00E+00	0,00E+00	0,00E+00	0,00E+00	0,00E+00	0,00E+00	0,00E+00	0,00E+00	0,00E+00	6,22E-07	3,47E-06	0,00E+00	4,68E-07	0,00E+00	0,00E+00	0,00E+00
433	5,11E-06	7,28E-06	2,87E-05	6,30E-05	2,18E-04	4,43E-04	7,60E-04	5,50E-04	1,66E-04	4,85E-05	1,95E-05	8,89E-06	7,70E-06	0,00E+00	3,84E-06	3,11E-06	2,17E-07	8,79E-07	1,99E-06	0,00E+00	5,04E-06	0,00E+00	0,00E+00	0,00E+00	1,77E-07	0,00E+00	0,00E+00	0,00E+00	0,00E+00	0,00E+00	0,00E+00	0,00E+00	0,00E+00	0,00E+00	0,00E+00	0,00E+00	0,00E+00	0,00E+00	0,00E+00	0,00E+00	0,00E+00	9,36E-07	1,26E-06	0,00E+00	0,00E+00	1,15E-06	0,00E+00	0,00E+00	0,00E+00
434	3,78E-06	1,06E-05	2,37E-05	5,36E-05	1,83E-04	3,77E-04	7,27E-04	6,56E-04	2,29E-04	5,89E-05	2,97E-05	9,58E-06	8,67E-06	3,11E-06	0,00E+00	0,00E+00	1,01E-07	4,06E-07	9,18E-07	0,00E+00	2,33E-06	0,00E+00	0,00E+00	0,00E+00	0,00E+00	0,00E+00	0,00E+00	5,13E-06	9,46E-07	0,00E+00	0,00E+00	0,00E+00	0,00E+00	0,00E+00	0,00E+00	0,00E+00	0,00E+00	2,56E-07	0,00E+00	0,00E+00	0,00E+00	4,33E-07	5,50E-06	0,00E+00	0,00E+00	2,68E-07	0,00E+00	0,00E+00	0,00E+00
435	2,69E-06	5,61E-06	2,11E-05	4,23E-05	1,46E-04	3,15E-04	6,77E-04	7,53E-04	3,25E-04	8,08E-05	2,32E-05	7,76E-06	5,05E-07	2,82E-07	0,00E+00	0,00E+00	1,99E-06	2,07E-06	8,01E-07	0,00E+00	0,00E+00	0,00E+00	0,00E+00	0,00E+00	0,00E+00	1,37E-05	0,00E+00	6,68E-06	8,57E-08	0,00E+00	3,55E-06	0,00E+00	6,22E-06	0,00E+00	0,00E+00	0,00E+00	0,00E+00	3,43E-07	0,00E+00	0,00E+00	0,00E+00	0,00E+00	4,77E-07	0,00E+00	0,00E+00	6,01E-06	0,00E+00	0,00E+00	0,00E+00
436	5,08E-06	1,07E-05	2,06E-05	3,76E-05	1,13E-04	2,74E-04	6,22E-04	8,11E-04	4,15E-04	9,87E-05	4,20E-05	2,38E-05	1,86E-05	1,66E-05	0,00E+00	4,67E-07	0,00E+00	1,80E-07	9,31E-06	0,00E+00	7,30E-07	0,00E+00	2,81E-07	0,00E+00	4,08E-06	1,91E-06	0,00E+00	2,63E-06	1,35E-06	0,00E+00	0,00E+00	4,05E-06	1,22E-06	0,00E+00	0,00E+00	4,87E-06	0,00E+00	1,07E-06	0,00E+00	0,00E+00	2,17E-06	0,00E+00	0,00E+00	0,00E+00	0,00E+00	0,00E+00	0,00E+00	0,00E+00	7,71E-06
437	3,02E-06	4,76E-06	2,14E-05	3,23E-05	9,62E-05	2,30E-04	5,36E-04	8,45E-04	5,30E-04	1,40E-04	3,63E-05	2,70E-05	1,22E-05	1,53E-06	0,00E+00	2,60E-06	0,00E+00	1,00E-06	5,38E-06	0,00E+00	4,06E-06	5,01E-06	1,92E-06	4,06E-06	0,00E+00	6,70E-06	0,00E+00	0,00E+00	7,51E-06	0,00E+00	0,00E+00	4,07E-06	7,59E-06	0,00E+00	0,00E+00	0,00E+00	0,00E+00	9,03E-06	3,75E-06	0,00E+00	9,01E-07	0,00E+00	0,00E+00	0,00E+00	0,00E+00	0,00E+00	0,00E+00	0,00E+00	0,00E+00
438	4,53E-06	5,11E-06	1,65E-05	2,64E-05	8,35E-05	1,80E-04	4,62E-04	8,26E-04	6,43E-04	1,91E-04	5,01E-05	1,70E-05	6,41E-06	2,42E-06	0,00E+00	4,58E-06	0,00E+00	0,00E+00	0,00E+00	0,00E+00	9,52E-06	7,93E-06	5,61E-07	6,43E-06	4,31E-06	0,00E+00	9,83E-08	9,99E-06	2,60E-07	0,00E+00	0,00E+00	3,79E-06	1,24E-06	0,00E+00	0,00E+00	0,00E+00	0,00E+00	4,84E-06	5,94E-06	0,00E+00	1,42E-06	0,00E+00	0,00E+00	0,00E+00	1,79E-06	0,00E+00	1,42E-06	0,00E+00	0,00E+00
439	6,23E-06	6,71E-06	9,75E-06	2,31E-05	6,97E-05	1,49E-04	3,97E-04	7,66E-04	7,50E-04	2,68E-04	6,47E-05	2,32E-05	1,63E-05	0,00E+00	0,00E+00	8,27E-06	1,11E-06	6,22E-07	0,00E+00	0,00E+00	5,80E-06	3,98E-06	0,00E+00	0,00E+00	6,50E-06	1,66E-05	5,98E-08	6,08E-06	1,58E-07	0,00E+00	0,00E+00	1,49E-05	1,50E-06	0,00E+00	0,00E+00	1,22E-05	0,00E+00	2,31E-07	0,00E+00	0,00E+00	0,00E+00	0,00E+00	0,00E+00	0,00E+00	1,09E-06	2,17E-06	8,62E-07	1,00E-05	0,00E+00
440	3,34E-06	5,66E-06	5,21E-06	2,50E-05	6,23E-05	1,21E-04	3,34E-04	7,18E-04	8,13E-04	3,49E-04	8,87E-05	3,64E-05	8,42E-06	1,56E-06	0,00E+00	9,23E-07	1,87E-07	7,20E-06	5,42E-06	0,00E+00	2,41E-06	4,58E-06	0,00E+00	0,00E+00	6,52E-07	2,80E-06	0,00E+00	0,00E+00	0,00E+00	3,56E-06	0,00E+00	6,99E-06	1,64E-05	0,00E+00	0,00E+00	2,05E-06	0,00E+00	3,89E-08	0,00E+00	0,00E+00	0,00E+00	0,00E+00	0,00E+00	1,28E-05	0,00E+00	6,17E-06	0,00E+00	1,69E-06	0,00E+00
441	3,63E-06	9,86E-06	1,48E-05	1,41E-05	4,31E-05	9,33E-05	2,81E-04	6,18E-04	8,55E-04	4,58E-04	1,16E-04	2,56E-05	1,69E-05	1,19E-05	6,47E-06	1,28E-05	3,47E-07	0,00E+00	6,49E-07	0,00E+00	6,78E-07	8,51E-08	0,00E+00	0,00E+00	0,00E+00	7,67E-06	0,00E+00	4,32E-06	6,83E-07	0,00E+00	0,00E+00	1,27E-06	0,00E+00	0,00E+00	0,00E+00	5,19E-06	0,00E+00	1,04E-05	1,62E-08	0,00E+00	0,00E+00	1,10E-07	0,00E+00	0,00E+00	5,98E-06	0,00E+00	3,38E-08	7,79E-06	1,04E-07
442	2,03E-06	7,53E-06	9,48E-06	1,78E-05	3,82E-05	7,03E-05	2,29E-04	5,39E-04	8,20E-04	5,77E-04	1,61E-04	4,79E-05	2,62E-05	1,72E-06	2,49E-06	3,43E-06	1,66E-06	0,00E+00	6,52E-06	0,00E+00	6,81E-06	0,00E+00	0,00E+00	0,00E+00	1,11E-06	0,00E+00	0,00E+00	0,00E+00	6,86E-06	0,00E+00	0,00E+00	1,36E-05	1,87E-07	0,00E+00	0,00E+00	7,32E-07	0,00E+00	8,08E-07	1,93E-06	0,00E+00	1,61E-06	1,10E-06	0,00E+00	0,00E+00	0,00E+00	0,00E+00	3,39E-07	2,93E-07	1,04E-06
443	2,90E-06	2,96E-06	7,05E-06	1,44E-05	3,29E-05	6,71E-05	1,82E-04	4,61E-04	7,73E-04	7,00E-04	2,21E-04	5,51E-05	2,24E-05	1,85E-06	7,83E-06	6,04E-06	3,45E-06	1,32E-06	0,00E+00	0,00E+00	4,26E-06	0,00E+00	4,17E-07	0,00E+00	2,29E-06	0,00E+00	0,00E+00	0,00E+00	9,17E-07	0,00E+00	0,00E+00	1,88E-06	3,88E-07	0,00E+00	4,25E-06	1,52E-06	0,00E+00	0,00E+00	3,67E-06	0,00E+00	5,60E-06	0,00E+00	0,00E+00	0,00E+00	3,06E-07	0,00E+00	1,98E-06	6,08E-07	0,00E+00
444	2,69E-06	2,94E-06	9,33E-06	1,24E-05	2,70E-05	5,49E-05	1,49E-04	3,90E-04	7,01E-04	8,21E-04	2,85E-04	6,39E-05	2,59E-05	1,45E-06	1,17E-05	2,29E-06	1,01E-05	9,93E-06	0,00E+00	0,00E+00	3,33E-06	0,00E+00	3,26E-07	0,00E+00	0,00E+00	0,00E+00	0,00E+00	0,00E+00	7,17E-07	0,00E+00	5,17E-06	0,00E+00	0,00E+00	0,00E+00	3,32E-06	0,00E+00	0,00E+00	1,19E-06	0,00E+00	0,00E+00	1,77E-06	0,00E+00	0,00E+00	0,00E+00	2,39E-07	0,00E+00	1,55E-06	3,21E-06	0,00E+00
445	2,64E-06	4,35E-06	5,74E-06	9,60E-06	2,00E-05	4,73E-05	1,19E-04	3,23E-04	6,31E-04	9,00E-04	3,82E-04	8,54E-05	3,19E-05	0,00E+00	2,47E-06	3,82E-06	3,27E-06	2,28E-06	1,53E-06	3,34E-06	0,00E+00	0,00E+00	0,00E+00	0,00E+00	1,39E-06	0,00E+00	0,00E+00	0,00E+00	0,00E+00	3,39E-06	1,33E-06	0,00E+00	0,00E+00	0,00E+00	0,00E+00	0,00E+00	0,00E+00	5,64E-06	0,00E+00	0,00E+00	0,00E+00	3,08E-06	0,00E+00	0,00E+00	0,00E+00	0,00E+00	0,00E+00	8,22E-07	4,48E-07
446	1,75E-06	5,09E-06	3,77E-06	1,17E-05	1,77E-05	3,38E-05	8,87E-05	2,70E-04	5,45E-04	9,50E-04	4,99E-04	1,11E-04	3,84E-05	3,59E-06	1,65E-07	4,04E-07	1,34E-06	3,67E-06	1,01E-05	0,00E+00	0,00E+00	6,95E-06	0,00E+00	3,30E-08	9,80E-06	0,00E+00	0,00E+00	3,96E-07	6,92E-06	0,00E+00	0,00E+00	1,00E-07	0,00E+00	0,00E+00	0,00E+00	0,00E+00	1,49E-07	0,00E+00	0,00E+00	0,00E+00	0,00E+00	0,00E+00	0,00E+00	0,00E+00	0,00E+00	0,00E+00	0,00E+00	7,08E-06	0,00E+00
447	3,20E-06	1,06E-05	2,11E-06	1,10E-05	2,09E-05	3,03E-05	8,16E-05	2,22E-04	4,59E-04	9,55E-04	6,38E-04	1,56E-04	3,97E-05	1,52E-05	1,06E-05	1,44E-05	7,27E-07	4,86E-07	1,46E-06	7,99E-07	0,00E+00	0,00E+00	0,00E+00	1,05E-06	7,69E-07	1,70E-06	0,00E+00	1,26E-05	0,00E+00	0,00E+00	0,00E+00	3,67E-06	0,00E+00	0,00E+00	0,00E+00	0,00E+00	4,75E-06	0,00E+00	6,52E-07	0,00E+00	0,00E+00	0,00E+00	4,08E-07	0,00E+00	0,00E+00	1,82E-06	0,00E+00	0,00E+00	0,00E+00
448	3,53E-06	5,98E-06	9,40E-06	1,10E-05	1,95E-05	3,02E-05	6,40E-05	1,69E-04	4,00E-04	9,28E-04	8,25E-04	2,41E-04	6,48E-05	1,45E-05	1,89E-05	6,13E-06	2,00E-06	1,34E-06	4,02E-06	2,20E-06	3,53E-06	0,00E+00	0,00E+00	0,00E+00	2,12E-06	6,49E-06	0,00E+00	0,00E+00	0,00E+00	0,00E+00	0,00E+00	3,47E-06	3,63E-07	0,00E+00	0,00E+00	0,00E+00	0,00E+00	0,00E+00	1,80E-06	0,00E+00	0,00E+00	0,00E+00	1,13E-06	0,00E+00	4,02E-07	5,01E-06	0,00E+00	0,00E+00	0,00E+00
449	4,13E-06	2,82E-06	7,88E-06	7,71E-06	1,88E-05	3,03E-05	6,04E-05	1,52E-04	3,50E-04	8,78E-04	9,98E-04	3,34E-04	7,90E-05	2,59E-05	1,25E-05	3,27E-06	0,00E+00	0,00E+00	0,00E+00	0,00E+00	3,52E-06	0,00E+00	0,00E+00	0,00E+00	0,00E+00	7,28E-06	0,00E+00	0,00E+00	0,00E+00	0,00E+00	0,00E+00	2,99E-06	4,03E-06	0,00E+00	0,00E+00	6,87E-07	1,80E-06	0,00E+00	0,00E+00	0,00E+00	0,00E+00	0,00E+00	0,00E+00	0,00E+00	8,15E-06	0,00E+00	0,00E+00	0,00E+00	0,00E+00
450	3,19E-06	5,87E-06	6,63E-06	8,55E-06	1,35E-05	2,00E-05	4,23E-05	1,23E-04	3,01E-04	8,17E-04	1,10E-03	4,58E-04	1,03E-04	2,67E-05	9,95E-06	1,81E-06	1,42E-06	4,33E-06	0,00E+00	3,45E-07	0,00E+00	0,00E+00	0,00E+00	4,88E-06	9,28E-06	1,95E-06	0,00E+00	0,00E+00	0,00E+00	0,00E+00	0,00E+00	2,94E-07	1,31E-06	0,00E+00	0,00E+00	2,78E-06	6,38E-07	2,60E-06	1,52E-06	0,00E+00	0,00E+00	0,00E+00	0,00E+00	0,00E+00	1,14E-05	0,00E+00	2,47E-06	0,00E+00	0,00E+00
451	5,14E-06	5,38E-06	6,94E-06	5,56E-06	1,40E-05	1,66E-05	3,94E-05	9,79E-05	2,57E-04	7,37E-04	1,18E-03	6,00E-04	1,39E-04	4,81E-05	2,74E-05	9,08E-06	4,12E-08	1,37E-05	0,00E+00	9,97E-09	0,00E+00	0,00E+00	1,57E-06	1,14E-05	8,77E-06	0,00E+00	0,00E+00	0,00E+00	4,70E-06	0,00E+00	0,00E+00	0,00E+00	0,00E+00	0,00E+00	0,00E+00	1,23E-05	0,00E+00	7,52E-08	4,39E-08	0,00E+00	3,74E-06	0,00E+00	4,38E-06	0,00E+00	2,49E-07	0,00E+00	7,13E-08	0,00E+00	0,00E+00
452	4,62E-06	5,86E-06	7,58E-06	1,36E-05	1,20E-05	1,57E-05	3,81E-05	8,81E-05	2,07E-04	6,28E-04	1,15E-03	7,55E-04	1,89E-04	6,04E-05	2,89E-05	8,86E-06	3,46E-06	1,72E-07	1,65E-07	0,00E+00	4,80E-07	6,82E-06	0,00E+00	2,22E-06	0,00E+00	0,00E+00	0,00E+00	0,00E+00	2,76E-06	1,36E-05	0,00E+00	2,46E-07	4,89E-06	0,00E+00	0,00E+00	0,00E+00	1,70E-06	1,67E-06	0,00E+00	0,00E+00	0,00E+00	0,00E+00	0,00E+00	0,00E+00	4,18E-06	0,00E+00	0,00E+00	0,00E+00	0,00E+00
453	5,13E-06	5,72E-06	9,86E-06	8,43E-06	1,10E-05	8,17E-06	3,40E-05	7,33E-05	1,72E-04	5,20E-04	1,06E-03	8,80E-04	2,53E-04	6,31E-05	2,61E-05	7,19E-06	1,55E-05	1,70E-06	0,00E+00	1,87E-07	5,28E-06	2,11E-06	0,00E+00	7,37E-06	1,29E-06	0,00E+00	0,00E+00	0,00E+00	0,00E+00	3,60E-06	0,00E+00	9,40E-07	0,00E+00	0,00E+00	0,00E+00	1,15E-06	0,00E+00	2,35E-06	0,00E+00	0,00E+00	0,00E+00	0,00E+00	0,00E+00	0,00E+00	3,55E-06	0,00E+00	0,00E+00	0,00E+00	0,00E+00
454	4,70E-06	4,93E-06	7,96E-06	7,88E-06	9,35E-06	1,63E-05	2,71E-05	6,35E-05	1,34E-04	4,26E-04	9,48E-04	1,00E-03	3,40E-04	8,71E-05	1,93E-05	2,43E-05	1,16E-05	1,31E-06	0,00E+00	2,35E-07	9,02E-06	8,72E-07	0,00E+00	1,38E-06	3,20E-06	0,00E+00	0,00E+00	0,00E+00	2,09E-06	0,00E+00	0,00E+00	1,61E-06	0,00E+00	0,00E+00	0,00E+00	4,67E-06	0,00E+00	3,76E-06	0,00E+00	0,00E+00	0,00E+00	0,00E+00	0,00E+00	0,00E+00	1,79E-07	0,00E+00	0,00E+00	3,30E-06	0,00E+00
455	3,66E-06	4,61E-06	4,49E-06	6,29E-06	9,34E-06	1,83E-05	2,38E-05	5,51E-05	1,04E-04	3,55E-04	8,22E-04	1,10E-03	4,64E-04	9,76E-05	2,92E-05	2,39E-05	1,63E-05	0,00E+00	0,00E+00	0,00E+00	7,53E-06	0,00E+00	0,00E+00	0,00E+00	2,00E-06	0,00E+00	0,00E+00	0,00E+00	9,83E-07	0,00E+00	0,00E+00	7,56E-07	2,01E-06	0,00E+00	0,00E+00	1,52E-06	0,00E+00	7,85E-06	3,05E-06	0,00E+00	0,00E+00	0,00E+00	0,00E+00	1,61E-06	8,40E-08	7,51E-06	3,27E-07	1,55E-06	0,00E+00
456	2,68E-06	1,08E-06	7,22E-06	9,74E-06	9,80E-06	7,84E-06	2,51E-05	4,50E-05	8,82E-05	2,96E-04	7,33E-04	1,17E-03	6,03E-04	1,42E-04	4,24E-05	1,58E-05	1,22E-05	3,63E-06	0,00E+00	0,00E+00	4,95E-07	0,00E+00	0,00E+00	0,00E+00	1,17E-07	5,09E-06	0,00E+00	0,00E+00	0,00E+00	7,12E-06	0,00E+00	1,52E-05	1,87E-07	0,00E+00	0,00E+00	4,00E-06	0,00E+00	6,94E-07	2,25E-06	0,00E+00	0,00E+00	0,00E+00	0,00E+00	1,50E-07	0,00E+00	6,99E-07	3,04E-08	0,00E+00	0,00E+00
457	2,89E-06	4,29E-06	4,60E-06	8,15E-06	1,59E-05	1,35E-05	1,36E-05	2,33E-05	6,19E-05	2,32E-04	6,30E-04	1,20E-03	7,81E-04	1,97E-04	4,16E-05	2,20E-06	3,49E-06	2,16E-06	0,00E+00	6,52E-07	4,56E-06	0,00E+00	0,00E+00	0,00E+00	4,78E-06	0,00E+00	0,00E+00	0,00E+00	1,11E-06	0,00E+00	2,48E-06	0,00E+00	0,00E+00	0,00E+00	0,00E+00	0,00E+00	0,00E+00	0,00E+00	0,00E+00	0,00E+00	0,00E+00	0,00E+00	0,00E+00	8,21E-06	7,56E-07	1,02E-06	0,00E+00	5,20E-08	0,00E+00
458	3,03E-06	3,79E-06	7,83E-06	7,99E-06	1,10E-05	6,60E-06	1,56E-05	2,93E-05	5,86E-05	2,00E-04	5,30E-04	1,13E-03	9,61E-04	2,80E-04	7,32E-05	1,36E-05	7,25E-06	5,55E-06	0,00E+00	3,72E-06	9,23E-06	0,00E+00	0,00E+00	0,00E+00	8,57E-07	0,00E+00	0,00E+00	0,00E+00	6,24E-06	0,00E+00	1,50E-06	3,02E-07	0,00E+00	0,00E+00	0,00E+00	1,02E-06	0,00E+00	8,51E-07	0,00E+00	0,00E+00	0,00E+00	0,00E+00	0,00E+00	2,55E-06	0,00E+00	0,00E+00	0,00E+00	2,92E-07	0,00E+00
459	4,24E-06	5,50E-06	3,60E-06	1,07E-05	9,67E-06	6,25E-06	1,67E-05	2,91E-05	5,26E-05	1,57E-04	4,62E-04	1,05E-03	1,14E-03	3,82E-04	9,00E-05	2,96E-05	1,06E-05	1,60E-05	4,36E-06	8,53E-08	5,94E-06	0,00E+00	0,00E+00	3,42E-06	2,16E-06	0,00E+00	5,35E-06	3,92E-06	0,00E+00	0,00E+00	2,38E-06	2,08E-06	0,00E+00	0,00E+00	0,00E+00	3,37E-06	0,00E+00	1,35E-06	2,28E-06	0,00E+00	0,00E+00	5,65E-07	0,00E+00	8,20E-06	2,71E-07	0,00E+00	0,00E+00	0,00E+00	0,00E+00
460	3,56E-06	5,38E-06	5,20E-06	1,47E-05	1,12E-05	4,29E-06	1,19E-05	2,77E-05	4,51E-05	1,38E-04	3,97E-04	9,40E-04	1,28E-03	5,14E-04	1,31E-04	3,78E-05	2,24E-05	1,36E-05	1,85E-05	5,44E-06	0,00E+00	0,00E+00	0,00E+00	2,07E-06	6,94E-06	0,00E+00	3,23E-06	2,37E-06	0,00E+00	0,00E+00	0,00E+00	9,71E-07	0,00E+00	0,00E+00	3,29E-06	1,06E-06	0,00E+00	2,69E-06	1,38E-06	1,10E-06	0,00E+00	2,75E-06	0,00E+00	2,52E-06	1,64E-07	3,95E-06	0,00E+00	0,00E+00	0,00E+00
461	3,75E-06	7,49E-06	6,70E-06	9,67E-06	1,24E-06	1,12E-05	1,13E-05	2,76E-05	3,75E-05	1,18E-04	3,33E-04	8,55E-04	1,36E-03	7,13E-04	1,67E-04	4,64E-05	2,49E-05	1,05E-06	5,65E-06	1,22E-05	9,72E-06	0,00E+00	0,00E+00	0,00E+00	1,16E-06	0,00E+00	0,00E+00	0,00E+00	0,00E+00	0,00E+00	0,00E+00	1,03E-06	0,00E+00	1,24E-05	5,37E-07	6,33E-06	0,00E+00	4,40E-07	0,00E+00	1,81E-07	0,00E+00	3,94E-07	0,00E+00	0,00E+00	0,00E+00	6,46E-07	0,00E+00	1,69E-06	0,00E+00
462	6,86E-06	1,62E-06	5,98E-06	4,71E-06	1,09E-05	8,05E-06	1,75E-05	2,06E-05	3,04E-05	9,60E-05	2,73E-04	7,48E-04	1,40E-03	9,05E-04	2,24E-04	6,06E-05	2,00E-05	1,81E-05	7,63E-06	9,45E-07	1,29E-05	0,00E+00	0,00E+00	7,08E-06	0,00E+00	5,07E-06	0,00E+00	5,51E-07	2,21E-06	0,00E+00	7,75E-07	2,30E-06	2,66E-07	0,00E+00	0,00E+00	0,00E+00	0,00E+00	0,00E+00	2,02E-06	0,00E+00	0,00E+00	0,00E+00	0,00E+00	0,00E+00	0,00E+00	0,00E+00	1,35E-07	1,85E-06	0,00E+00
463	3,43E-06	4,81E-06	2,47E-06	8,18E-06	1,43E-05	1,43E-05	2,04E-05	1,83E-05	2,49E-05	8,32E-05	2,27E-04	6,61E-04	1,36E-03	1,13E-03	3,15E-04	7,19E-05	3,96E-05	1,37E-06	1,47E-05	1,14E-05	2,04E-05	0,00E+00	1,64E-07	0,00E+00	0,00E+00	0,00E+00	0,00E+00	5,69E-06	0,00E+00	0,00E+00	0,00E+00	4,77E-06	0,00E+00	0,00E+00	0,00E+00	0,00E+00	4,31E-07	0,00E+00	0,00E+00	0,00E+00	0,00E+00	2,57E-06	0,00E+00	0,00E+00	0,00E+00	0,00E+00	1,27E-06	2,26E-07	5,51E-08
464	4,86E-06	3,62E-06	5,92E-06	6,69E-06	1,29E-05	1,65E-05	1,60E-05	2,05E-05	2,99E-05	5,72E-05	1,91E-04	5,65E-04	1,27E-03	1,31E-03	4,20E-04	1,02E-04	3,48E-05	6,12E-06	4,55E-06	5,00E-06	7,98E-07	3,13E-06	1,13E-06	0,00E+00	0,00E+00	0,00E+00	0,00E+00	1,53E-06	0,00E+00	0,00E+00	0,00E+00	1,32E-05	0,00E+00	0,00E+00	0,00E+00	3,11E-06	8,63E-07	0,00E+00	0,00E+00	0,00E+00	0,00E+00	8,45E-06	8,38E-07	0,00E+00	0,00E+00	0,00E+00	0,00E+00	4,53E-07	1,11E-07
465	4,87E-06	4,42E-06	6,31E-06	1,11E-05	1,40E-05	1,38E-05	8,98E-06	1,11E-05	2,21E-05	5,08E-05	1,58E-04	4,78E-04	1,15E-03	1,48E-03	5,81E-04	1,39E-04	4,55E-05	1,89E-05	1,59E-06	7,04E-06	2,08E-06	2,36E-06	6,02E-07	0,00E+00	0,00E+00	0,00E+00	0,00E+00	3,61E-06	7,35E-06	0,00E+00	0,00E+00	7,16E-06	0,00E+00	0,00E+00	2,57E-07	2,34E-06	0,00E+00	0,00E+00	1,35E-07	9,53E-07	0,00E+00	2,48E-06	6,32E-07	0,00E+00	0,00E+00	1,89E-06	0,00E+00	0,00E+00	0,00E+00
466	4,58E-06	5,94E-06	8,84E-06	1,14E-05	1,02E-05	7,50E-06	1,24E-05	9,56E-06	2,14E-05	4,86E-05	1,32E-04	3,96E-04	1,02E-03	1,63E-03	8,18E-04	1,92E-04	5,43E-05	3,36E-05	1,82E-05	4,54E-06	1,40E-05	0,00E+00	0,00E+00	0,00E+00	5,60E-06	0,00E+00	6,95E-06	7,73E-07	3,85E-06	0,00E+00	0,00E+00	1,07E-06	0,00E+00	0,00E+00	6,20E-08	0,00E+00	0,00E+00	1,16E-05	3,25E-08	2,30E-07	0,00E+00	0,00E+00	0,00E+00	0,00E+00	1,51E-06	4,54E-07	0,00E+00	0,00E+00	0,00E+00
467	4,26E-06	4,35E-06	7,05E-06	8,83E-06	7,30E-06	3,81E-06	9,09E-06	2,17E-05	2,34E-05	4,04E-05	1,27E-04	3,46E-04	9,29E-04	1,68E-03	1,07E-03	2,64E-04	6,96E-05	3,72E-05	5,30E-06	1,98E-07	1,43E-06	0,00E+00	0,00E+00	0,00E+00	1,97E-07	0,00E+00	0,00E+00	0,00E+00	0,00E+00	0,00E+00	0,00E+00	1,25E-05	1,19E-06	4,79E-08	0,00E+00	1,48E-06	6,01E-06	0,00E+00	0,00E+00	0,00E+00	0,00E+00	0,00E+00	2,80E-06	0,00E+00	0,00E+00	0,00E+00	0,00E+00	0,00E+00	0,00E+00
468	4,46E-06	2,92E-06	6,28E-06	8,66E-06	6,75E-06	2,22E-06	1,74E-05	1,15E-05	2,29E-05	3,12E-05	9,58E-05	2,87E-04	8,22E-04	1,64E-03	1,37E-03	3,60E-04	8,22E-05	2,69E-05	1,27E-05	6,54E-06	7,34E-06	2,01E-06	0,00E+00	0,00E+00	7,12E-06	2,44E-07	0,00E+00	0,00E+00	0,00E+00	0,00E+00	0,00E+00	3,95E-06	0,00E+00	1,08E-06	0,00E+00	9,54E-06	0,00E+00	0,00E+00	0,00E+00	0,00E+00	0,00E+00	0,00E+00	0,00E+00	0,00E+00	0,00E+00	0,00E+00	0,00E+00	0,00E+00	0,00E+00
469	3,39E-06	4,49E-06	4,62E-06	1,02E-05	6,39E-06	9,14E-06	1,53E-05	1,07E-05	1,81E-05	3,48E-05	9,15E-05	2,36E-04	6,97E-04	1,51E-03	1,56E-03	4,66E-04	1,13E-04	3,94E-05	1,64E-05	8,89E-06	5,36E-06	1,01E-05	0,00E+00	0,00E+00	1,37E-05	2,99E-06	0,00E+00	1,04E-06	4,15E-06	1,87E-06	0,00E+00	1,34E-05	0,00E+00	0,00E+00	0,00E+00	0,00E+00	0,00E+00	0,00E+00	0,00E+00	0,00E+00	0,00E+00	0,00E+00	0,00E+00	0,00E+00	0,00E+00	0,00E+00	0,00E+00	0,00E+00	1,05E-06
470	3,64E-06	5,92E-06	1,00E-05	5,69E-06	2,00E-06	9,48E-06	1,17E-05	8,87E-06	9,56E-06	2,72E-05	6,89E-05	1,94E-04	5,80E-04	1,31E-03	1,64E-03	6,01E-04	1,51E-04	4,69E-05	3,34E-05	9,03E-06	4,71E-06	4,62E-06	0,00E+00	2,00E-06	6,38E-06	2,20E-06	2,96E-06	4,33E-06	3,88E-06	1,75E-06	0,00E+00	3,03E-06	0,00E+00	0,00E+00	0,00E+00	7,82E-07	2,09E-06	0,00E+00	0,00E+00	0,00E+00	0,00E+00	0,00E+00	0,00E+00	0,00E+00	7,72E-06	0,00E+00	0,00E+00	0,00E+00	9,81E-07
471	3,68E-06	5,98E-06	1,05E-05	3,26E-06	9,28E-06	6,52E-06	9,70E-06	1,13E-05	7,79E-06	3,13E-05	5,73E-05	1,56E-04	4,46E-04	1,11E-03	1,67E-03	7,78E-04	2,01E-04	5,45E-05	2,25E-05	1,01E-05	3,96E-06	0,00E+00	0,00E+00	6,52E-07	0,00E+00	2,50E-06	9,67E-07	1,10E-06	0,00E+00	2,94E-06	0,00E+00	0,00E+00	0,00E+00	0,00E+00	0,00E+00	2,55E-07	6,81E-07	5,01E-06	0,00E+00	0,00E+00	0,00E+00	4,57E-06	3,88E-06	2,85E-06	2,52E-06	0,00E+00	2,29E-06	0,00E+00	0,00E+00
472	4,18E-06	3,89E-06	8,12E-06	9,13E-06	4,74E-06	1,04E-05	9,34E-06	1,69E-05	1,31E-05	2,22E-05	4,77E-05	1,27E-04	3,68E-04	9,15E-04	1,60E-03	9,48E-04	2,54E-04	4,65E-05	1,66E-05	1,14E-06	2,80E-06	0,00E+00	0,00E+00	2,57E-06	5,86E-06	4,34E-06	8,98E-06	9,00E-06	0,00E+00	5,78E-07	0,00E+00	0,00E+00	0,00E+00	0,00E+00	0,00E+00	0,00E+00	0,00E+00	2,47E-07	0,00E+00	0,00E+00	8,51E-07	4,90E-06	3,64E-08	2,67E-08	0,00E+00	0,00E+00	2,15E-08	7,10E-07	0,00E+00
473	5,27E-06	4,04E-06	4,69E-06	3,29E-06	9,36E-06	7,94E-06	2,38E-06	8,50E-06	8,68E-06	2,70E-05	4,12E-05	9,71E-05	3,01E-04	7,63E-04	1,52E-03	1,14E-03	3,15E-04	6,30E-05	2,56E-05	1,45E-05	1,17E-05	8,17E-06	2,00E-06	0,00E+00	0,00E+00	0,00E+00	0,00E+00	2,61E-07	0,00E+00	2,45E-07	0,00E+00	6,57E-07	0,00E+00	1,01E-06	0,00E+00	0,00E+00	0,00E+00	8,68E-07	0,00E+00	0,00E+00	0,00E+00	0,00E+00	0,00E+00	1,99E-06	0,00E+00	5,95E-07	5,21E-06	0,00E+00	0,00E+00
474	3,72E-06	5,41E-06	4,11E-06	5,51E-06	7,92E-06	7,67E-06	5,42E-06	8,28E-06	1,30E-05	1,97E-05	3,62E-05	8,08E-05	2,40E-04	6,55E-04	1,38E-03	1,29E-03	4,18E-04	9,03E-05	3,81E-05	1,89E-05	1,11E-05	3,90E-06	8,06E-06	8,13E-07	0,00E+00	2,43E-06	0,00E+00	4,52E-06	0,00E+00	8,27E-07	0,00E+00	6,91E-07	0,00E+00	5,66E-06	0,00E+00	2,35E-06	0,00E+00	5,61E-06	0,00E+00	0,00E+00	0,00E+00	1,39E-06	1,48E-06	6,74E-06	0,00E+00	2,01E-06	1,97E-07	0,00E+00	0,00E+00
475	4,08E-06	2,91E-06	5,01E-06	7,87E-06	1,26E-05	7,57E-06	1,38E-05	9,40E-06	7,80E-06	1,72E-05	2,34E-05	6,51E-05	1,94E-04	5,30E-04	1,19E-03	1,36E-03	5,24E-04	1,11E-04	4,07E-05	2,18E-05	3,24E-06	6,61E-06	1,48E-06	9,30E-07	0,00E+00	2,78E-06	6,14E-06	4,38E-06	0,00E+00	0,00E+00	2,34E-06	0,00E+00	0,00E+00	2,57E-06	2,18E-06	2,69E-06	0,00E+00	7,02E-06	0,00E+00	0,00E+00	0,00E+00	1,59E-06	2,46E-06	2,70E-06	0,00E+00	0,00E+00	0,00E+00	0,00E+00	0,00E+00
476	1,39E-06	4,14E-06	6,08E-06	6,05E-06	6,06E-06	4,55E-06	8,08E-06	1,60E-05	1,94E-05	1,35E-05	2,12E-05	5,02E-05	1,52E-04	4,14E-04	9,72E-04	1,37E-03	6,46E-04	1,40E-04	5,02E-05	2,25E-05	3,96E-06	2,78E-06	0,00E+00	0,00E+00	0,00E+00	0,00E+00	1,37E-05	5,71E-06	2,72E-06	1,50E-06	9,88E-07	0,00E+00	0,00E+00	0,00E+00	9,18E-07	9,60E-07	0,00E+00	1,90E-06	0,00E+00	0,00E+00	3,59E-07	0,00E+00	3,28E-07	1,14E-06	0,00E+00	6,85E-07	0,00E+00	0,00E+00	0,00E+00
477	3,23E-06	3,87E-06	5,24E-06	2,85E-06	9,04E-06	9,37E-06	2,35E-06	7,94E-06	1,88E-05	1,68E-05	1,83E-05	4,58E-05	1,16E-04	3,23E-04	8,24E-04	1,31E-03	8,01E-04	1,91E-04	5,68E-05	1,97E-05	5,76E-06	0,00E+00	9,08E-06	0,00E+00	4,52E-06	1,34E-06	6,98E-07	2,76E-06	1,71E-07	9,45E-08	0,00E+00	0,00E+00	0,00E+00	4,91E-06	0,00E+00	6,03E-08	9,08E-06	7,69E-06	0,00E+00	0,00E+00	2,25E-08	0,00E+00	0,00E+00	0,00E+00	0,00E+00	6,53E-06	0,00E+00	0,00E+00	0,00E+00
478	3,76E-06	7,78E-06	8,14E-06	7,80E-06	5,70E-06	1,31E-05	1,79E-05	1,16E-05	1,08E-05	1,33E-05	1,01E-05	4,39E-05	9,04E-05	2,65E-04	6,68E-04	1,23E-03	9,61E-04	2,62E-04	8,14E-05	2,84E-05	1,20E-05	0,00E+00	0,00E+00	0,00E+00	1,70E-07	0,00E+00	1,79E-06	0,00E+00	0,00E+00	5,10E-06	0,00E+00	8,65E-06	0,00E+00	1,41E-06	0,00E+00	4,72E-07	6,89E-07	2,70E-07	1,19E-06	0,00E+00	0,00E+00	0,00E+00	0,00E+00	0,00E+00	0,00E+00	3,87E-07	1,05E-05	0,00E+00	0,00E+00
479	1,51E-06	4,02E-06	7,26E-06	8,55E-06	9,13E-06	7,93E-06	5,57E-06	1,31E-05	6,39E-06	2,22E-05	9,12E-06	2,76E-05	8,03E-05	2,22E-04	5,71E-04	1,13E-03	1,18E-03	3,81E-04	9,46E-05	2,86E-05	7,05E-06	4,12E-06	2,79E-08	0,00E+00	7,80E-07	2,32E-06	8,23E-06	0,00E+00	0,00E+00	3,33E-06	0,00E+00	0,00E+00	0,00E+00	3,84E-06	0,00E+00	4,40E-06	3,17E-06	1,24E-06	0,00E+00	0,00E+00	0,00E+00	0,00E+00	0,00E+00	0,00E+00	0,00E+00	1,78E-06	0,00E+00	0,00E+00	0,00E+00
480	2,87E-06	1,46E-06	7,72E-06	1,01E-05	9,08E-06	8,96E-06	1,10E-05	6,20E-06	4,52E-06	1,22E-05	1,70E-05	2,44E-05	7,16E-05	1,90E-04	4,91E-04	1,04E-03	1,35E-03	5,06E-04	1,24E-04	3,63E-05	1,37E-05	7,32E-06	3,90E-08	8,99E-06	5,36E-06	4,06E-06	0,00E+00	0,00E+00	0,00E+00	6,14E-07	0,00E+00	0,00E+00	0,00E+00	0,00E+00	0,00E+00	3,12E-06	0,00E+00	0,00E+00	0,00E+00	0,00E+00	0,00E+00	0,00E+00	0,00E+00	0,00E+00	2,14E-06	0,00E+00	0,00E+00	0,00E+00	0,00E+00
481	3,92E-06	2,57E-06	2,93E-06	9,70E-06	6,36E-06	1,73E-05	6,62E-06	7,58E-06	1,44E-05	7,95E-06	2,07E-05	2,10E-05	6,13E-05	1,55E-04	4,21E-04	9,31E-04	1,47E-03	6,87E-04	1,65E-04	4,33E-05	2,08E-05	7,95E-06	4,16E-06	4,72E-06	2,82E-06	4,35E-07	4,94E-06	0,00E+00	0,00E+00	0,00E+00	1,40E-06	0,00E+00	0,00E+00	2,14E-06	0,00E+00	0,00E+00	0,00E+00	0,00E+00	0,00E+00	0,00E+00	0,00E+00	0,00E+00	0,00E+00	0,00E+00	1,12E-06	0,00E+00	0,00E+00	0,00E+00	0,00E+00
482	3,86E-06	4,55E-06	9,28E-06	2,46E-06	6,66E-06	9,92E-06	5,45E-06	1,93E-05	5,71E-06	1,26E-05	1,95E-05	2,46E-05	4,94E-05	1,25E-04	3,68E-04	8,40E-04	1,51E-03	8,91E-04	2,26E-04	6,36E-05	2,53E-05	1,89E-06	4,98E-07	0,00E+00	1,23E-05	2,45E-06	9,65E-06	1,51E-05	5,86E-06	0,00E+00	1,67E-07	4,70E-06	0,00E+00	2,56E-07	4,04E-06	1,54E-05	0,00E+00	7,95E-06	0,00E+00	0,00E+00	0,00E+00	0,00E+00	1,23E-05	0,00E+00	0,00E+00	0,00E+00	0,00E+00	0,00E+00	0,00E+00
483	1,94E-06	3,98E-06	6,12E-06	6,34E-06	1,30E-05	9,25E-06	7,81E-06	9,72E-06	1,71E-05	1,75E-05	2,02E-05	1,02E-05	4,80E-05	1,08E-04	2,99E-04	7,13E-04	1,44E-03	1,07E-03	2,92E-04	7,83E-05	3,41E-05	1,41E-06	2,25E-06	8,53E-06	0,00E+00	1,18E-06	5,55E-06	0,00E+00	1,62E-07	0,00E+00	0,00E+00	2,33E-06	0,00E+00	1,41E-07	5,86E-07	4,63E-07	8,38E-07	1,13E-07	0,00E+00	0,00E+00	0,00E+00	0,00E+00	0,00E+00	0,00E+00	0,00E+00	0,00E+00	0,00E+00	0,00E+00	0,00E+00
484	1,74E-06	2,95E-06	8,50E-06	1,05E-05	3,40E-06	9,37E-06	1,23E-05	1,10E-05	1,19E-05	1,24E-05	3,91E-06	2,35E-05	3,36E-05	9,60E-05	2,46E-04	6,00E-04	1,31E-03	1,24E-03	3,73E-04	8,37E-05	3,20E-05	1,26E-05	4,58E-06	2,77E-06	0,00E+00	7,83E-06	0,00E+00	0,00E+00	1,07E-06	0,00E+00	0,00E+00	1,88E-07	0,00E+00	9,34E-07	0,00E+00	3,06E-06	5,55E-06	7,51E-07	0,00E+00	0,00E+00	0,00E+00	0,00E+00	3,95E-06	0,00E+00	0,00E+00	0,00E+00	0,00E+00	2,71E-06	0,00E+00
485	1,28E-06	2,19E-06	4,22E-06	8,72E-06	3,43E-06	5,96E-06	6,51E-06	9,60E-06	1,05E-05	1,24E-05	8,25E-06	1,57E-05	2,93E-05	6,72E-05	1,94E-04	4,85E-04	1,15E-03	1,37E-03	4,98E-04	1,11E-04	3,92E-05	1,16E-05	3,66E-06	3,55E-06	8,33E-06	0,00E+00	0,00E+00	1,48E-06	0,00E+00	1,79E-06	0,00E+00	3,19E-07	0,00E+00	1,63E-06	0,00E+00	0,00E+00	5,07E-07	0,00E+00	0,00E+00	0,00E+00	7,68E-07	0,00E+00	6,73E-06	0,00E+00	0,00E+00	0,00E+00	0,00E+00	4,62E-06	0,00E+00
486	3,16E-06	3,93E-06	7,64E-06	8,62E-06	1,01E-05	8,19E-07	5,46E-06	9,33E-06	1,22E-05	1,52E-05	1,40E-05	1,18E-05	2,08E-05	6,00E-05	1,66E-04	4,17E-04	9,71E-04	1,42E-03	6,28E-04	1,41E-04	3,88E-05	2,56E-05	5,58E-06	7,66E-06	1,24E-05	0,00E+00	4,50E-06	9,48E-07	0,00E+00	1,15E-06	0,00E+00	0,00E+00	0,00E+00	1,05E-06	0,00E+00	0,00E+00	3,25E-07	0,00E+00	0,00E+00	0,00E+00	3,06E-06	0,00E+00	7,12E-07	0,00E+00	0,00E+00	0,00E+00	0,00E+00	0,00E+00	0,00E+00
487	3,22E-06	1,55E-06	5,34E-06	6,70E-06	1,05E-05	6,60E-06	2,70E-06	8,55E-06	6,67E-06	9,22E-06	1,92E-06	1,19E-05	3,00E-05	5,18E-05	1,27E-04	3,37E-04	8,21E-04	1,40E-03	7,97E-04	1,96E-04	5,25E-05	2,21E-05	2,88E-06	1,33E-06	1,27E-06	0,00E+00	8,12E-07	0,00E+00	0,00E+00	0,00E+00	0,00E+00	0,00E+00	4,69E-07	0,00E+00	0,00E+00	0,00E+00	0,00E+00	0,00E+00	0,00E+00	0,00E+00	2,62E-06	0,00E+00	6,33E-06	0,00E+00	0,00E+00	1,70E-06	0,00E+00	0,00E+00	0,00E+00
488	1,21E-08	1,26E-06	7,58E-06	3,61E-06	3,66E-06	1,35E-05	9,51E-06	5,36E-06	1,25E-06	3,52E-06	1,59E-06	3,51E-06	2,42E-05	3,99E-05	1,11E-04	2,76E-04	6,73E-04	1,36E-03	9,74E-04	2,55E-04	5,59E-05	2,10E-05	7,34E-06	7,18E-06	1,18E-05	7,03E-08	1,01E-05	3,61E-06	8,02E-06	0,00E+00	0,00E+00	0,00E+00	2,52E-07	0,00E+00	0,00E+00	0,00E+00	4,75E-06	5,94E-06	3,14E-06	0,00E+00	0,00E+00	0,00E+00	0,00E+00	0,00E+00	0,00E+00	5,94E-06	0,00E+00	3,72E-06	0,00E+00
489	8,24E-07	5,40E-06	7,30E-06	9,61E-07	5,97E-06	5,74E-06	8,47E-06	4,44E-06	8,78E-06	1,24E-05	1,60E-05	1,58E-05	2,87E-05	2,95E-05	8,97E-05	2,28E-04	5,87E-04	1,25E-03	1,17E-03	3,56E-04	8,84E-05	3,45E-05	8,96E-06	5,46E-06	9,99E-06	7,49E-07	3,95E-06	4,24E-07	2,61E-07	0,00E+00	0,00E+00	0,00E+00	2,68E-06	2,45E-07	0,00E+00	1,25E-06	0,00E+00	4,31E-06	0,00E+00	0,00E+00	1,12E-06	0,00E+00	1,75E-06	9,89E-07	0,00E+00	8,81E-06	0,00E+00	0,00E+00	0,00E+00
490	2,75E-06	5,13E-06	4,91E-06	5,60E-06	9,93E-06	1,06E-05	1,17E-05	1,69E-06	6,29E-06	1,04E-05	8,50E-06	1,12E-05	2,80E-05	3,50E-05	6,78E-05	1,92E-04	5,00E-04	1,15E-03	1,35E-03	4,76E-04	1,18E-04	3,62E-05	4,30E-06	2,49E-06	3,66E-06	2,95E-06	0,00E+00	8,80E-07	0,00E+00	8,15E-06	0,00E+00	1,88E-06	0,00E+00	5,08E-07	0,00E+00	2,59E-06	0,00E+00	0,00E+00	0,00E+00	1,81E-06	4,83E-06	0,00E+00	3,62E-06	2,05E-06	0,00E+00	0,00E+00	0,00E+00	0,00E+00	0,00E+00
491	4,02E-06	2,32E-06	6,49E-06	8,05E-06	4,98E-06	1,24E-05	9,39E-06	8,81E-06	9,09E-06	8,16E-06	1,10E-05	1,14E-05	1,49E-05	2,17E-05	5,96E-05	1,59E-04	4,36E-04	1,04E-03	1,49E-03	6,37E-04	1,57E-04	4,26E-05	9,52E-06	1,67E-05	3,40E-06	2,28E-06	3,72E-06	0,00E+00	0,00E+00	9,95E-06	0,00E+00	1,45E-06	0,00E+00	0,00E+00	0,00E+00	1,02E-06	5,66E-06	0,00E+00	0,00E+00	1,40E-06	1,94E-06	0,00E+00	0,00E+00	0,00E+00	0,00E+00	0,00E+00	0,00E+00	0,00E+00	0,00E+00
492	1,83E-06	1,57E-06	6,27E-06	3,31E-06	7,86E-06	1,11E-05	1,45E-05	7,76E-06	9,99E-06	1,50E-05	1,35E-05	1,41E-05	1,86E-05	2,41E-05	4,90E-05	1,45E-04	3,77E-04	9,25E-04	1,55E-03	8,31E-04	2,06E-04	4,79E-05	2,74E-05	1,10E-05	1,24E-05	0,00E+00	9,10E-07	1,73E-06	0,00E+00	9,00E-07	0,00E+00	0,00E+00	0,00E+00	2,89E-06	0,00E+00	2,50E-07	1,39E-06	0,00E+00	5,54E-06	0,00E+00	0,00E+00	0,00E+00	8,53E-06	0,00E+00	0,00E+00	0,00E+00	0,00E+00	0,00E+00	0,00E+00
493	1,32E-06	7,37E-08	2,91E-06	8,82E-06	8,87E-06	5,20E-06	7,04E-06	1,63E-05	6,57E-06	9,66E-06	3,11E-07	8,00E-06	1,19E-05	1,81E-05	4,52E-05	1,11E-04	2,99E-04	8,05E-04	1,52E-03	1,03E-03	2,48E-04	7,29E-05	2,83E-05	1,34E-05	1,72E-05	0,00E+00	2,16E-06	0,00E+00	2,54E-07	4,14E-07	2,33E-07	0,00E+00	1,61E-07	0,00E+00	1,03E-07	5,58E-06	9,28E-06	6,21E-06	0,00E+00	6,75E-08	5,11E-06	0,00E+00	0,00E+00	1,42E-06	0,00E+00	0,00E+00	0,00E+00	1,77E-07	0,00E+00
494	2,58E-06	1,52E-06	8,23E-06	7,79E-06	5,67E-06	5,70E-06	7,45E-06	1,17E-05	5,84E-06	8,21E-06	9,56E-06	8,00E-06	1,18E-05	1,75E-05	3,65E-05	9,32E-05	2,68E-04	6,83E-04	1,41E-03	1,20E-03	3,38E-04	9,21E-05	3,36E-05	1,40E-05	9,57E-06	2,16E-06	5,49E-06	0,00E+00	7,06E-06	9,52E-06	5,26E-06	1,41E-06	3,65E-06	0,00E+00	2,32E-06	5,70E-06	0,00E+00	0,00E+00	0,00E+00	1,53E-06	0,00E+00	0,00E+00	0,00E+00	0,00E+00	0,00E+00	0,00E+00	0,00E+00	4,01E-06	0,00E+00
495	3,38E-06	4,59E-06	7,92E-06	8,11E-06	3,87E-06	7,73E-06	6,20E-06	5,60E-06	7,07E-06	7,82E-06	9,84E-06	1,44E-06	1,02E-05	2,10E-05	3,81E-05	8,17E-05	2,07E-04	5,55E-04	1,23E-03	1,33E-03	4,44E-04	1,03E-04	3,45E-05	1,84E-05	3,43E-06	1,03E-05	0,00E+00	2,45E-06	3,37E-06	4,21E-07	0,00E+00	3,57E-06	0,00E+00	0,00E+00	0,00E+00	6,49E-06	0,00E+00	3,56E-07	0,00E+00	0,00E+00	4,12E-07	0,00E+00	1,47E-06	0,00E+00	0,00E+00	0,00E+00	0,00E+00	0,00E+00	0,00E+00
496	1,38E-06	7,55E-07	6,56E-06	8,07E-06	6,64E-06	8,43E-06	2,21E-06	5,54E-06	7,10E-06	1,12E-05	1,11E-05	3,85E-06	1,59E-05	2,37E-05	2,29E-05	7,27E-05	1,64E-04	4,61E-04	1,04E-03	1,42E-03	5,67E-04	1,32E-04	4,48E-05	1,51E-05	7,02E-06	4,42E-06	0,00E+00	2,25E-06	0,00E+00	6,42E-06	0,00E+00	0,00E+00	9,07E-07	2,65E-06	2,27E-06	5,06E-07	0,00E+00	3,26E-07	0,00E+00	0,00E+00	3,78E-07	0,00E+00	1,35E-06	0,00E+00	0,00E+00	0,00E+00	0,00E+00	0,00E+00	0,00E+00
497	2,55E-06	4,43E-06	5,75E-06	5,91E-06	6,19E-06	1,00E-05	8,05E-06	3,46E-06	5,97E-06	1,38E-05	1,22E-05	1,42E-06	1,36E-05	2,24E-05	2,07E-05	5,08E-05	1,36E-04	3,94E-04	8,76E-04	1,43E-03	7,12E-04	1,71E-04	5,12E-05	2,85E-05	7,52E-06	7,32E-07	7,37E-06	0,00E+00	1,17E-05	1,07E-05	0,00E+00	0,00E+00	2,83E-07	8,25E-07	7,08E-07	1,58E-07	6,34E-06	0,00E+00	0,00E+00	0,00E+00	5,57E-06	0,00E+00	0,00E+00	1,25E-06	0,00E+00	0,00E+00	0,00E+00	0,00E+00	0,00E+00
498	1,03E-06	1,32E-06	5,09E-06	3,68E-06	2,68E-06	1,10E-05	7,10E-06	2,10E-06	1,67E-05	1,04E-05	1,64E-05	1,93E-05	1,41E-05	2,55E-05	1,40E-05	4,51E-05	1,21E-04	3,02E-04	7,56E-04	1,39E-03	8,68E-04	2,37E-04	4,51E-05	3,16E-05	9,44E-06	7,78E-09	6,50E-06	7,34E-06	4,38E-06	1,43E-05	0,00E+00	0,00E+00	1,03E-06	0,00E+00	0,00E+00	7,53E-06	0,00E+00	0,00E+00	0,00E+00	2,21E-06	0,00E+00	0,00E+00	0,00E+00	0,00E+00	0,00E+00	0,00E+00	0,00E+00	0,00E+00	0,00E+00
499	4,56E-06	5,30E-06	6,65E-06	1,07E-05	9,89E-06	6,92E-06	5,88E-06	1,82E-06	9,22E-06	8,62E-06	7,10E-06	6,34E-06	1,24E-05	8,26E-06	1,65E-05	4,57E-05	9,56E-05	2,59E-04	6,65E-04	1,28E-03	1,05E-03	3,31E-04	6,69E-05	3,07E-05	1,27E-05	1,04E-05	4,97E-06	1,29E-06	3,74E-06	9,27E-06	0,00E+00	0,00E+00	0,00E+00	0,00E+00	0,00E+00	0,00E+00	1,12E-06	0,00E+00	0,00E+00	0,00E+00	0,00E+00	0,00E+00	0,00E+00	0,00E+00	0,00E+00	3,26E-06	0,00E+00	0,00E+00	0,00E+00
500	2,50E-06	1,01E-06	3,23E-06	9,18E-06	5,65E-06	9,01E-06	9,49E-06	6,83E-06	8,67E-06	3,03E-06	7,06E-06	1,56E-05	1,29E-05	1,46E-05	2,16E-05	4,13E-05	7,36E-05	2,13E-04	5,52E-04	1,14E-03	1,18E-03	4,41E-04	9,12E-05	3,46E-05	2,18E-05	1,54E-05	1,08E-05	5,08E-06	2,33E-07	5,91E-06	2,27E-07	0,00E+00	0,00E+00	0,00E+00	3,02E-06	0,00E+00	3,52E-06	0,00E+00	0,00E+00	0,00E+00	0,00E+00	0,00E+00	0,00E+00	3,74E-07	0,00E+00	1,02E-05	0,00E+00	3,30E-07	0,00E+00
501	2,54E-06	2,41E-06	6,03E-06	8,74E-06	7,50E-06	1,03E-05	1,02E-05	7,24E-06	4,98E-06	4,14E-06	9,60E-06	1,68E-05	4,24E-06	1,52E-05	2,98E-05	3,20E-05	6,20E-05	1,76E-04	4,66E-04	1,03E-03	1,29E-03	5,71E-04	1,33E-04	3,73E-05	1,91E-05	1,25E-05	6,02E-06	1,09E-06	4,50E-07	4,08E-06	2,44E-07	9,46E-06	0,00E+00	2,95E-06	3,24E-06	0,00E+00	1,25E-06	0,00E+00	0,00E+00	0,00E+00	6,08E-06	0,00E+00	0,00E+00	4,02E-07	0,00E+00	6,02E-06	3,79E-06	3,54E-07	0,00E+00
502	1,22E-06	5,08E-07	4,07E-06	4,00E-06	5,00E-06	1,30E-05	5,30E-06	7,50E-06	1,73E-06	5,37E-06	1,48E-05	1,44E-05	9,82E-06	1,26E-05	1,79E-05	2,07E-05	5,74E-05	1,43E-04	3,93E-04	9,11E-04	1,34E-03	7,22E-04	1,78E-04	4,19E-05	8,43E-06	6,50E-06	2,73E-06	0,00E+00	7,67E-08	6,80E-06	0,00E+00	3,64E-06	5,65E-06	1,14E-06	0,00E+00	0,00E+00	3,96E-06	2,15E-07	0,00E+00	0,00E+00	2,34E-06	0,00E+00	2,88E-06	0,00E+00	0,00E+00	2,46E-06	1,46E-06	0,00E+00	0,00E+00
503	1,80E-07	1,21E-06	3,73E-06	8,28E-06	6,90E-06	1,35E-05	1,18E-05	2,93E-06	1,06E-05	1,44E-05	2,01E-05	4,57E-06	1,08E-05	2,92E-05	6,29E-06	1,16E-05	3,87E-05	1,25E-04	3,26E-04	7,71E-04	1,30E-03	9,06E-04	2,32E-04	6,91E-05	2,40E-05	2,73E-06	9,10E-06	0,00E+00	0,00E+00	2,08E-07	0,00E+00	1,49E-06	2,21E-07	0,00E+00	0,00E+00	0,00E+00	1,36E-07	8,42E-09	0,00E+00	0,00E+00	0,00E+00	0,00E+00	1,13E-07	0,00E+00	0,00E+00	5,65E-09	0,00E+00	0,00E+00	0,00E+00
504	1,94E-06	4,18E-06	3,52E-06	8,05E-06	7,30E-06	6,95E-06	1,35E-05	1,14E-05	7,87E-06	7,80E-06	1,38E-05	2,07E-05	2,28E-05	2,06E-05	1,74E-05	9,57E-06	3,24E-05	8,75E-05	2,87E-04	6,59E-04	1,23E-03	1,07E-03	3,13E-04	7,84E-05	2,79E-05	8,44E-06	8,82E-07	7,17E-06	8,35E-08	8,39E-06	0,00E+00	0,00E+00	4,28E-06	0,00E+00	9,63E-07	0,00E+00	0,00E+00	1,25E-05	0,00E+00	8,05E-07	5,73E-06	0,00E+00	0,00E+00	0,00E+00	0,00E+00	3,64E-07	1,62E-06	0,00E+00	0,00E+00
505	1,14E-06	2,94E-06	5,45E-06	4,37E-06	7,05E-06	4,40E-06	4,76E-06	1,04E-05	1,14E-05	1,21E-05	6,27E-06	6,95E-06	1,39E-05	1,64E-05	2,00E-05	1,96E-05	3,87E-05	8,21E-05	2,30E-04	5,60E-04	1,11E-03	1,23E-03	4,23E-04	1,04E-04	3,24E-05	1,13E-05	7,31E-06	5,26E-06	5,25E-06	6,96E-06	0,00E+00	0,00E+00	6,07E-06	0,00E+00	9,81E-07	2,89E-07	2,04E-06	4,55E-06	4,84E-06	0,00E+00	1,57E-06	0,00E+00	0,00E+00	1,37E-07	1,52E-06	1,43E-06	0,00E+00	1,00E-06	0,00E+00
506	2,46E-06	2,75E-06	6,64E-06	7,43E-06	5,38E-06	5,93E-06	4,50E-06	5,10E-06	4,49E-06	8,00E-06	7,54E-06	6,93E-06	5,64E-06	7,02E-06	1,32E-05	2,10E-05	2,49E-05	6,97E-05	1,71E-04	4,72E-04	9,87E-04	1,34E-03	5,45E-04	1,30E-04	3,45E-05	1,46E-05	1,12E-05	6,58E-06	1,09E-05	4,83E-06	3,28E-06	0,00E+00	3,00E-06	0,00E+00	1,23E-06	4,22E-06	2,55E-06	3,04E-07	6,05E-06	0,00E+00	1,92E-07	0,00E+00	0,00E+00	1,71E-07	1,90E-06	0,00E+00	0,00E+00	1,26E-06	0,00E+00
507	4,30E-06	1,05E-06	5,12E-06	5,12E-06	5,29E-06	6,60E-06	2,73E-06	1,48E-05	3,31E-06	9,90E-06	1,18E-05	2,28E-06	9,40E-06	1,33E-05	1,77E-05	1,50E-05	2,32E-05	6,33E-05	1,46E-04	3,97E-04	8,61E-04	1,42E-03	7,06E-04	1,72E-04	5,17E-05	1,56E-05	1,54E-05	0,00E+00	3,02E-06	6,93E-06	1,51E-06	0,00E+00	6,27E-07	0,00E+00	0,00E+00	1,78E-06	2,32E-06	1,40E-07	0,00E+00	7,23E-06	8,86E-08	0,00E+00	0,00E+00	0,00E+00	0,00E+00	0,00E+00	3,60E-07	0,00E+00	0,00E+00
508	3,70E-06	9,86E-09	1,01E-05	5,44E-06	1,21E-05	9,58E-06	1,11E-05	1,32E-05	5,87E-06	8,27E-06	1,90E-05	4,64E-06	7,68E-06	1,38E-05	1,87E-05	2,04E-05	2,86E-05	5,99E-05	1,21E-04	3,44E-04	7,18E-04	1,41E-03	8,77E-04	2,26E-04	6,57E-05	2,11E-05	7,63E-06	1,14E-06	1,82E-06	6,66E-06	0,00E+00	0,00E+00	0,00E+00	0,00E+00	0,00E+00	0,00E+00	3,03E-06	0,00E+00	0,00E+00	5,79E-07	0,00E+00	0,00E+00	6,34E-06	0,00E+00	0,00E+00	1,74E-06	2,88E-08	0,00E+00	0,00E+00
509	1,53E-06	3,28E-06	6,40E-06	8,26E-06	3,18E-06	1,25E-06	1,29E-05	9,61E-06	4,54E-06	7,50E-06	6,74E-06	2,91E-06	9,98E-06	1,38E-05	3,07E-06	1,33E-05	1,94E-05	3,67E-05	1,07E-04	2,71E-04	6,39E-04	1,32E-03	1,07E-03	2,92E-04	7,06E-05	2,39E-05	1,22E-05	1,19E-06	3,87E-07	0,00E+00	0,00E+00	0,00E+00	3,67E-07	0,00E+00	0,00E+00	0,00E+00	4,68E-06	0,00E+00	5,79E-06	0,00E+00	5,95E-07	5,76E-07	6,04E-08	0,00E+00	0,00E+00	1,59E-06	0,00E+00	4,50E-07	0,00E+00
510	2,23E-06	3,41E-06	2,00E-06	6,22E-06	6,29E-06	3,10E-06	3,77E-06	1,62E-05	4,75E-06	9,56E-06	8,92E-06	9,57E-06	1,34E-05	1,88E-05	5,91E-06	1,42E-05	6,66E-06	3,21E-05	9,12E-05	2,43E-04	5,53E-04	1,20E-03	1,24E-03	3,98E-04	9,18E-05	2,98E-05	1,57E-05	1,59E-06	5,86E-06	8,99E-07	0,00E+00	3,28E-06	6,98E-07	1,62E-06	0,00E+00	0,00E+00	7,00E-07	0,00E+00	6,19E-07	0,00E+00	2,97E-06	2,88E-06	3,01E-07	0,00E+00	0,00E+00	9,08E-06	0,00E+00	2,25E-06	0,00E+00
511	2,41E-06	4,26E-06	4,32E-06	6,32E-06	4,17E-06	4,82E-06	2,42E-06	7,12E-06	6,53E-06	6,55E-06	1,14E-05	9,40E-06	1,16E-05	7,01E-06	1,17E-05	9,30E-06	1,50E-05	2,61E-05	7,30E-05	1,94E-04	4,67E-04	1,07E-03	1,37E-03	5,18E-04	1,14E-04	3,57E-05	1,31E-05	2,30E-06	7,46E-06	1,73E-06	0,00E+00	7,95E-06	1,01E-06	2,35E-06	2,31E-07	0,00E+00	1,01E-06	0,00E+00	1,06E-06	0,00E+00	0,00E+00	0,00E+00	0,00E+00	0,00E+00	0,00E+00	1,67E-06	0,00E+00	3,27E-06	0,00E+00
512	2,15E-06	6,67E-06	5,66E-06	5,18E-06	1,02E-05	4,67E-06	1,12E-05	6,53E-06	1,23E-05	8,30E-06	8,40E-06	1,89E-06	1,61E-05	2,43E-06	9,84E-06	9,04E-06	1,16E-05	2,91E-05	6,22E-05	1,61E-04	3,92E-04	9,36E-04	1,42E-03	6,59E-04	1,62E-04	4,80E-05	1,58E-05	1,16E-05	3,69E-06	4,51E-06	0,00E+00	4,02E-06	1,40E-06	0,00E+00	1,87E-07	1,80E-06	0,00E+00	0,00E+00	5,72E-07	0,00E+00	0,00E+00	0,00E+00	0,00E+00	0,00E+00	0,00E+00	0,00E+00	0,00E+00	2,16E-06	0,00E+00
513	2,68E-06	3,79E-06	3,20E-06	6,65E-06	9,81E-06	3,71E-07	2,41E-06	5,82E-06	1,19E-05	8,18E-07	1,24E-05	3,84E-06	1,13E-05	1,37E-05	7,30E-06	1,05E-05	1,47E-05	3,12E-05	5,41E-05	1,47E-04	3,39E-04	8,15E-04	1,40E-03	8,59E-04	2,38E-04	6,19E-05	2,83E-05	6,59E-06	4,49E-06	9,64E-06	0,00E+00	4,98E-06	1,70E-07	0,00E+00	7,67E-09	1,11E-06	6,22E-06	0,00E+00	0,00E+00	0,00E+00	0,00E+00	0,00E+00	0,00E+00	4,94E-06	0,00E+00	2,60E-06	0,00E+00	4,87E-08	2,48E-06
514	7,75E-07	3,06E-06	7,25E-06	6,11E-06	3,87E-06	3,84E-06	9,60E-06	8,15E-06	9,31E-06	5,34E-06	1,76E-05	3,77E-06	3,84E-06	1,56E-06	9,16E-06	7,52E-06	1,74E-05	1,53E-05	5,74E-05	1,15E-04	2,80E-04	7,06E-04	1,36E-03	1,04E-03	3,09E-04	9,12E-05	3,25E-05	5,68E-06	2,23E-06	1,50E-05	1,38E-06	0,00E+00	8,49E-07	4,90E-07	0,00E+00	0,00E+00	1,27E-06	0,00E+00	0,00E+00	0,00E+00	0,00E+00	4,60E-07	0,00E+00	0,00E+00	0,00E+00	5,09E-06	4,02E-07	0,00E+00	0,00E+00
515	8,40E-07	3,69E-07	1,43E-06	6,63E-06	2,41E-06	6,01E-06	4,08E-06	9,47E-06	1,54E-05	7,09E-06	1,38E-05	8,13E-06	7,81E-06	1,43E-05	8,53E-06	9,57E-06	1,59E-05	1,97E-05	4,10E-05	1,09E-04	2,38E-04	6,03E-04	1,24E-03	1,20E-03	4,07E-04	1,05E-04	2,76E-05	1,02E-05	1,88E-05	2,62E-06	1,05E-05	1,96E-06	1,18E-07	3,18E-06	0,00E+00	0,00E+00	5,55E-07	0,00E+00	0,00E+00	0,00E+00	0,00E+00	2,98E-06	0,00E+00	0,00E+00	0,00E+00	7,22E-07	2,61E-06	0,00E+00	0,00E+00
516	2,19E-06	2,72E-06	2,62E-06	6,73E-06	5,83E-06	5,02E-06	1,68E-06	8,35E-06	1,16E-05	9,49E-06	1,02E-05	8,39E-06	1,47E-05	7,77E-06	4,06E-07	1,88E-05	9,30E-06	1,92E-05	2,64E-05	8,52E-05	1,99E-04	5,09E-04	1,11E-03	1,34E-03	5,27E-04	1,26E-04	4,68E-05	2,31E-05	8,58E-06	4,35E-06	2,64E-06	6,10E-06	5,45E-07	0,00E+00	0,00E+00	1,81E-06	8,34E-07	0,00E+00	0,00E+00	0,00E+00	0,00E+00	0,00E+00	0,00E+00	0,00E+00	0,00E+00	1,20E-06	0,00E+00	3,50E-06	0,00E+00
517	1,75E-06	5,78E-06	4,40E-06	1,44E-06	2,64E-06	8,16E-06	1,11E-05	1,15E-05	7,53E-06	1,51E-05	2,45E-06	1,34E-05	5,78E-06	1,51E-05	2,01E-05	5,88E-06	1,10E-05	2,17E-05	4,24E-05	7,94E-05	1,62E-04	4,42E-04	9,66E-04	1,42E-03	6,91E-04	1,64E-04	5,15E-05	2,59E-05	1,27E-05	1,60E-06	5,05E-06	1,12E-05	3,38E-07	0,00E+00	0,00E+00	1,12E-06	5,16E-07	0,00E+00	0,00E+00	0,00E+00	0,00E+00	6,40E-06	0,00E+00	0,00E+00	0,00E+00	0,00E+00	0,00E+00	4,16E-06	0,00E+00
518	4,42E-07	1,90E-06	1,58E-06	8,41E-06	7,92E-06	8,24E-07	1,08E-05	9,84E-06	4,70E-06	5,11E-06	1,17E-05	4,67E-06	1,77E-05	2,10E-05	1,69E-05	1,26E-05	8,89E-06	1,60E-05	3,05E-05	5,49E-05	1,43E-04	3,59E-04	8,37E-04	1,41E-03	8,73E-04	2,32E-04	6,36E-05	2,93E-05	1,39E-05	2,62E-07	8,25E-07	5,14E-06	1,19E-05	1,17E-05	0,00E+00	0,00E+00	3,61E-06	0,00E+00	0,00E+00	0,00E+00	0,00E+00	1,20E-06	0,00E+00	0,00E+00	0,00E+00	0,00E+00	0,00E+00	3,24E-07	0,00E+00
519	2,79E-06	2,67E-06	5,58E-07	7,30E-06	1,21E-07	1,10E-05	1,94E-06	1,18E-06	4,94E-07	8,51E-06	1,07E-05	1,70E-05	1,68E-06	1,29E-06	1,09E-05	1,81E-06	4,92E-06	1,77E-05	3,10E-05	4,88E-05	1,14E-04	3,15E-04	7,27E-04	1,37E-03	1,04E-03	3,04E-04	7,19E-05	2,78E-05	2,15E-05	6,98E-07	3,35E-07	0,00E+00	0,00E+00	0,00E+00	0,00E+00	8,17E-07	4,45E-07	0,00E+00	0,00E+00	0,00E+00	0,00E+00	0,00E+00	0,00E+00	0,00E+00	0,00E+00	1,11E-05	0,00E+00	2,60E-07	0,00E+00
520	3,23E-06	5,78E-06	4,53E-06	3,68E-06	1,59E-06	2,61E-07	5,16E-06	1,11E-05	1,21E-06	8,95E-06	1,49E-05	1,02E-05	8,31E-06	1,13E-05	4,31E-06	1,89E-05	7,78E-06	1,57E-05	1,43E-05	2,75E-05	9,18E-05	2,70E-04	6,24E-04	1,25E-03	1,20E-03	4,01E-04	1,01E-04	4,02E-05	1,74E-05	9,84E-06	4,79E-07	8,43E-07	3,62E-06	0,00E+00	0,00E+00	0,00E+00	3,92E-06	0,00E+00	0,00E+00	0,00E+00	0,00E+00	0,00E+00	0,00E+00	0,00E+00	0,00E+00	0,00E+00	0,00E+00	3,13E-06	0,00E+00
521	2,43E-06	5,01E-06	3,03E-07	4,11E-06	5,16E-06	3,28E-06	9,47E-06	1,27E-05	5,17E-06	3,15E-06	7,74E-06	7,28E-06	1,65E-05	4,69E-06	9,16E-06	1,19E-05	9,75E-06	1,57E-05	1,27E-05	4,14E-05	7,47E-05	2,32E-04	5,32E-04	1,13E-03	1,34E-03	5,20E-04	1,33E-04	3,76E-05	2,34E-05	1,80E-05	6,49E-06	7,02E-06	1,03E-05	4,65E-07	0,00E+00	3,75E-06	4,10E-06	4,84E-06	0,00E+00	0,00E+00	0,00E+00	2,19E-06	0,00E+00	0,00E+00	0,00E+00	0,00E+00	0,00E+00	1,61E-06	0,00E+00
522	6,92E-07	4,91E-06	1,51E-06	1,52E-06	9,50E-06	6,88E-06	1,37E-06	9,56E-06	6,93E-06	2,09E-06	9,20E-06	4,11E-06	1,62E-05	1,69E-05	2,18E-05	1,02E-05	1,83E-05	1,73E-05	2,05E-05	4,00E-05	7,15E-05	1,96E-04	4,54E-04	9,81E-04	1,41E-03	6,78E-04	1,84E-04	5,69E-05	2,60E-05	2,08E-05	4,30E-06	3,80E-06	7,41E-06	3,25E-07	2,17E-06	2,63E-06	2,84E-06	3,39E-06	0,00E+00	0,00E+00	0,00E+00	1,53E-06	0,00E+00	0,00E+00	0,00E+00	0,00E+00	0,00E+00	0,00E+00	0,00E+00
523	4,01E-06	2,93E-06	5,09E-06	3,62E-06	1,34E-06	2,59E-06	7,33E-07	8,44E-06	9,98E-07	1,06E-05	9,94E-06	1,08E-05	3,51E-06	2,21E-05	1,55E-05	6,50E-06	1,64E-05	1,84E-05	2,55E-05	2,18E-05	7,16E-05	1,48E-04	3,85E-04	8,44E-04	1,42E-03	8,60E-04	2,30E-04	6,28E-05	2,97E-05	1,08E-05	4,96E-06	1,24E-06	4,96E-06	0,00E+00	4,41E-07	0,00E+00	2,82E-06	0,00E+00	0,00E+00	0,00E+00	0,00E+00	0,00E+00	8,50E-07	0,00E+00	2,10E-06	0,00E+00	0,00E+00	0,00E+00	0,00E+00
524	1,23E-06	4,89E-06	1,33E-06	1,70E-06	8,30E-06	1,27E-06	2,97E-06	1,09E-05	1,47E-05	2,33E-06	4,41E-06	8,06E-06	4,52E-06	1,56E-06	1,67E-05	4,67E-06	9,81E-06	8,54E-06	8,38E-06	1,83E-05	5,40E-05	1,23E-04	3,26E-04	7,41E-04	1,36E-03	1,02E-03	3,17E-04	7,81E-05	2,67E-05	2,49E-05	7,05E-06	1,33E-05	7,76E-06	9,45E-06	0,00E+00	2,25E-06	0,00E+00	0,00E+00	2,24E-06	0,00E+00	0,00E+00	4,83E-06	2,18E-06	5,52E-06	4,65E-06	0,00E+00	0,00E+00	0,00E+00	0,00E+00
525	1,68E-06	3,68E-06	2,51E-06	2,21E-06	7,99E-06	1,15E-05	1,13E-05	1,22E-05	9,29E-06	7,97E-06	6,62E-06	0,00E+00	8,12E-06	1,81E-05	8,72E-06	1,09E-05	1,40E-06	1,06E-05	1,20E-05	1,51E-05	4,53E-05	1,13E-04	2,75E-04	6,33E-04	1,25E-03	1,21E-03	4,12E-04	9,80E-05	3,83E-05	1,44E-05	8,46E-06	6,63E-06	0,00E+00	0,00E+00	0,00E+00	0,00E+00	0,00E+00	0,00E+00	1,64E-06	0,00E+00	8,38E-07	6,80E-08	1,44E-06	1,84E-06	0,00E+00	0,00E+00	0,00E+00	0,00E+00	9,23E-08
526	6,57E-07	5,14E-06	1,30E-06	6,52E-06	7,56E-06	8,48E-06	6,52E-06	7,52E-06	5,23E-06	7,75E-06	5,95E-06	1,26E-06	2,76E-06	1,77E-05	9,80E-06	1,90E-05	9,54E-06	1,33E-05	2,46E-05	2,01E-05	3,57E-05	9,02E-05	2,37E-04	5,43E-04	1,12E-03	1,35E-03	5,28E-04	1,34E-04	3,85E-05	1,56E-05	1,05E-05	4,87E-06	7,61E-08	0,00E+00	0,00E+00	8,02E-08	0,00E+00	1,56E-06	3,52E-06	0,00E+00	1,80E-06	1,46E-07	3,09E-06	1,09E-06	0,00E+00	0,00E+00	0,00E+00	0,00E+00	1,98E-07
527	2,05E-06	5,34E-06	3,14E-06	4,29E-06	1,58E-06	4,92E-06	4,73E-06	2,30E-06	7,66E-06	9,95E-06	1,43E-05	6,33E-06	2,34E-06	1,41E-05	1,09E-06	2,32E-05	5,10E-06	1,32E-05	1,64E-05	3,25E-06	3,94E-05	6,70E-05	1,93E-04	4,62E-04	9,86E-04	1,42E-03	6,80E-04	1,79E-04	5,30E-05	1,88E-05	1,11E-05	1,11E-05	3,77E-06	0,00E+00	0,00E+00	1,44E-06	0,00E+00	1,22E-06	0,00E+00	0,00E+00	0,00E+00	0,00E+00	3,12E-06	0,00E+00	1,09E-06	6,11E-06	0,00E+00	3,53E-06	1,11E-06
528	3,53E-06	4,75E-06	5,79E-06	7,27E-06	1,06E-05	3,51E-06	8,11E-06	5,82E-06	5,76E-06	1,19E-05	1,42E-05	1,13E-05	9,77E-06	8,40E-06	9,23E-06	1,77E-05	0,00E+00	6,02E-06	1,75E-05	1,01E-06	2,63E-05	6,04E-05	1,74E-04	4,18E-04	8,54E-04	1,43E-03	8,62E-04	2,36E-04	7,63E-05	3,77E-05	4,06E-06	5,57E-06	2,46E-06	0,00E+00	0,00E+00	3,34E-07	8,83E-06	2,53E-06	0,00E+00	0,00E+00	0,00E+00	0,00E+00	7,55E-07	0,00E+00	2,64E-07	1,48E-06	0,00E+00	4,21E-06	2,69E-07
529	4,24E-06	3,00E-06	2,26E-07	6,82E-06	7,15E-06	6,07E-06	5,92E-06	2,25E-06	2,47E-06	1,02E-06	1,44E-05	4,26E-06	2,85E-06	7,18E-07	9,39E-06	6,76E-06	2,03E-05	5,74E-06	1,86E-05	7,16E-06	3,10E-05	6,71E-05	1,41E-04	3,50E-04	7,34E-04	1,38E-03	1,03E-03	3,18E-04	9,22E-05	4,93E-05	3,90E-05	3,86E-06	1,22E-05	4,17E-08	0,00E+00	9,11E-06	1,59E-06	0,00E+00	6,39E-06	0,00E+00	0,00E+00	0,00E+00	0,00E+00	0,00E+00	0,00E+00	0,00E+00	0,00E+00	0,00E+00	0,00E+00
530	4,15E-06	2,71E-06	4,41E-06	4,71E-06	7,02E-06	4,04E-06	2,15E-06	7,61E-06	1,05E-05	1,22E-05	5,19E-06	8,40E-06	3,46E-06	1,87E-05	1,45E-05	0,00E+00	1,62E-05	1,28E-05	1,42E-05	1,66E-05	2,55E-05	5,62E-05	1,08E-04	2,87E-04	6,52E-04	1,29E-03	1,23E-03	4,28E-04	1,22E-04	3,42E-05	1,81E-05	2,72E-06	0,00E+00	1,40E-06	0,00E+00	1,12E-06	1,41E-06	0,00E+00	2,28E-06	0,00E+00	0,00E+00	0,00E+00	2,17E-06	0,00E+00	3,94E-07	3,48E-06	0,00E+00	0,00E+00	0,00E+00
531	3,04E-06	0,00E+00	1,65E-06	6,31E-06	2,44E-06	1,25E-05	2,85E-06	1,11E-05	2,05E-06	1,30E-05	1,06E-05	5,69E-07	6,55E-06	1,30E-05	1,13E-05	9,36E-06	1,62E-05	6,00E-06	6,66E-06	1,60E-05	1,86E-05	4,83E-05	8,90E-05	2,45E-04	5,49E-04	1,16E-03	1,35E-03	5,62E-04	1,44E-04	4,17E-05	1,76E-05	1,44E-05	2,03E-06	1,41E-06	0,00E+00	5,24E-06	3,41E-07	0,00E+00	2,13E-06	0,00E+00	0,00E+00	0,00E+00	5,26E-06	0,00E+00	9,53E-07	8,41E-06	0,00E+00	1,75E-06	0,00E+00
532	2,30E-06	3,79E-06	1,67E-06	7,90E-06	5,82E-06	5,20E-06	3,64E-06	2,93E-06	8,87E-06	1,12E-05	1,26E-05	6,25E-06	7,91E-06	1,44E-06	5,57E-06	1,38E-05	1,08E-05	2,03E-06	1,40E-06	1,22E-05	2,10E-05	3,72E-05	7,74E-05	2,13E-04	4,74E-04	1,02E-03	1,43E-03	7,10E-04	2,01E-04	5,22E-05	2,43E-05	1,25E-05	7,14E-06	3,79E-06	7,68E-07	2,18E-06	3,00E-06	0,00E+00	0,00E+00	0,00E+00	0,00E+00	0,00E+00	2,52E-06	0,00E+00	0,00E+00	0,00E+00	8,39E-07	1,51E-06	0,00E+00
533	2,54E-07	1,63E-06	7,02E-08	8,14E-06	6,53E-06	1,38E-05	1,02E-06	9,82E-06	8,23E-06	1,15E-05	5,71E-06	1,71E-06	5,32E-06	1,14E-05	1,61E-05	9,49E-06	9,98E-06	5,66E-07	2,37E-05	1,22E-05	1,54E-05	2,68E-05	6,46E-05	1,76E-04	4,11E-04	8,99E-04	1,45E-03	8,88E-04	2,53E-04	7,20E-05	2,34E-05	1,02E-05	1,50E-06	9,17E-06	4,60E-06	0,00E+00	7,55E-07	7,48E-07	4,52E-07	0,00E+00	0,00E+00	0,00E+00	7,03E-07	0,00E+00	0,00E+00	0,00E+00	2,34E-07	0,00E+00	0,00E+00
534	2,10E-06	8,82E-07	4,34E-08	1,92E-06	9,30E-06	0,00E+00	5,48E-06	9,42E-06	4,05E-06	6,10E-06	5,27E-06	1,11E-05	1,25E-05	4,80E-06	1,50E-05	9,48E-06	1,10E-05	7,56E-06	2,07E-05	7,16E-06	9,92E-06	2,03E-05	5,52E-05	1,35E-04	3,51E-04	7,77E-04	1,40E-03	1,07E-03	3,29E-04	9,41E-05	4,83E-05	9,91E-06	0,00E+00	0,00E+00	3,15E-06	1,93E-07	0,00E+00	1,17E-07	1,43E-06	4,58E-06	0,00E+00	0,00E+00	0,00E+00	0,00E+00	0,00E+00	0,00E+00	0,00E+00	1,73E-08	0,00E+00
535	1,64E-06	4,92E-07	2,59E-06	8,48E-06	6,96E-06	9,40E-07	9,85E-06	6,48E-06	1,88E-06	5,76E-06	2,06E-06	2,08E-06	6,75E-06	1,46E-05	1,66E-05	3,00E-06	1,99E-05	6,92E-06	1,47E-05	1,52E-05	2,49E-05	1,80E-05	3,20E-05	1,19E-04	2,87E-04	6,52E-04	1,31E-03	1,27E-03	4,37E-04	1,24E-04	3,74E-05	1,84E-05	0,00E+00	0,00E+00	0,00E+00	7,24E-06	3,42E-06	4,38E-06	2,16E-06	4,70E-06	0,00E+00	1,42E-06	0,00E+00	0,00E+00	0,00E+00	0,00E+00	0,00E+00	6,46E-07	0,00E+00
536	1,96E-06	4,12E-06	6,80E-06	4,17E-06	2,07E-06	3,18E-06	1,40E-05	1,06E-05	7,89E-06	6,47E-06	8,16E-06	1,38E-05	1,66E-06	4,32E-07	3,87E-06	1,11E-05	1,79E-06	1,32E-05	1,08E-05	1,12E-05	1,17E-05	2,57E-05	4,29E-05	1,04E-04	2,45E-04	5,70E-04	1,18E-03	1,41E-03	5,59E-04	1,64E-04	5,12E-05	2,84E-05	6,61E-06	3,91E-06	0,00E+00	0,00E+00	1,01E-05	0,00E+00	5,80E-06	0,00E+00	0,00E+00	3,81E-06	0,00E+00	0,00E+00	0,00E+00	0,00E+00	0,00E+00	0,00E+00	5,93E-07
537	3,82E-06	3,12E-06	8,06E-06	3,16E-06	1,91E-06	8,18E-06	1,16E-05	4,44E-06	3,99E-06	1,33E-05	1,09E-05	1,18E-05	9,15E-07	8,69E-06	1,92E-06	1,10E-05	9,27E-06	1,20E-05	5,70E-06	1,43E-05	1,16E-05	1,15E-05	4,18E-05	9,04E-05	2,08E-04	4,90E-04	1,05E-03	1,50E-03	7,16E-04	2,20E-04	5,76E-05	2,84E-05	1,19E-05	3,67E-06	4,14E-06	0,00E+00	8,49E-07	0,00E+00	7,99E-06	0,00E+00	0,00E+00	0,00E+00	1,89E-06	0,00E+00	0,00E+00	0,00E+00	0,00E+00	3,92E-06	5,57E-07
538	3,05E-06	1,54E-07	7,64E-06	1,07E-06	8,76E-06	1,02E-05	2,42E-06	8,58E-06	5,67E-06	2,92E-06	1,11E-05	9,86E-06	1,22E-05	1,56E-05	2,42E-06	1,15E-05	1,28E-05	9,54E-06	1,20E-05	1,59E-06	3,65E-06	1,06E-05	4,34E-05	7,93E-05	1,82E-04	4,10E-04	9,10E-04	1,50E-03	8,85E-04	2,70E-04	7,13E-05	2,39E-05	1,55E-05	3,35E-06	7,60E-06	0,00E+00	0,00E+00	6,12E-06	7,42E-06	0,00E+00	0,00E+00	0,00E+00	3,23E-06	2,12E-06	0,00E+00	0,00E+00	0,00E+00	1,23E-06	0,00E+00
539	8,96E-07	3,94E-06	6,08E-06	4,79E-06	1,60E-06	9,66E-07	6,82E-06	3,33E-08	0,00E+00	5,26E-08	1,61E-05	7,66E-06	1,67E-05	1,25E-05	2,59E-05	3,54E-09	1,59E-05	1,36E-05	1,48E-05	1,06E-05	3,11E-05	1,27E-05	2,37E-05	6,93E-05	1,51E-04	3,58E-04	7,97E-04	1,46E-03	1,10E-03	3,75E-04	9,04E-05	3,16E-05	2,90E-06	3,27E-06	5,08E-08	9,07E-06	0,00E+00	0,00E+00	1,54E-06	0,00E+00	0,00E+00	1,47E-08	0,00E+00	3,34E-06	0,00E+00	1,98E-06	0,00E+00	2,77E-06	0,00E+00
540	1,77E-07	2,83E-06	2,51E-06	2,13E-06	4,87E-06	8,05E-06	1,48E-06	5,93E-06	2,49E-06	1,14E-05	1,15E-05	9,00E-06	4,87E-06	1,08E-05	4,02E-06	1,79E-06	2,50E-06	1,52E-05	3,58E-07	1,33E-05	1,70E-06	2,50E-05	2,79E-05	4,82E-05	1,16E-04	3,03E-04	6,65E-04	1,36E-03	1,26E-03	4,69E-04	1,19E-04	4,11E-05	1,90E-05	6,22E-06	9,70E-06	2,95E-06	3,04E-06	0,00E+00	3,01E-06	0,00E+00	0,00E+00	2,37E-06	0,00E+00	0,00E+00	0,00E+00	0,00E+00	0,00E+00	7,21E-06	0,00E+00
541	5,26E-07	1,69E-06	1,44E-06	6,41E-06	9,68E-06	2,39E-06	7,24E-06	3,73E-06	1,15E-05	1,08E-05	9,78E-06	6,88E-06	1,10E-05	1,02E-06	0,00E+00	8,52E-06	1,16E-05	1,54E-05	5,46E-06	8,00E-06	1,06E-05	9,77E-06	2,34E-05	4,40E-05	1,02E-04	2,53E-04	5,87E-04	1,23E-03	1,40E-03	6,21E-04	1,64E-04	4,90E-05	2,24E-05	7,68E-06	8,06E-06	7,93E-06	1,12E-05	1,72E-06	8,40E-06	0,00E+00	0,00E+00	6,62E-07	0,00E+00	0,00E+00	0,00E+00	0,00E+00	5,26E-07	1,31E-06	0,00E+00
542	2,55E-07	2,97E-06	2,87E-06	2,85E-06	2,57E-06	3,78E-06	1,08E-05	8,24E-06	5,43E-06	9,65E-06	2,73E-06	9,24E-06	9,59E-06	7,29E-06	3,48E-06	7,01E-06	7,98E-06	9,34E-06	1,72E-05	1,30E-05	1,38E-05	6,02E-06	1,70E-05	3,40E-05	9,17E-05	2,18E-04	5,11E-04	1,08E-03	1,47E-03	7,76E-04	2,14E-04	6,50E-05	2,39E-05	1,64E-05	1,32E-05	5,11E-06	2,24E-06	3,39E-06	3,34E-06	2,54E-07	0,00E+00	6,68E-07	5,13E-06	0,00E+00	0,00E+00	0,00E+00	5,31E-07	1,54E-06	0,00E+00
543	9,52E-07	4,43E-07	9,92E-07	4,44E-06	5,77E-06	2,79E-06	2,70E-06	2,12E-06	7,39E-06	2,53E-06	1,10E-05	2,60E-06	1,06E-05	9,36E-06	1,09E-05	9,61E-06	3,43E-06	1,24E-05	5,47E-06	1,55E-05	9,14E-06	9,76E-06	2,21E-05	3,34E-05	8,13E-05	1,82E-04	4,38E-04	9,52E-04	1,49E-03	9,72E-04	2,72E-04	9,06E-05	2,95E-05	1,20E-05	1,31E-05	3,43E-06	9,21E-06	2,06E-06	1,43E-06	8,75E-08	0,00E+00	2,97E-06	1,77E-06	0,00E+00	0,00E+00	0,00E+00	0,00E+00	7,49E-08	0,00E+00
544	1,30E-06	1,47E-06	0,00E+00	2,08E-06	1,13E-06	8,01E-06	0,00E+00	6,01E-06	4,11E-06	1,05E-05	4,73E-06	1,46E-05	3,75E-06	9,44E-07	9,03E-06	9,57E-06	1,06E-05	1,15E-07	1,41E-05	2,02E-06	6,83E-08	1,74E-05	1,40E-05	2,97E-05	6,61E-05	1,40E-04	3,64E-04	8,12E-04	1,46E-03	1,17E-03	3,70E-04	9,95E-05	3,80E-05	1,24E-05	1,71E-05	3,65E-06	6,14E-07	1,79E-06	4,92E-06	0,00E+00	0,00E+00	3,21E-08	1,30E-06	0,00E+00	0,00E+00	0,00E+00	0,00E+00	2,16E-06	0,00E+00
545	3,37E-07	1,24E-06	2,72E-06	6,00E-06	0,00E+00	2,66E-06	1,58E-06	4,26E-06	9,96E-06	4,94E-06	7,47E-06	3,90E-06	1,38E-05	1,16E-05	7,24E-07	1,70E-05	4,80E-06	2,47E-06	9,89E-06	5,91E-06	1,03E-05	1,78E-06	1,91E-05	3,67E-05	5,13E-05	1,30E-04	3,16E-04	7,03E-04	1,34E-03	1,32E-03	4,89E-04	1,25E-04	3,46E-05	1,56E-05	1,42E-05	5,17E-06	0,00E+00	0,00E+00	1,87E-05	0,00E+00	0,00E+00	0,00E+00	0,00E+00	0,00E+00	1,02E-06	1,16E-05	0,00E+00	9,97E-07	0,00E+00
546	1,37E-06	1,79E-06	1,20E-06	6,23E-06	0,00E+00	2,72E-06	5,43E-06	9,53E-06	9,08E-06	3,21E-06	4,43E-06	7,65E-06	1,12E-05	1,65E-05	7,66E-06	1,32E-05	8,14E-06	1,59E-05	6,60E-06	8,17E-06	1,20E-05	1,34E-05	1,52E-05	1,73E-05	5,31E-05	1,11E-04	2,68E-04	6,14E-04	1,18E-03	1,46E-03	6,28E-04	1,72E-04	5,38E-05	1,92E-05	1,43E-05	8,41E-06	0,00E+00	2,49E-06	2,00E-06	0,00E+00	0,00E+00	0,00E+00	1,70E-07	1,69E-06	3,32E-06	7,57E-06	0,00E+00	3,23E-06	0,00E+00
547	2,93E-07	4,10E-06	6,55E-06	8,86E-06	0,00E+00	7,91E-06	5,45E-07	7,85E-06	5,18E-06	2,37E-06	7,59E-07	3,62E-06	5,78E-06	1,33E-05	7,28E-06	1,55E-05	7,95E-06	8,43E-06	7,08E-06	1,89E-06	6,95E-06	2,42E-05	1,40E-05	2,04E-05	3,48E-05	9,53E-05	2,43E-04	5,24E-04	1,04E-03	1,52E-03	7,78E-04	2,23E-04	6,55E-05	2,80E-05	1,55E-05	4,82E-05	4,40E-06	2,67E-06	1,79E-06	0,00E+00	0,00E+00	5,09E-08	1,82E-07	7,07E-06	0,00E+00	3,44E-06	0,00E+00	4,78E-06	0,00E+00
548	0,00E+00	4,59E-06	3,89E-06	5,68E-06	0,00E+00	9,80E-06	7,79E-08	6,91E-06	9,18E-06	0,00E+00	3,68E-06	1,42E-05	3,14E-06	1,13E-05	6,19E-06	1,44E-05	4,81E-06	9,63E-06	8,52E-07	1,05E-05	1,62E-05	2,23E-05	1,82E-05	2,32E-05	2,96E-05	8,12E-05	1,91E-04	4,54E-04	9,08E-04	1,52E-03	9,52E-04	2,96E-04	8,88E-05	2,93E-05	7,52E-06	2,74E-05	8,32E-06	6,14E-06	0,00E+00	0,00E+00	0,00E+00	1,89E-08	0,00E+00	1,95E-06	0,00E+00	7,09E-06	0,00E+00	1,77E-06	7,61E-07
549	0,00E+00	2,68E-06	4,52E-06	8,64E-07	9,57E-06	6,00E-06	4,77E-06	9,49E-06	1,96E-07	9,69E-06	9,21E-08	8,74E-06	6,74E-06	1,07E-05	4,27E-06	2,73E-07	3,25E-05	7,92E-06	9,29E-06	1,96E-05	2,60E-06	1,34E-05	7,41E-06	8,57E-06	3,44E-05	5,66E-05	1,65E-04	3,92E-04	7,95E-04	1,45E-03	1,14E-03	3,76E-04	1,00E-04	3,74E-05	1,72E-05	3,22E-07	1,94E-06	2,95E-06	0,00E+00	0,00E+00	0,00E+00	0,00E+00	0,00E+00	0,00E+00	0,00E+00	1,78E-07	0,00E+00	0,00E+00	1,90E-08
550	2,68E-07	1,27E-06	3,59E-06	4,38E-06	0,00E+00	4,18E-06	5,84E-06	8,23E-06	9,24E-06	1,01E-06	8,67E-06	1,05E-06	4,05E-06	4,94E-06	9,12E-06	1,16E-05	1,05E-06	1,11E-05	1,79E-06	8,22E-06	0,00E+00	1,49E-05	1,47E-05	1,77E-05	1,03E-05	5,20E-05	1,25E-04	3,41E-04	6,86E-04	1,32E-03	1,30E-03	4,84E-04	1,43E-04	4,05E-05	2,79E-05	7,78E-06	6,83E-06	6,07E-06	1,66E-06	0,00E+00	0,00E+00	4,63E-06	5,13E-07	7,75E-07	0,00E+00	0,00E+00	0,00E+00	1,90E-06	0,00E+00
551	1,16E-06	1,96E-06	3,17E-06	2,01E-06	2,22E-07	5,54E-07	8,63E-06	1,28E-06	5,92E-06	3,53E-06	8,07E-06	8,18E-06	1,22E-05	8,17E-06	1,65E-05	1,43E-05	3,36E-06	2,46E-06	8,79E-06	1,34E-05	0,00E+00	1,25E-06	1,11E-05	1,19E-05	1,89E-05	5,02E-05	1,08E-04	2,78E-04	5,92E-04	1,19E-03	1,41E-03	6,35E-04	1,82E-04	5,50E-05	1,81E-05	1,30E-05	1,39E-06	3,66E-06	5,69E-06	0,00E+00	0,00E+00	0,00E+00	1,79E-06	6,48E-07	0,00E+00	1,48E-06	3,16E-07	7,12E-06	0,00E+00
552	2,54E-07	5,07E-06	8,61E-07	2,90E-06	6,94E-06	6,13E-06	6,16E-06	5,12E-06	6,98E-06	2,38E-06	0,00E+00	6,70E-06	9,73E-06	9,69E-06	7,18E-06	1,69E-05	1,08E-06	9,88E-06	4,78E-06	1,23E-05	1,07E-05	5,78E-06	7,23E-06	1,16E-05	1,67E-05	4,15E-05	9,22E-05	2,35E-04	5,10E-04	1,04E-03	1,45E-03	7,95E-04	2,32E-04	6,06E-05	2,74E-05	9,63E-06	1,68E-06	6,80E-06	2,30E-06	0,00E+00	0,00E+00	0,00E+00	3,24E-06	6,64E-07	0,00E+00	1,67E-06	3,56E-07	5,35E-07	0,00E+00
553	0,00E+00	2,20E-06	3,73E-06	2,44E-06	6,80E-06	8,74E-06	1,37E-05	7,79E-06	1,02E-06	1,75E-06	0,00E+00	3,03E-06	7,38E-06	7,64E-06	5,74E-06	1,09E-05	6,64E-06	9,04E-06	2,94E-06	1,12E-05	4,19E-06	1,72E-06	6,41E-06	1,02E-05	2,85E-05	3,43E-05	8,09E-05	2,10E-04	4,56E-04	9,15E-04	1,46E-03	9,60E-04	2,93E-04	8,40E-05	3,68E-05	2,21E-05	6,62E-06	1,51E-05	1,09E-06	0,00E+00	0,00E+00	0,00E+00	3,29E-06	0,00E+00	0,00E+00	0,00E+00	5,96E-06	0,00E+00	0,00E+00
554	1,58E-06	2,93E-06	1,27E-05	2,44E-06	7,82E-06	5,89E-06	1,26E-05	9,05E-06	2,91E-06	1,44E-05	5,28E-06	8,74E-06	1,47E-05	2,36E-06	8,03E-07	2,76E-07	2,28E-07	2,27E-07	7,95E-08	2,84E-07	0,00E+00	1,74E-05	1,07E-05	9,83E-06	2,34E-05	4,49E-05	6,49E-05	1,64E-04	3,79E-04	7,92E-04	1,39E-03	1,15E-03	3,86E-04	9,74E-05	2,68E-05	1,72E-05	2,17E-07	4,78E-07	3,24E-06	7,36E-07	4,00E-06	0,00E+00	7,32E-08	0,00E+00	0,00E+00	1,39E-06	2,17E-07	0,00E+00	0,00E+00
555	6,71E-07	1,27E-06	2,33E-06	3,99E-06	6,13E-06	2,70E-06	1,06E-06	9,10E-06	5,88E-06	4,60E-06	3,25E-06	3,51E-06	9,17E-07	1,39E-05	5,14E-06	7,09E-06	6,98E-06	6,46E-06	0,00E+00	0,00E+00	1,45E-06	4,99E-06	5,03E-06	1,29E-05	2,34E-05	2,49E-05	5,82E-05	1,51E-04	3,37E-04	6,94E-04	1,28E-03	1,28E-03	5,07E-04	1,44E-04	5,76E-05	1,83E-05	1,13E-05	8,15E-07	5,77E-07	1,39E-06	9,81E-06	2,03E-06	5,91E-08	0,00E+00	2,56E-06	0,00E+00	2,53E-07	2,46E-06	8,22E-06
556	2,06E-06	4,72E-06	1,25E-06	5,41E-06	7,51E-06	3,99E-07	5,74E-06	2,75E-06	9,18E-06	4,02E-06	1,25E-05	6,01E-06	4,95E-06	1,16E-05	6,43E-06	1,80E-06	7,15E-06	3,64E-06	1,11E-06	1,32E-06	5,37E-06	4,65E-06	4,28E-06	6,63E-06	1,64E-05	2,48E-05	5,44E-05	1,22E-04	2,88E-04	5,90E-04	1,15E-03	1,41E-03	6,59E-04	1,81E-04	5,86E-05	2,70E-05	5,70E-06	3,01E-06	6,15E-06	5,14E-06	3,72E-07	7,50E-06	6,67E-07	0,00E+00	0,00E+00	0,00E+00	9,38E-07	0,00E+00	2,92E-07
557	1,73E-06	4,10E-07	2,72E-06	2,99E-06	2,60E-06	1,79E-07	1,08E-05	1,88E-06	7,70E-06	7,69E-06	3,67E-06	5,49E-06	3,73E-06	3,22E-06	6,31E-06	6,79E-06	8,52E-07	4,25E-06	2,75E-06	8,10E-06	2,16E-06	6,69E-06	1,24E-05	9,42E-06	1,62E-05	2,63E-05	4,81E-05	1,07E-04	2,37E-04	5,13E-04	1,02E-03	1,49E-03	8,31E-04	2,41E-04	6,94E-05	3,11E-05	4,96E-06	4,27E-06	4,69E-06	0,00E+00	4,34E-07	0,00E+00	5,24E-07	0,00E+00	0,00E+00	0,00E+00	0,00E+00	0,00E+00	3,40E-07
558	2,39E-06	2,23E-06	4,62E-06	6,29E-06	1,58E-06	7,35E-06	1,08E-05	8,58E-06	1,08E-06	1,11E-05	3,13E-06	8,34E-06	6,17E-06	9,29E-06	8,61E-06	1,29E-05	8,47E-06	1,05E-05	5,00E-06	1,65E-05	2,88E-06	2,75E-06	6,38E-06	1,26E-05	1,76E-05	2,78E-05	3,48E-05	8,50E-05	2,08E-04	4,52E-04	8,97E-04	1,48E-03	1,01E-03	3,05E-04	8,45E-05	4,53E-05	2,03E-05	8,27E-06	0,00E+00	0,00E+00	0,00E+00	0,00E+00	0,00E+00	0,00E+00	0,00E+00	1,91E-06	7,12E-07	0,00E+00	0,00E+00
559	5,39E-06	3,92E-06	1,22E-06	1,21E-06	4,27E-06	3,64E-06	6,78E-06	3,11E-06	4,35E-06	1,67E-06	7,50E-06	1,99E-06	3,92E-06	9,43E-06	1,15E-05	1,10E-05	5,64E-06	1,70E-05	1,94E-07	6,09E-07	1,15E-05	0,00E+00	1,18E-05	1,50E-05	4,15E-06	2,26E-05	3,57E-05	6,46E-05	1,67E-04	4,04E-04	7,63E-04	1,44E-03	1,19E-03	3,98E-04	1,08E-04	3,82E-05	2,51E-05	9,07E-06	0,00E+00	0,00E+00	0,00E+00	0,00E+00	0,00E+00	1,77E-07	0,00E+00	1,46E-06	3,15E-08	2,25E-06	3,04E-06
560	3,15E-06	2,37E-06	7,34E-07	2,91E-06	3,73E-06	2,12E-06	1,54E-06	1,10E-06	6,42E-06	3,66E-06	6,56E-06	3,62E-06	5,21E-06	7,53E-06	1,68E-05	1,50E-05	1,00E-06	9,40E-06	5,48E-08	9,60E-06	8,93E-07	5,10E-06	3,97E-06	5,29E-06	1,49E-05	3,21E-05	2,28E-05	6,40E-05	1,39E-04	3,31E-04	6,74E-04	1,30E-03	1,35E-03	5,22E-04	1,52E-04	5,31E-05	3,00E-05	9,75E-06	2,45E-06	0,00E+00	1,77E-06	2,73E-06	0,00E+00	0,00E+00	0,00E+00	0,00E+00	0,00E+00	0,00E+00	0,00E+00
561	4,60E-07	3,11E-06	1,91E-06	3,31E-06	2,17E-06	6,06E-06	5,98E-06	1,93E-06	6,94E-06	8,62E-06	0,00E+00	6,08E-06	8,37E-06	4,85E-06	6,25E-06	3,26E-06	9,12E-06	8,94E-06	3,38E-06	9,35E-06	7,14E-06	2,46E-06	8,99E-06	9,78E-06	1,76E-05	2,57E-05	2,49E-05	5,89E-05	1,22E-04	2,76E-04	5,91E-04	1,18E-03	1,49E-03	6,59E-04	1,95E-04	5,72E-05	2,60E-05	1,52E-05	0,00E+00	0,00E+00	6,80E-06	0,00E+00	0,00E+00	0,00E+00	2,27E-06	0,00E+00	9,11E-07	1,01E-06	0,00E+00
562	1,52E-06	1,51E-06	2,53E-06	5,08E-06	6,66E-06	2,71E-06	4,46E-06	5,70E-06	7,17E-06	2,46E-06	2,03E-06	2,42E-06	7,84E-06	9,05E-06	8,12E-06	3,89E-06	6,28E-06	6,67E-06	5,27E-06	2,14E-06	9,82E-06	5,00E-06	5,02E-06	6,78E-06	1,22E-05	1,42E-05	2,11E-05	4,94E-05	9,89E-05	2,37E-04	5,04E-04	1,04E-03	1,53E-03	8,26E-04	2,45E-04	7,42E-05	2,71E-05	1,29E-05	2,34E-06	0,00E+00	0,00E+00	0,00E+00	0,00E+00	0,00E+00	2,72E-06	0,00E+00	2,18E-06	1,21E-06	4,52E-06
563	2,23E-06	0,00E+00	2,02E-06	4,42E-06	1,82E-06	3,50E-06	1,99E-07	1,12E-05	6,58E-06	3,16E-06	6,61E-06	4,19E-06	8,78E-06	1,87E-06	7,17E-06	0,00E+00	5,48E-06	1,68E-06	2,14E-06	0,00E+00	6,65E-06	4,12E-06	1,23E-05	9,13E-06	2,57E-06	5,76E-06	8,07E-06	4,46E-05	8,40E-05	2,05E-04	4,35E-04	9,10E-04	1,53E-03	1,02E-03	3,25E-04	9,28E-05	4,17E-05	5,45E-06	7,82E-06	0,00E+00	1,85E-06	5,89E-07	0,00E+00	0,00E+00	0,00E+00	6,70E-06	4,60E-07	0,00E+00	1,90E-06
564	1,53E-06	0,00E+00	9,24E-07	3,09E-06	5,43E-07	1,55E-06	0,00E+00	6,61E-06	1,90E-07	1,43E-06	4,53E-06	2,06E-06	3,10E-07	0,00E+00	6,62E-06	6,10E-06	2,67E-07	3,50E-06	6,77E-06	0,00E+00	2,04E-06	7,02E-06	6,74E-06	1,00E-05	6,07E-06	1,79E-05	4,75E-06	3,75E-05	7,64E-05	1,78E-04	3,81E-04	8,03E-04	1,47E-03	1,21E-03	4,09E-04	1,15E-04	4,41E-05	2,55E-05	5,89E-07	0,00E+00	9,00E-08	2,87E-08	0,00E+00	4,67E-06	0,00E+00	3,26E-07	4,81E-06	1,13E-05	0,00E+00
565	1,74E-06	1,26E-06	3,53E-06	4,14E-06	0,00E+00	9,62E-07	5,60E-06	1,46E-05	3,32E-06	1,65E-06	1,39E-05	9,07E-06	8,74E-06	4,18E-07	5,45E-06	1,76E-06	1,05E-06	1,44E-05	6,70E-07	3,93E-06	4,54E-07	8,08E-07	3,07E-06	1,50E-05	0,00E+00	8,20E-06	1,50E-05	3,80E-05	6,53E-05	1,49E-04	3,19E-04	6,80E-04	1,38E-03	1,38E-03	5,35E-04	1,49E-04	4,18E-05	2,39E-05	1,61E-05	1,02E-06	8,28E-06	7,64E-07	2,02E-06	4,19E-06	0,00E+00	0,00E+00	1,00E-06	2,00E-06	2,66E-06
566	1,90E-06	4,28E-08	3,09E-06	1,93E-06	3,47E-07	4,73E-06	6,22E-07	2,11E-06	2,36E-06	6,63E-06	9,45E-06	1,49E-06	8,46E-06	6,16E-06	6,43E-06	4,11E-06	7,02E-06	5,03E-06	5,83E-06	0,00E+00	4,74E-06	4,65E-06	7,40E-06	3,78E-06	2,44E-06	1,30E-05	1,54E-05	2,09E-05	6,55E-05	1,26E-04	2,66E-04	5,95E-04	1,22E-03	1,52E-03	7,04E-04	2,00E-04	6,70E-05	3,46E-05	1,01E-05	3,99E-06	0,00E+00	3,00E-06	1,70E-06	1,82E-06	6,13E-06	1,38E-06	3,94E-06	1,99E-06	1,89E-06
567	2,50E-06	5,18E-08	1,01E-06	2,20E-06	2,82E-06	1,15E-06	7,53E-07	3,64E-06	6,39E-06	2,56E-06	6,18E-06	8,63E-06	3,73E-06	7,36E-06	3,98E-06	1,03E-05	9,91E-06	1,21E-05	8,74E-06	3,58E-06	1,20E-05	1,79E-06	1,16E-05	5,93E-06	9,18E-06	1,19E-05	1,36E-05	2,38E-05	5,52E-05	1,06E-04	2,30E-04	5,17E-04	1,07E-03	1,58E-03	8,72E-04	2,57E-04	8,29E-05	3,56E-05	1,08E-05	1,17E-06	2,01E-06	0,00E+00	0,00E+00	2,20E-06	1,02E-05	1,16E-05	0,00E+00	8,54E-07	1,03E-06
568	2,51E-06	1,98E-07	2,84E-06	2,22E-06	4,26E-06	1,50E-07	7,39E-06	4,61E-07	4,50E-06	2,60E-06	3,84E-06	9,33E-06	1,27E-05	4,78E-06	1,98E-06	1,17E-05	5,67E-06	2,53E-06	2,06E-06	5,42E-06	6,85E-06	3,51E-06	3,25E-06	1,19E-05	5,71E-06	9,48E-06	1,43E-05	2,49E-05	5,30E-05	7,92E-05	1,99E-04	4,39E-04	9,35E-04	1,58E-03	1,06E-03	3,24E-04	1,04E-04	3,76E-05	1,75E-05	4,88E-06	8,51E-07	0,00E+00	0,00E+00	3,89E-06	1,16E-06	4,20E-06	2,11E-07	3,61E-07	4,34E-07
569	3,26E-07	1,10E-06	4,31E-06	7,58E-08	3,25E-06	3,36E-06	8,91E-06	0,00E+00	2,70E-06	5,89E-06	1,09E-05	3,17E-07	8,33E-06	1,96E-07	9,10E-08	5,45E-06	1,45E-07	3,81E-06	6,73E-06	1,92E-07	1,44E-06	1,23E-05	5,90E-06	5,30E-07	1,35E-05	3,37E-07	1,50E-05	1,77E-05	3,73E-05	7,78E-05	1,67E-04	3,81E-04	8,18E-04	1,52E-03	1,25E-03	4,24E-04	1,32E-04	4,13E-05	2,16E-05	1,60E-05	0,00E+00	3,37E-06	0,00E+00	1,10E-05	4,76E-06	9,50E-06	2,84E-06	7,79E-06	0,00E+00
570	1,09E-06	1,81E-06	1,17E-07	4,28E-06	8,31E-07	3,83E-08	3,24E-06	7,45E-06	5,82E-07	7,76E-06	0,00E+00	4,15E-06	8,58E-07	1,77E-05	1,34E-06	8,63E-06	1,48E-06	1,40E-05	8,55E-06	8,99E-07	2,10E-06	6,18E-06	6,00E-07	9,90E-06	7,11E-06	2,65E-07	1,34E-05	2,04E-05	3,40E-05	7,14E-05	1,48E-04	3,40E-04	7,06E-04	1,40E-03	1,41E-03	5,63E-04	1,65E-04	4,77E-05	2,16E-05	1,14E-05	5,85E-06	7,11E-06	0,00E+00	3,11E-07	2,26E-07	0,00E+00	1,06E-06	7,54E-07	0,00E+00
571	3,60E-06	7,12E-07	7,16E-07	4,08E-06	5,51E-06	1,64E-07	2,22E-06	1,23E-06	2,28E-06	3,85E-06	0,00E+00	3,25E-06	4,98E-06	6,46E-06	3,46E-06	2,76E-06	2,61E-06	5,47E-06	1,05E-06	1,39E-06	3,20E-06	2,44E-06	3,31E-06	1,05E-05	8,59E-06	5,05E-06	2,03E-05	1,46E-05	3,11E-05	5,01E-05	1,27E-04	2,88E-04	6,19E-04	1,26E-03	1,55E-03	7,04E-04	2,08E-04	6,09E-05	2,54E-05	6,62E-06	0,00E+00	2,07E-06	0,00E+00	3,40E-06	0,00E+00	2,15E-06	3,22E-06	5,08E-06	0,00E+00
572	1,84E-06	6,95E-07	3,29E-06	1,77E-07	3,92E-06	1,08E-06	1,96E-06	2,38E-06	0,00E+00	6,09E-06	5,58E-06	2,46E-06	9,03E-06	6,38E-06	4,66E-06	0,00E+00	2,39E-06	1,76E-06	3,72E-06	5,67E-07	0,00E+00	2,94E-06	1,02E-05	1,59E-06	1,36E-05	4,84E-06	1,88E-05	9,67E-06	3,62E-05	4,61E-05	1,12E-04	2,47E-04	5,32E-04	1,10E-03	1,61E-03	8,83E-04	2,69E-04	7,53E-05	2,76E-05	1,15E-05	2,96E-06	4,19E-06	6,94E-06	8,99E-06	1,02E-06	3,98E-06	0,00E+00	2,57E-06	0,00E+00
573	3,27E-07	5,47E-07	1,22E-06	1,74E-06	3,61E-06	3,92E-06	1,44E-06	6,44E-06	0,00E+00	4,30E-06	4,50E-06	3,32E-06	1,39E-05	4,66E-06	8,26E-06	0,00E+00	7,38E-06	3,84E-06	5,90E-06	0,00E+00	3,63E-06	2,12E-06	3,79E-06	1,20E-07	2,91E-06	2,55E-06	7,95E-06	9,43E-06	2,30E-05	4,94E-05	8,83E-05	2,01E-04	4,55E-04	9,58E-04	1,60E-03	1,07E-03	3,38E-04	1,01E-04	4,01E-05	9,59E-06	8,42E-06	2,80E-06	4,68E-06	2,66E-06	4,25E-07	5,83E-07	0,00E+00	0,00E+00	0,00E+00
574	2,56E-07	1,58E-08	4,81E-06	3,67E-06	3,15E-06	1,52E-06	2,46E-06	1,37E-06	1,06E-05	1,06E-05	6,70E-06	2,40E-06	1,06E-05	1,26E-07	3,39E-07	0,00E+00	2,94E-07	8,62E-07	4,90E-06	0,00E+00	1,45E-05	9,79E-08	6,41E-06	7,40E-06	9,32E-06	4,09E-06	5,19E-06	1,63E-05	6,48E-07	3,71E-05	7,65E-05	1,78E-04	3,97E-04	8,34E-04	1,54E-03	1,26E-03	4,65E-04	1,17E-04	4,22E-05	2,07E-05	2,30E-05	9,13E-06	2,58E-06	9,86E-06	3,48E-07	0,00E+00	3,56E-07	3,70E-06	0,00E+00
575	1,95E-06	0,00E+00	3,79E-06	3,64E-06	1,41E-06	1,28E-06	6,94E-07	2,53E-06	9,52E-06	3,61E-06	6,87E-06	1,06E-05	4,24E-06	5,28E-06	1,04E-05	8,72E-07	2,55E-06	0,00E+00	5,28E-06	8,14E-07	2,85E-06	0,00E+00	4,07E-06	9,69E-06	6,82E-06	5,44E-06	7,58E-06	6,68E-06	1,88E-05	2,70E-05	7,41E-05	1,49E-04	3,47E-04	7,22E-04	1,41E-03	1,41E-03	5,90E-04	1,60E-04	5,62E-05	1,97E-05	1,96E-05	3,90E-06	2,03E-06	3,61E-06	4,99E-06	0,00E+00	1,83E-06	0,00E+00	0,00E+00
576	4,57E-06	0,00E+00	2,92E-06	4,18E-06	2,97E-07	3,75E-06	4,43E-06	1,42E-06	1,74E-06	2,47E-06	3,21E-06	6,58E-06	7,19E-06	7,60E-06	1,24E-05	6,42E-06	5,74E-07	3,22E-06	5,96E-06	4,06E-06	1,28E-05	2,95E-07	2,56E-06	7,03E-06	6,73E-06	5,21E-06	2,40E-06	1,45E-05	1,54E-05	3,22E-05	5,25E-05	1,26E-04	2,95E-04	6,27E-04	1,27E-03	1,54E-03	7,37E-04	2,10E-04	6,64E-05	2,98E-05	1,11E-05	6,68E-06	7,74E-06	3,38E-06	2,40E-06	0,00E+00	1,52E-06	0,00E+00	0,00E+00
577	4,17E-06	1,18E-06	3,17E-06	9,15E-07	1,16E-06	1,31E-06	6,14E-06	7,15E-06	6,12E-06	3,08E-06	1,08E-05	9,85E-06	1,24E-05	8,25E-06	7,33E-06	9,44E-06	1,69E-06	4,80E-06	2,53E-06	2,11E-06	2,20E-06	3,48E-07	1,91E-06	8,70E-06	4,03E-06	8,80E-08	2,19E-06	1,27E-05	7,05E-06	2,46E-05	5,15E-05	1,07E-04	2,45E-04	5,53E-04	1,11E-03	1,60E-03	9,20E-04	2,73E-04	8,25E-05	3,30E-05	1,38E-05	4,37E-06	3,81E-06	3,50E-06	5,62E-07	0,00E+00	4,78E-07	0,00E+00	0,00E+00
578	8,22E-07	4,82E-07	3,82E-06	0,00E+00	3,65E-06	5,34E-07	1,75E-06	1,06E-05	3,86E-06	6,74E-06	6,81E-06	1,10E-05	1,15E-05	1,13E-06	2,50E-06	4,03E-06	7,56E-06	1,77E-06	1,03E-06	5,50E-06	2,30E-06	1,13E-05	1,19E-06	1,68E-07	1,64E-06	3,58E-08	2,64E-06	3,90E-06	1,59E-05	2,54E-05	3,39E-05	8,81E-05	2,09E-04	4,78E-04	9,53E-04	1,58E-03	1,11E-03	3,47E-04	9,65E-05	3,86E-05	1,52E-05	1,19E-05	2,87E-06	2,80E-07	2,29E-07	0,00E+00	3,54E-07	0,00E+00	0,00E+00
579	2,46E-06	3,57E-06	4,55E-06	2,18E-06	2,52E-06	0,00E+00	5,37E-06	3,08E-07	1,86E-06	5,55E-06	6,93E-06	7,07E-06	3,64E-07	1,36E-06	6,85E-06	2,68E-07	2,78E-07	3,21E-06	5,27E-06	2,68E-07	2,66E-06	6,67E-06	4,62E-08	8,61E-06	3,04E-06	9,75E-07	9,39E-08	4,93E-09	2,43E-05	2,08E-05	3,17E-05	8,50E-05	1,89E-04	4,03E-04	8,51E-04	1,53E-03	1,29E-03	4,57E-04	1,39E-04	4,93E-05	3,77E-06	1,25E-05	1,35E-05	1,09E-08	0,00E+00	2,03E-05	1,38E-08	0,00E+00	0,00E+00
580	1,91E-06	4,33E-07	2,50E-06	3,57E-06	1,23E-06	6,47E-06	2,48E-06	8,92E-06	2,28E-06	1,00E-05	7,69E-06	2,86E-06	8,77E-06	2,00E-07	1,83E-06	0,00E+00	1,60E-06	0,00E+00	6,83E-06	2,53E-06	0,00E+00	2,25E-06	2,19E-06	9,21E-07	3,89E-06	5,89E-06	4,66E-06	1,72E-06	1,84E-05	2,04E-05	3,87E-05	7,60E-05	1,48E-04	3,45E-04	7,35E-04	1,37E-03	1,46E-03	5,79E-04	1,68E-04	4,89E-05	1,77E-05	1,03E-05	2,16E-05	1,07E-05	1,51E-06	6,05E-06	0,00E+00	0,00E+00	0,00E+00
581	1,94E-06	1,58E-06	3,66E-06	2,78E-06	2,60E-06	2,18E-06	7,95E-06	4,32E-07	1,13E-05	8,30E-06	2,26E-06	6,41E-06	9,33E-06	7,31E-07	6,70E-06	2,53E-06	0,00E+00	3,55E-06	3,99E-06	2,79E-06	1,63E-06	9,01E-06	4,93E-07	7,51E-06	0,00E+00	6,74E-06	1,53E-06	1,08E-05	1,48E-05	1,81E-05	2,58E-05	6,03E-05	1,35E-04	2,95E-04	6,30E-04	1,24E-03	1,58E-03	7,41E-04	2,15E-04	7,40E-05	3,65E-05	1,49E-05	1,81E-05	4,40E-06	5,88E-06	1,18E-06	0,00E+00	2,45E-06	0,00E+00
582	1,04E-06	0,00E+00	2,10E-06	3,36E-06	4,25E-06	3,74E-06	5,83E-06	4,91E-07	3,54E-06	2,81E-06	2,57E-06	5,53E-06	9,05E-06	0,00E+00	1,92E-06	2,87E-06	0,00E+00	4,73E-06	7,38E-06	8,55E-06	1,86E-06	5,86E-06	2,12E-06	6,29E-06	4,48E-06	3,79E-06	5,17E-06	8,81E-06	6,07E-06	1,39E-05	1,91E-05	5,41E-05	1,14E-04	2,49E-04	5,44E-04	1,08E-03	1,65E-03	9,21E-04	2,86E-04	8,86E-05	3,29E-05	6,21E-06	1,19E-05	1,40E-05	4,19E-07	1,34E-06	1,08E-05	4,93E-06	0,00E+00
583	4,25E-07	0,00E+00	1,74E-06	3,59E-07	4,61E-06	4,51E-06	4,18E-06	3,77E-06	7,75E-06	8,50E-06	4,86E-06	2,72E-08	2,49E-06	0,00E+00	7,46E-07	0,00E+00	0,00E+00	1,52E-06	1,81E-06	8,70E-06	0,00E+00	1,93E-06	6,05E-07	3,20E-06	4,16E-06	5,67E-07	2,01E-06	1,45E-06	2,35E-06	7,06E-06	2,64E-05	4,78E-05	9,27E-05	2,25E-04	4,66E-04	9,54E-04	1,64E-03	1,12E-03	3,70E-04	1,14E-04	3,99E-05	1,74E-05	1,07E-05	1,02E-05	3,26E-06	0,00E+00	5,34E-06	8,30E-07	0,00E+00
584	9,69E-09	0,00E+00	2,87E-06	2,24E-07	8,68E-06	5,11E-06	2,55E-06	1,06E-05	2,40E-06	2,16E-07	5,57E-06	9,24E-06	0,00E+00	0,00E+00	0,00E+00	5,42E-06	0,00E+00	4,42E-06	3,67E-06	2,82E-06	0,00E+00	0,00E+00	3,07E-06	7,20E-08	1,17E-05	0,00E+00	2,37E-06	6,30E-06	2,70E-06	2,20E-06	2,13E-05	4,96E-05	7,81E-05	1,79E-04	4,26E-04	8,36E-04	1,55E-03	1,30E-03	4,59E-04	1,36E-04	5,69E-05	1,30E-05	1,37E-05	7,15E-06	9,09E-08	7,52E-06	3,17E-08	0,00E+00	0,00E+00
585	8,79E-08	2,01E-06	7,83E-08	2,07E-06	1,30E-06	3,51E-06	8,02E-07	0,00E+00	1,48E-06	3,74E-06	2,49E-06	1,11E-05	6,48E-06	1,15E-05	5,06E-06	9,38E-07	6,65E-07	7,34E-06	1,25E-06	1,38E-06	1,29E-05	3,80E-06	5,66E-07	8,83E-06	6,71E-07	1,45E-05	3,86E-06	1,57E-05	2,92E-06	1,78E-05	1,86E-05	2,77E-05	7,24E-05	1,66E-04	3,40E-04	7,31E-04	1,42E-03	1,48E-03	6,06E-04	1,85E-04	6,32E-05	2,48E-05	1,46E-05	7,83E-06	1,39E-06	0,00E+00	2,46E-06	2,23E-07	0,00E+00
586	1,19E-06	2,20E-07	1,18E-06	2,48E-06	9,15E-07	4,47E-06	5,23E-06	0,00E+00	5,56E-06	5,52E-06	1,88E-06	4,75E-06	1,10E-05	2,95E-08	6,46E-06	3,21E-06	9,02E-07	8,40E-06	8,15E-06	7,21E-06	0,00E+00	0,00E+00	2,41E-06	6,15E-06	1,05E-06	0,00E+00	4,22E-07	0,00E+00	1,13E-05	1,75E-05	7,08E-06	3,60E-05	5,51E-05	1,32E-04	3,02E-04	6,34E-04	1,27E-03	1,59E-03	7,55E-04	2,29E-04	7,43E-05	2,47E-05	7,70E-06	4,89E-06	3,75E-06	1,67E-07	3,55E-06	1,24E-06	0,00E+00
587	1,43E-06	1,33E-06	2,56E-06	1,77E-06	0,00E+00	4,27E-06	2,67E-06	1,78E-06	5,37E-07	5,29E-06	2,03E-06	3,67E-06	4,71E-06	3,18E-08	4,76E-06	0,00E+00	9,71E-07	4,71E-06	4,17E-06	4,80E-06	0,00E+00	2,26E-06	5,11E-07	7,65E-06	1,02E-05	0,00E+00	0,00E+00	6,44E-06	8,97E-06	7,05E-06	7,73E-06	2,41E-05	4,60E-05	1,18E-04	2,62E-04	5,35E-04	1,12E-03	1,65E-03	9,48E-04	2,89E-04	9,21E-05	3,19E-05	2,07E-05	1,05E-05	1,08E-05	1,04E-06	1,74E-06	5,09E-07	0,00E+00
588	1,69E-07	1,89E-06	5,23E-07	6,41E-06	2,55E-06	4,45E-06	6,82E-06	1,50E-06	0,00E+00	3,43E-06	4,00E-07	4,14E-06	1,16E-06	3,41E-06	1,72E-06	1,26E-05	7,37E-06	6,60E-06	0,00E+00	3,95E-06	0,00E+00	8,20E-07	6,22E-06	1,01E-05	4,11E-06	1,13E-06	0,00E+00	7,64E-06	4,13E-06	8,94E-06	1,27E-05	3,16E-05	4,39E-05	1,00E-04	2,19E-04	4,60E-04	9,72E-04	1,63E-03	1,14E-03	3,87E-04	1,16E-04	5,21E-05	1,92E-05	2,82E-06	1,14E-05	1,41E-05	6,31E-07	1,64E-06	2,07E-06
589	2,26E-06	1,98E-08	1,11E-06	3,27E-06	4,63E-06	2,87E-06	3,02E-07	1,13E-08	2,67E-06	2,09E-06	5,30E-09	4,62E-08	9,32E-06	4,53E-08	5,04E-06	1,33E-05	1,17E-06	2,99E-06	1,16E-05	3,86E-06	0,00E+00	4,57E-06	8,26E-08	9,73E-08	9,63E-06	1,50E-06	8,18E-06	1,25E-05	4,47E-06	7,73E-06	1,28E-05	2,98E-05	3,21E-05	9,00E-05	1,87E-04	4,16E-04	8,47E-04	1,54E-03	1,34E-03	4,89E-04	1,55E-04	4,21E-05	1,57E-05	1,85E-06	1,18E-07	1,94E-05	0,00E+00	2,18E-08	2,75E-08
590	7,20E-07	6,93E-07	4,67E-06	0,00E+00	4,95E-07	3,93E-06	1,44E-06	8,21E-06	1,16E-05	4,93E-06	8,34E-06	7,40E-06	3,75E-06	0,00E+00	6,75E-07	0,00E+00	1,26E-05	3,51E-06	3,14E-06	5,97E-06	5,51E-06	8,78E-07	3,83E-06	8,89E-07	1,08E-05	9,37E-06	1,39E-05	1,46E-05	8,38E-06	8,14E-06	9,48E-06	2,54E-05	3,42E-05	8,25E-05	1,51E-04	3,57E-04	7,22E-04	1,42E-03	1,48E-03	6,33E-04	1,93E-04	5,12E-05	2,77E-05	1,18E-05	4,49E-06	4,99E-06	8,00E-07	0,00E+00	0,00E+00
591	1,17E-06	2,18E-06	3,48E-06	1,76E-06	1,94E-06	1,85E-06	2,97E-06	5,51E-06	0,00E+00	4,71E-06	6,41E-06	1,70E-06	4,32E-06	2,34E-06	2,34E-06	2,54E-06	5,01E-06	2,26E-06	7,64E-06	7,16E-06	5,65E-07	5,30E-06	4,23E-06	9,48E-06	1,14E-05	4,05E-06	7,12E-06	2,05E-06	4,12E-06	7,35E-06	1,68E-05	1,58E-05	3,26E-05	6,03E-05	1,23E-04	3,01E-04	6,36E-04	1,27E-03	1,60E-03	8,02E-04	2,39E-04	7,68E-05	2,76E-05	1,25E-05	4,10E-06	6,38E-06	0,00E+00	5,53E-06	0,00E+00
592	1,82E-06	0,00E+00	2,85E-06	1,79E-06	9,53E-07	4,00E-07	3,05E-06	3,69E-06	0,00E+00	4,20E-06	7,51E-06	7,69E-07	6,36E-06	2,39E-06	5,10E-06	4,88E-06	0,00E+00	0,00E+00	0,00E+00	1,30E-06	5,75E-07	1,12E-05	2,32E-07	1,09E-05	3,55E-06	3,10E-06	4,22E-07	0,00E+00	1,30E-05	1,01E-05	1,35E-05	1,33E-05	2,12E-05	6,38E-05	1,09E-04	2,62E-04	5,44E-04	1,11E-03	1,64E-03	9,64E-04	3,07E-04	9,21E-05	4,52E-05	1,56E-05	6,96E-06	3,62E-06	2,80E-06	5,64E-06	6,09E-06
593	1,81E-06	7,39E-07	8,27E-07	2,05E-06	1,91E-06	0,00E+00	3,74E-06	0,00E+00	6,63E-06	9,82E-07	1,38E-06	0,00E+00	8,39E-06	4,94E-06	1,63E-06	7,64E-07	0,00E+00	5,43E-06	3,29E-06	0,00E+00	0,00E+00	3,89E-06	4,55E-06	3,60E-06	7,19E-06	2,54E-06	2,94E-06	1,19E-05	8,00E-06	1,24E-05	1,32E-05	1,81E-05	2,19E-05	4,52E-05	9,51E-05	2,24E-04	4,73E-04	9,45E-04	1,59E-03	1,19E-03	3,95E-04	1,24E-04	4,89E-05	1,79E-05	1,14E-05	1,10E-05	9,32E-07	9,55E-06	2,03E-06
594	9,14E-09	1,34E-06	3,53E-06	4,40E-07	2,93E-06	8,49E-09	1,85E-07	1,25E-08	0,00E+00	5,66E-06	1,52E-06	0,00E+00	4,44E-06	7,00E-06	1,78E-06	1,96E-08	2,64E-06	5,81E-06	1,85E-09	1,13E-06	1,25E-08	2,19E-07	0,00E+00	1,29E-05	9,60E-06	6,80E-06	3,61E-06	1,91E-08	1,07E-05	8,88E-06	1,15E-05	1,56E-05	2,34E-05	3,60E-05	8,65E-05	1,86E-04	4,01E-04	8,19E-04	1,52E-03	1,36E-03	5,12E-04	1,38E-04	4,66E-05	3,12E-05	1,09E-05	8,27E-06	2,68E-08	2,10E-08	0,00E+00
595	2,33E-06	1,91E-07	1,23E-06	2,40E-06	1,90E-06	2,38E-06	2,80E-06	2,59E-06	0,00E+00	1,20E-06	9,95E-07	7,43E-07	2,05E-06	1,09E-06	4,36E-06	5,25E-06	5,88E-06	8,24E-07	1,68E-06	7,01E-07	2,60E-06	3,95E-06	5,52E-07	3,16E-06	1,01E-05	1,94E-06	5,06E-06	3,96E-06	7,54E-07	3,26E-06	1,46E-05	9,90E-06	2,37E-05	3,20E-05	6,77E-05	1,56E-04	3,47E-04	7,16E-04	1,40E-03	1,49E-03	6,61E-04	2,03E-04	6,43E-05	2,05E-05	8,30E-06	2,95E-06	5,57E-06	4,35E-06	5,45E-07
596	1,22E-06	1,67E-06	3,95E-06	2,35E-06	1,89E-06	5,07E-06	0,00E+00	0,00E+00	0,00E+00	3,20E-07	2,83E-06	7,31E-06	6,92E-06	0,00E+00	0,00E+00	7,08E-06	4,41E-06	9,38E-07	4,53E-06	3,52E-06	4,78E-06	8,16E-06	2,01E-06	3,21E-07	6,74E-06	5,53E-06	1,37E-06	1,29E-06	9,35E-06	1,49E-05	8,02E-06	1,40E-05	1,84E-05	2,52E-05	5,14E-05	1,40E-04	2,98E-04	6,18E-04	1,23E-03	1,59E-03	8,07E-04	2,54E-04	7,53E-05	2,42E-05	7,29E-06	1,58E-05	0,00E+00	7,14E-08	1,62E-06
597	7,02E-07	3,23E-06	6,83E-07	6,02E-07	3,44E-07	4,17E-06	2,43E-06	3,51E-06	0,00E+00	3,56E-06	3,78E-06	7,82E-06	7,66E-06	0,00E+00	8,62E-06	1,32E-05	6,87E-06	0,00E+00	7,76E-07	1,79E-06	6,75E-06	0,00E+00	4,61E-07	3,02E-07	1,06E-05	2,97E-06	8,04E-06	7,83E-06	9,15E-06	7,84E-06	1,24E-05	1,35E-05	6,94E-06	2,60E-05	4,35E-05	1,23E-04	2,47E-04	5,33E-04	1,08E-03	1,61E-03	9,74E-04	3,17E-04	9,41E-05	3,30E-05	1,23E-05	1,76E-05	9,38E-07	8,61E-06	2,15E-06
598	2,09E-07	1,40E-06	2,12E-06	7,55E-08	0,00E+00	5,76E-06	1,14E-06	1,04E-06	5,60E-06	1,41E-06	8,93E-06	8,73E-07	4,10E-06	0,00E+00	3,69E-06	1,04E-05	1,39E-05	0,00E+00	0,00E+00	9,61E-06	8,25E-06	0,00E+00	4,78E-06	5,65E-06	8,68E-06	8,84E-07	1,50E-05	7,37E-06	8,79E-06	8,90E-06	2,63E-06	1,12E-05	1,96E-05	2,69E-05	5,85E-05	9,54E-05	2,02E-04	4,43E-04	9,25E-04	1,55E-03	1,15E-03	4,10E-04	1,14E-04	5,19E-05	1,57E-05	1,40E-05	2,93E-06	8,31E-06	6,20E-07
599	1,64E-07	2,83E-06	1,39E-06	0,00E+00	0,00E+00	4,35E-06	3,42E-06	0,00E+00	2,23E-07	2,71E-06	1,06E-05	6,80E-06	1,22E-07	0,00E+00	4,16E-06	3,43E-07	7,59E-08	1,36E-06	1,30E-05	0,00E+00	4,00E-07	6,30E-06	3,81E-06	0,00E+00	5,61E-06	0,00E+00	7,36E-06	1,34E-05	1,32E-06	1,35E-05	1,08E-05	1,21E-05	1,16E-05	1,41E-05	3,26E-05	7,80E-05	1,96E-04	4,01E-04	8,05E-04	1,46E-03	1,32E-03	5,31E-04	1,50E-04	4,86E-05	2,13E-05	2,48E-05	7,77E-06	7,13E-07	1,39E-07
600	1,20E-06	4,54E-06	2,59E-06	4,08E-07	1,09E-06	5,66E-06	4,65E-06	6,41E-08	1,54E-06	2,77E-06	1,96E-06	1,86E-06	5,17E-06	0,00E+00	4,22E-06	7,30E-06	2,77E-06	0,00E+00	5,73E-06	5,89E-07	2,38E-06	5,38E-06	0,00E+00	0,00E+00	2,58E-06	0,00E+00	5,24E-07	1,62E-06	0,00E+00	6,77E-06	1,54E-05	1,47E-05	7,19E-06	2,60E-05	2,95E-05	7,58E-05	1,41E-04	3,58E-04	6,95E-04	1,33E-03	1,46E-03	6,78E-04	2,06E-04	6,50E-05	2,33E-05	2,04E-05	8,67E-06	8,47E-06	5,49E-06
601	8,30E-07	3,75E-06	2,17E-06	1,05E-06	2,75E-06	4,39E-06	1,46E-06	3,05E-07	1,98E-06	0,00E+00	7,13E-06	0,00E+00	3,22E-06	0,00E+00	5,49E-06	9,80E-06	3,76E-07	0,00E+00	4,74E-06	2,34E-06	2,43E-06	1,10E-06	5,39E-06	6,43E-07	4,34E-06	1,43E-06	0,00E+00	4,10E-06	1,16E-06	5,82E-06	7,31E-06	8,81E-06	1,02E-05	1,94E-05	2,86E-05	6,46E-05	1,27E-04	2,97E-04	6,01E-04	1,18E-03	1,54E-03	8,28E-04	2,53E-04	7,64E-05	2,84E-05	4,24E-06	1,18E-05	1,15E-05	2,19E-06
602	1,04E-06	3,62E-06	3,01E-06	5,51E-07	0,00E+00	2,67E-06	1,85E-06	1,22E-07	5,57E-06	2,41E-06	6,81E-06	0,00E+00	2,47E-06	0,00E+00	4,69E-06	6,57E-06	3,97E-06	0,00E+00	2,75E-06	7,25E-07	9,08E-06	0,00E+00	4,60E-06	5,49E-07	4,56E-07	1,22E-06	0,00E+00	8,43E-06	5,41E-06	1,10E-05	6,55E-06	1,00E-05	1,27E-05	1,40E-05	2,57E-05	6,00E-05	1,12E-04	2,44E-04	5,20E-04	1,03E-03	1,55E-03	1,00E-03	3,26E-04	1,02E-04	3,65E-05	1,93E-05	2,02E-05	6,08E-07	1,54E-06
603	2,28E-06	2,19E-06	2,05E-06	1,86E-06	1,84E-06	6,86E-07	1,13E-06	3,97E-06	9,96E-07	3,12E-06	4,74E-06	9,89E-06	3,25E-07	1,66E-05	0,00E+00	7,25E-07	9,36E-07	0,00E+00	0,00E+00	0,00E+00	1,56E-05	4,98E-06	0,00E+00	4,42E-06	0,00E+00	2,61E-06	6,16E-06	1,78E-05	2,11E-05	3,62E-06	9,13E-06	5,96E-06	8,31E-06	1,04E-05	1,24E-05	4,03E-05	1,00E-04	2,02E-04	4,50E-04	8,92E-04	1,50E-03	1,18E-03	4,20E-04	1,24E-04	3,93E-05	2,86E-05	1,31E-05	1,37E-05	9,91E-06
604	1,78E-06	1,09E-06	1,43E-07	2,40E-07	6,12E-07	0,00E+00	4,06E-07	2,77E-06	4,38E-06	0,00E+00	1,03E-05	0,00E+00	2,13E-06	3,58E-06	1,22E-05	1,81E-07	8,83E-06	0,00E+00	2,13E-07	0,00E+00	1,90E-06	3,48E-07	0,00E+00	2,84E-07	3,28E-07	2,73E-07	4,18E-07	5,92E-06	3,45E-06	5,52E-07	7,76E-07	3,14E-06	1,30E-05	2,05E-05	2,69E-05	3,38E-05	6,74E-05	1,90E-04	3,86E-04	7,69E-04	1,40E-03	1,36E-03	5,30E-04	1,54E-04	4,90E-05	2,80E-05	2,84E-05	4,34E-06	0,00E+00
605	1,29E-06	2,55E-06	2,12E-06	3,68E-06	1,54E-06	0,00E+00	1,89E-06	2,34E-08	3,15E-06	1,81E-07	4,55E-06	2,52E-06	3,79E-06	2,88E-06	0,00E+00	3,25E-06	1,86E-05	1,78E-06	3,83E-06	4,87E-07	1,11E-06	1,29E-06	7,29E-07	5,18E-06	5,90E-06	5,75E-06	7,52E-06	6,41E-06	6,31E-06	9,93E-06	1,40E-05	9,23E-06	7,78E-06	2,48E-05	2,56E-05	3,93E-05	7,63E-05	1,52E-04	3,36E-04	6,70E-04	1,24E-03	1,50E-03	6,97E-04	2,14E-04	7,09E-05	2,16E-05	1,70E-05	3,25E-06	1,59E-06
606	1,26E-06	2,18E-06	5,77E-07	2,27E-06	1,94E-06	0,00E+00	2,62E-06	3,60E-06	2,91E-06	3,18E-06	2,24E-06	8,95E-06	3,35E-06	6,41E-06	4,84E-06	9,28E-08	1,48E-05	3,96E-06	0,00E+00	4,34E-06	6,17E-06	3,37E-06	1,62E-06	2,44E-06	2,44E-06	1,87E-06	0,00E+00	1,22E-05	4,79E-07	3,98E-06	1,67E-06	7,71E-06	2,15E-05	1,05E-05	1,95E-05	3,24E-05	6,53E-05	1,29E-04	2,90E-04	5,82E-04	1,11E-03	1,58E-03	8,53E-04	2,76E-04	8,38E-05	3,56E-05	2,09E-05	1,25E-05	6,16E-06
607	0,00E+00	1,48E-06	0,00E+00	5,16E-06	4,77E-06	2,34E-06	2,12E-06	2,71E-06	0,00E+00	2,70E-06	0,00E+00	7,69E-06	3,74E-06	0,00E+00	3,69E-06	7,08E-08	4,59E-06	0,00E+00	5,24E-06	2,48E-06	2,82E-06	5,66E-07	2,57E-05	4,27E-06	2,15E-06	1,10E-05	5,02E-06	8,50E-06	5,72E-07	1,61E-05	1,28E-06	4,36E-07	1,18E-05	4,89E-06	1,88E-05	2,41E-05	5,62E-05	1,13E-04	2,43E-04	4,94E-04	9,78E-04	1,59E-03	1,01E-03	3,49E-04	1,00E-04	4,44E-05	2,48E-05	1,64E-05	1,99E-06
608	0,00E+00	1,64E-06	4,10E-06	6,11E-06	5,28E-06	3,67E-06	8,63E-06	7,30E-06	8,01E-06	1,22E-07	1,46E-06	1,09E-06	2,51E-07	3,28E-06	0,00E+00	0,00E+00	0,00E+00	4,53E-06	1,74E-06	1,40E-06	0,00E+00	8,25E-06	5,45E-06	4,59E-06	8,24E-06	6,32E-06	1,07E-06	8,43E-07	1,21E-07	6,20E-06	2,66E-06	0,00E+00	1,80E-05	1,35E-06	2,11E-05	2,11E-05	5,26E-05	9,39E-05	2,04E-04	4,39E-04	8,54E-04	1,52E-03	1,21E-03	4,31E-04	1,32E-04	5,83E-05	2,41E-05	8,63E-06	9,15E-06
609	1,60E-06	1,62E-06	3,06E-06	2,12E-06	4,34E-06	4,63E-06	0,00E+00	8,10E-06	1,55E-07	1,10E-06	7,07E-07	1,21E-06	1,02E-05	1,13E-05	5,09E-07	1,17E-06	7,07E-06	0,00E+00	4,58E-06	1,68E-06	4,18E-06	0,00E+00	5,94E-06	1,20E-06	2,34E-06	1,45E-07	0,00E+00	2,64E-06	6,43E-06	1,37E-06	1,02E-06	4,69E-07	7,40E-06	9,10E-06	2,22E-05	1,92E-05	3,84E-05	7,77E-05	1,69E-04	3,87E-04	7,45E-04	1,43E-03	1,35E-03	5,57E-04	1,82E-04	6,31E-05	3,52E-05	1,09E-05	8,98E-06
610	2,70E-06	0,00E+00	4,53E-06	2,14E-06	7,09E-06	4,87E-06	1,14E-06	0,00E+00	1,71E-06	1,11E-06	6,52E-06	8,38E-06	0,00E+00	1,73E-06	5,64E-06	9,23E-06	1,13E-05	0,00E+00	1,07E-05	3,96E-06	1,50E-06	0,00E+00	4,63E-06	9,28E-07	4,89E-06	1,64E-06	0,00E+00	5,10E-06	1,06E-05	4,11E-06	1,20E-05	8,62E-06	1,33E-05	2,19E-05	1,63E-05	5,81E-06	3,54E-05	7,12E-05	1,50E-04	3,38E-04	6,44E-04	1,29E-03	1,49E-03	7,18E-04	2,18E-04	7,26E-05	2,13E-05	1,76E-05	4,96E-06
611	2,54E-06	0,00E+00	2,91E-06	8,87E-07	4,65E-06	2,12E-06	3,75E-06	2,86E-06	0,00E+00	0,00E+00	9,20E-06	4,70E-06	4,76E-06	6,90E-07	0,00E+00	2,37E-06	0,00E+00	0,00E+00	0,00E+00	0,00E+00	2,04E-06	0,00E+00	3,78E-07	1,79E-06	7,58E-06	1,81E-06	5,00E-07	9,84E-06	1,13E-05	9,12E-06	8,57E-06	1,45E-05	7,47E-06	1,62E-05	1,53E-05	9,28E-06	2,76E-05	6,47E-05	1,29E-04	2,81E-04	5,57E-04	1,14E-03	1,57E-03	8,84E-04	2,88E-04	8,01E-05	3,83E-05	1,61E-05	1,39E-05
612	1,37E-06	1,70E-06	5,65E-07	1,33E-06	6,72E-07	7,94E-06	2,43E-06	2,72E-06	5,80E-06	0,00E+00	4,37E-06	0,00E+00	8,75E-06	4,93E-06	7,34E-06	3,55E-06	4,41E-06	0,00E+00	1,92E-06	0,00E+00	8,41E-06	4,09E-06	1,18E-05	0,00E+00	1,09E-06	1,16E-06	3,34E-07	5,05E-06	5,99E-06	6,84E-06	1,30E-05	6,55E-06	3,54E-06	8,58E-06	1,90E-05	2,21E-05	1,77E-05	4,55E-05	1,15E-04	2,47E-04	4,92E-04	1,00E-03	1,58E-03	1,07E-03	3,64E-04	1,15E-04	4,71E-05	2,35E-05	1,28E-05
613	1,80E-06	9,98E-07	2,73E-07	1,24E-06	7,93E-07	1,25E-06	3,52E-06	1,33E-07	8,92E-06	5,94E-06	8,88E-06	2,87E-06	1,59E-05	7,38E-07	1,21E-06	5,86E-07	7,30E-07	0,00E+00	6,18E-06	0,00E+00	7,62E-06	6,76E-07	1,92E-06	8,79E-06	1,81E-07	8,94E-06	0,00E+00	1,55E-06	1,08E-05	4,69E-07	1,15E-05	2,84E-07	3,20E-06	4,79E-06	2,17E-05	8,70E-06	2,21E-05	3,61E-05	8,85E-05	2,15E-04	4,27E-04	8,68E-04	1,53E-03	1,26E-03	4,77E-04	1,64E-04	5,93E-05	2,52E-05	1,88E-05
614	7,58E-06	0,00E+00	0,00E+00	7,51E-07	3,88E-06	7,05E-07	3,15E-06	3,24E-06	5,43E-06	0,00E+00	1,42E-05	2,54E-06	2,46E-07	6,63E-06	1,94E-06	3,85E-06	3,73E-06	8,15E-07	7,08E-06	0,00E+00	1,73E-06	3,52E-07	2,30E-06	7,93E-06	6,88E-06	0,00E+00	5,61E-06	3,97E-07	4,71E-07	0,00E+00	3,41E-06	1,79E-06	1,73E-06	1,07E-05	4,92E-06	5,98E-06	2,86E-05	4,74E-05	8,39E-05	1,86E-04	3,77E-04	7,63E-04	1,42E-03	1,42E-03	5,94E-04	2,04E-04	7,81E-05	2,85E-05	9,57E-06
615	1,57E-06	1,04E-06	1,17E-06	7,24E-06	2,54E-06	9,98E-06	7,30E-06	1,46E-06	1,11E-05	0,00E+00	2,82E-06	2,34E-06	1,85E-06	0,00E+00	3,95E-06	1,04E-06	6,22E-06	0,00E+00	0,00E+00	0,00E+00	1,08E-06	2,65E-06	3,08E-06	1,09E-05	0,00E+00	0,00E+00	7,76E-06	5,04E-06	4,45E-06	0,00E+00	4,11E-06	7,85E-06	4,62E-06	0,00E+00	5,89E-06	1,68E-05	2,41E-05	4,17E-05	7,60E-05	1,49E-04	3,30E-04	6,60E-04	1,29E-03	1,56E-03	7,71E-04	2,35E-04	7,91E-05	3,78E-05	1,96E-05
616	1,04E-06	1,72E-06	3,57E-06	4,09E-06	4,20E-06	8,00E-06	4,89E-06	4,15E-06	6,56E-06	0,00E+00	7,33E-06	1,92E-06	1,30E-06	1,16E-05	6,54E-06	1,73E-06	4,04E-07	0,00E+00	0,00E+00	1,67E-06	5,16E-06	0,00E+00	1,13E-06	7,75E-06	2,95E-06	0,00E+00	2,15E-06	3,39E-06	3,20E-06	0,00E+00	5,99E-06	1,74E-05	6,85E-06	5,54E-06	7,11E-06	1,68E-05	2,31E-05	3,62E-05	6,45E-05	1,29E-04	2,88E-04	5,82E-04	1,13E-03	1,63E-03	9,35E-04	3,15E-04	1,04E-04	4,91E-05	1,55E-05
617	1,35E-06	2,18E-06	9,41E-07	1,47E-07	0,00E+00	2,89E-06	2,58E-06	2,38E-06	3,02E-06	3,26E-06	2,71E-06	0,00E+00	1,43E-06	1,01E-05	0,00E+00	1,18E-05	2,97E-06	0,00E+00	8,24E-06	9,57E-07	5,71E-06	0,00E+00	6,45E-07	1,01E-06	1,69E-06	3,77E-06	0,00E+00	9,33E-06	9,83E-07	8,81E-06	5,46E-06	2,51E-06	5,96E-07	8,29E-06	1,12E-05	6,35E-06	1,75E-05	2,11E-05	5,31E-05	1,11E-04	2,36E-04	5,21E-04	9,95E-04	1,66E-03	1,13E-03	4,10E-04	1,27E-04	4,58E-05	2,19E-05
618	4,49E-06	2,54E-07	1,83E-06	1,31E-06	4,77E-06	3,17E-07	1,07E-08	0,00E+00	4,49E-06	2,98E-06	1,87E-06	0,00E+00	8,29E-06	7,95E-06	0,00E+00	1,38E-06	1,00E-05	0,00E+00	9,59E-07	0,00E+00	3,82E-06	3,28E-06	4,56E-06	1,12E-05	0,00E+00	4,38E-07	3,57E-06	2,56E-06	3,78E-06	2,07E-05	2,36E-07	1,22E-05	7,35E-06	3,52E-06	2,29E-05	1,79E-05	3,32E-06	1,02E-05	5,75E-05	1,06E-04	2,10E-04	4,44E-04	8,73E-04	1,58E-03	1,33E-03	5,31E-04	1,52E-04	4,57E-05	2,84E-05
619	1,13E-06	1,49E-07	1,26E-07	9,29E-07	1,49E-06	0,00E+00	1,05E-05	0,00E+00	1,65E-06	0,00E+00	0,00E+00	3,87E-06	5,57E-06	0,00E+00	1,51E-06	6,07E-06	0,00E+00	0,00E+00	9,86E-07	8,01E-06	0,00E+00	5,74E-06	0,00E+00	9,32E-07	0,00E+00	1,09E-06	2,95E-06	7,23E-06	0,00E+00	4,29E-06	6,34E-06	0,00E+00	5,73E-06	4,99E-06	1,93E-06	4,71E-06	1,50E-05	2,48E-05	3,74E-05	9,12E-05	1,77E-04	3,88E-04	7,56E-04	1,48E-03	1,50E-03	6,74E-04	1,99E-04	6,41E-05	2,28E-05
620	1,16E-06	8,07E-07	1,35E-06	5,08E-07	0,00E+00	3,28E-07	4,70E-06	1,23E-06	2,12E-07	0,00E+00	3,62E-06	2,17E-07	4,50E-06	0,00E+00	3,12E-06	7,16E-06	5,01E-06	0,00E+00	4,17E-06	1,32E-06	0,00E+00	1,67E-06	6,17E-07	5,05E-06	0,00E+00	6,87E-06	0,00E+00	6,06E-06	0,00E+00	6,44E-06	1,70E-06	0,00E+00	3,61E-06	5,99E-06	1,05E-05	8,19E-06	2,07E-05	2,49E-05	3,72E-05	8,21E-05	1,60E-04	3,43E-04	6,65E-04	1,35E-03	1,64E-03	8,35E-04	2,57E-04	8,20E-05	3,23E-05
621	0,00E+00	8,69E-07	4,18E-06	2,15E-06	0,00E+00	1,01E-06	7,52E-06	1,73E-06	3,37E-06	1,83E-06	7,57E-06	3,04E-07	3,21E-06	0,00E+00	2,00E-06	7,27E-07	7,02E-06	0,00E+00	5,84E-06	0,00E+00	0,00E+00	3,25E-06	8,64E-07	5,98E-06	4,69E-07	1,33E-06	7,62E-07	2,83E-06	3,90E-06	9,61E-07	2,38E-06	0,00E+00	4,33E-06	4,44E-06	5,03E-06	1,28E-05	2,81E-05	1,68E-05	3,00E-05	7,28E-05	1,35E-04	2,92E-04	5,77E-04	1,18E-03	1,70E-03	1,01E-03	3,22E-04	1,03E-04	4,00E-05
622	4,16E-07	1,20E-06	2,61E-06	4,80E-06	0,00E+00	1,63E-06	2,87E-06	0,00E+00	1,47E-06	3,73E-06	1,37E-06	0,00E+00	2,54E-06	1,10E-05	9,57E-07	0,00E+00	1,94E-06	0,00E+00	3,52E-06	0,00E+00	5,16E-06	1,55E-06	5,77E-06	4,28E-06	2,24E-07	1,36E-05	3,70E-06	6,57E-07	3,15E-06	0,00E+00	1,94E-06	0,00E+00	2,07E-06	2,68E-06	9,06E-06	2,36E-05	1,80E-05	2,01E-05	2,72E-05	5,46E-05	1,11E-04	2,54E-04	5,05E-04	1,04E-03	1,68E-03	1,19E-03	4,15E-04	1,37E-04	4,68E-05
623	8,02E-06	5,21E-08	7,01E-08	6,55E-06	0,00E+00	4,67E-06	3,69E-06	4,94E-07	7,72E-06	4,49E-06	5,26E-06	0,00E+00	7,91E-08	7,30E-07	7,32E-06	0,00E+00	1,65E-06	0,00E+00	4,97E-06	0,00E+00	3,42E-07	4,87E-06	1,27E-06	4,21E-06	0,00E+00	1,12E-05	1,85E-06	4,35E-08	7,22E-06	6,64E-06	8,90E-06	5,18E-06	0,00E+00	3,70E-08	5,52E-06	9,74E-06	1,01E-05	1,09E-05	2,62E-05	3,83E-05	9,10E-05	2,11E-04	4,45E-04	8,90E-04	1,59E-03	1,38E-03	5,37E-04	1,53E-04	6,36E-05
624	3,30E-08	3,81E-07	1,25E-06	4,94E-06	2,58E-06	1,93E-07	4,88E-06	6,36E-07	0,00E+00	7,68E-08	4,72E-07	0,00E+00	0,00E+00	1,96E-06	0,00E+00	0,00E+00	1,27E-05	0,00E+00	0,00E+00	3,66E-07	6,22E-07	0,00E+00	0,00E+00	1,17E-05	0,00E+00	4,57E-07	2,25E-06	2,37E-06	4,06E-06	0,00E+00	1,21E-07	2,19E-06	1,67E-06	1,25E-05	0,00E+00	3,20E-06	1,27E-05	1,43E-05	2,59E-05	4,21E-05	9,66E-05	1,85E-04	3,84E-04	7,75E-04	1,48E-03	1,51E-03	6,77E-04	1,97E-04	6,66E-05
625	5,77E-07	3,65E-07	1,17E-06	2,42E-06	0,00E+00	7,76E-07	0,00E+00	1,03E-06	7,70E-07	3,09E-07	2,51E-06	4,57E-07	0,00E+00	3,50E-06	0,00E+00	0,00E+00	2,91E-07	0,00E+00	0,00E+00	1,47E-06	3,12E-06	0,00E+00	0,00E+00	1,51E-06	1,43E-06	4,79E-08	1,19E-06	3,75E-06	0,00E+00	4,82E-07	2,14E-06	8,81E-06	1,09E-05	0,00E+00	2,13E-06	1,08E-05	1,77E-05	2,08E-05	2,95E-05	3,36E-05	6,91E-05	1,59E-04	3,36E-04	6,83E-04	1,31E-03	1,60E-03	8,46E-04	2,61E-04	8,00E-05
626	1,79E-06	0,00E+00	7,03E-07	1,75E-06	1,37E-06	0,00E+00	1,40E-06	1,21E-06	9,01E-07	1,45E-06	1,14E-06	5,35E-07	0,00E+00	3,31E-06	4,01E-06	3,40E-06	9,22E-07	0,00E+00	0,00E+00	2,41E-07	7,26E-07	2,85E-07	5,09E-06	6,06E-07	5,55E-06	0,00E+00	0,00E+00	6,87E-06	1,40E-06	5,64E-07	1,94E-06	0,00E+00	6,16E-06	2,87E-07	2,49E-06	1,25E-06	1,63E-05	1,15E-05	1,92E-05	3,20E-05	6,00E-05	1,34E-04	2,80E-04	5,86E-04	1,13E-03	1,60E-03	1,02E-03	3,30E-04	1,05E-04
627	4,96E-07	0,00E+00	1,12E-06	1,61E-07	4,69E-06	4,77E-07	5,38E-07	0,00E+00	3,93E-07	5,57E-07	7,68E-06	0,00E+00	6,81E-06	0,00E+00	1,54E-06	1,31E-06	2,23E-07	0,00E+00	3,32E-06	9,27E-08	0,00E+00	1,10E-07	1,96E-06	4,82E-06	1,55E-06	2,35E-07	0,00E+00	9,54E-07	5,38E-07	0,00E+00	2,76E-06	4,24E-06	4,87E-07	2,32E-06	1,02E-05	9,04E-06	1,07E-05	1,10E-05	1,45E-05	1,95E-05	5,93E-05	1,13E-04	2,44E-04	5,09E-04	1,00E-03	1,56E-03	1,22E-03	4,08E-04	1,34E-04
628	1,10E-10	1,24E-06	5,23E-07	5,95E-07	3,42E-06	1,86E-06	0,00E+00	1,16E-06	6,22E-09	1,15E-06	1,19E-07	0,00E+00	1,08E-07	2,33E-06	0,00E+00	1,15E-05	3,80E-06	1,15E-05	2,67E-06	0,00E+00	2,21E-06	2,08E-05	6,88E-06	7,62E-08	2,01E-06	3,73E-09	0,00E+00	5,63E-06	7,32E-06	4,10E-06	4,36E-08	6,72E-08	0,00E+00	2,67E-06	1,13E-06	4,01E-06	8,20E-06	9,25E-06	9,78E-06	2,10E-05	4,53E-05	1,01E-04	1,98E-04	4,63E-04	8,71E-04	1,46E-03	1,39E-03	5,38E-04	1,53E-04
629	4,18E-07	9,90E-08	3,13E-06	4,30E-06	8,28E-07	5,43E-06	3,00E-06	8,82E-07	5,17E-07	1,10E-06	0,00E+00	0,00E+00	1,08E-06	2,26E-06	1,63E-06	0,00E+00	4,16E-06	3,78E-07	2,67E-07	1,51E-06	0,00E+00	0,00E+00	3,21E-06	5,70E-07	3,34E-06	9,90E-07	2,83E-06	1,04E-06	2,41E-06	1,52E-06	1,04E-05	0,00E+00	3,38E-06	0,00E+00	2,01E-06	4,57E-07	5,96E-06	1,44E-05	2,33E-05	2,59E-05	4,18E-05	7,53E-05	1,83E-04	3,87E-04	7,43E-04	1,34E-03	1,52E-03	6,82E-04	2,05E-04
630	1,01E-06	3,02E-07	2,16E-06	2,51E-06	2,52E-06	3,05E-06	1,53E-06	3,62E-06	0,00E+00	3,36E-06	1,50E-06	0,00E+00	3,29E-06	3,62E-07	4,95E-06	0,00E+00	4,32E-06	1,15E-06	5,05E-06	4,61E-06	4,77E-06	0,00E+00	2,91E-06	1,79E-06	1,55E-06	4,63E-06	0,00E+00	8,21E-06	5,90E-06	0,00E+00	5,82E-06	0,00E+00	0,00E+00	1,35E-07	6,49E-06	3,71E-06	1,41E-05	1,15E-05	1,35E-05	1,63E-05	3,39E-05	6,91E-05	1,55E-04	3,28E-04	6,50E-04	1,17E-03	1,64E-03	8,37E-04	2,61E-04
631	1,34E-06	1,22E-07	4,33E-06	0,00E+00	0,00E+00	2,92E-06	6,82E-07	3,35E-06	0,00E+00	2,23E-06	1,68E-06	0,00E+00	0,00E+00	2,46E-06	1,63E-06	0,00E+00	8,11E-06	0,00E+00	4,08E-06	1,16E-06	5,42E-06	3,13E-06	0,00E+00	5,51E-08	1,50E-06	1,55E-06	8,21E-07	4,86E-06	7,47E-06	0,00E+00	4,74E-06	0,00E+00	3,09E-06	1,30E-07	3,51E-07	9,31E-06	1,86E-05	7,88E-06	8,14E-06	1,34E-05	2,82E-05	6,74E-05	1,28E-04	2,91E-04	5,67E-04	1,03E-03	1,67E-03	1,02E-03	3,34E-04
632	8,16E-07	3,59E-08	2,05E-06	0,00E+00	4,87E-06	4,27E-06	0,00E+00	6,57E-07	0,00E+00	9,07E-06	7,10E-08	0,00E+00	2,58E-06	7,25E-07	4,80E-07	6,04E-06	2,87E-06	0,00E+00	0,00E+00	5,18E-06	2,42E-06	2,56E-06	0,00E+00	5,23E-06	3,34E-06	9,89E-07	2,42E-07	8,69E-06	2,92E-06	0,00E+00	1,40E-06	6,85E-06	8,43E-06	2,80E-06	4,51E-06	1,24E-05	6,55E-06	8,14E-06	1,18E-05	2,37E-05	3,81E-05	5,55E-05	1,12E-04	2,45E-04	4,98E-04	9,07E-04	1,66E-03	1,19E-03	4,34E-04
633	3,76E-06	1,51E-08	1,43E-06	3,08E-06	1,20E-06	6,01E-07	0,00E+00	5,85E-08	2,45E-08	3,43E-08	7,11E-06	1,91E-06	1,12E-07	0,00E+00	0,00E+00	3,27E-08	1,99E-06	0,00E+00	4,98E-06	0,00E+00	7,33E-06	2,41E-08	9,71E-08	7,87E-06	2,83E-06	1,23E-07	0,00E+00	2,37E-06	7,11E-08	1,65E-06	5,84E-06	4,89E-08	3,25E-07	2,38E-07	4,63E-09	2,02E-05	1,03E-05	5,31E-06	1,48E-07	7,32E-06	2,32E-05	4,22E-05	9,93E-05	2,19E-04	4,24E-04	7,77E-04	1,58E-03	1,35E-03	5,46E-04
634	2,97E-06	6,80E-07	7,41E-07	8,92E-07	4,37E-06	2,42E-06	9,03E-07	1,58E-06	1,06E-06	9,29E-07	2,58E-06	0,00E+00	3,69E-06	0,00E+00	1,10E-06	8,86E-07	2,56E-06	1,39E-06	4,43E-06	0,00E+00	0,00E+00	3,90E-06	3,17E-06	5,42E-08	3,62E-07	4,22E-06	0,00E+00	5,26E-06	3,76E-06	1,96E-06	8,21E-07	1,32E-06	8,81E-06	6,44E-06	1,25E-07	8,41E-06	3,72E-07	8,81E-06	5,10E-06	1,50E-05	1,71E-05	4,04E-05	9,54E-05	1,82E-04	3,76E-04	6,86E-04	1,42E-03	1,53E-03	6,95E-04
635	2,59E-06	6,35E-07	1,93E-06	2,56E-06	1,71E-06	2,89E-06	2,20E-06	2,78E-06	9,18E-07	3,00E-06	1,31E-06	0,00E+00	4,75E-06	0,00E+00	2,58E-06	0,00E+00	6,72E-06	3,26E-06	1,09E-05	0,00E+00	0,00E+00	1,11E-05	1,28E-06	0,00E+00	8,50E-07	2,06E-06	0,00E+00	1,66E-06	5,00E-06	5,04E-06	6,69E-06	0,00E+00	3,53E-07	0,00E+00	0,00E+00	6,90E-06	8,73E-07	1,91E-06	1,07E-05	9,21E-06	2,00E-05	3,05E-05	7,10E-05	1,58E-04	3,32E-04	5,96E-04	1,26E-03	1,61E-03	8,47E-04
636	2,54E-06	3,03E-06	3,46E-06	6,03E-07	3,13E-06	1,15E-06	1,01E-06	3,33E-06	9,91E-07	3,95E-06	1,01E-06	6,25E-07	8,42E-06	0,00E+00	0,00E+00	0,00E+00	2,74E-06	0,00E+00	3,47E-06	0,00E+00	4,01E-07	2,66E-06	3,15E-06	0,00E+00	1,62E-06	5,93E-07	4,60E-06	5,28E-07	1,84E-06	1,44E-06	7,35E-06	0,00E+00	5,14E-06	1,91E-06	3,66E-06	1,48E-05	0,00E+00	8,64E-06	1,11E-05	9,04E-06	1,20E-05	3,87E-05	5,43E-05	1,24E-04	2,86E-04	5,15E-04	1,10E-03	1,64E-03	1,02E-03
637	2,60E-06	6,34E-07	4,09E-06	5,13E-08	6,54E-07	6,97E-06	6,75E-06	9,90E-06	2,07E-07	3,40E-07	7,49E-06	1,31E-07	4,68E-06	0,00E+00	6,05E-06	0,00E+00	1,08E-06	0,00E+00	1,22E-05	3,58E-06	4,42E-06	0,00E+00	6,58E-07	0,00E+00	1,16E-05	7,49E-06	9,61E-07	0,00E+00	6,47E-06	1,45E-06	2,51E-06	2,72E-06	3,68E-06	4,00E-07	9,28E-06	9,88E-06	9,57E-06	3,05E-06	5,01E-06	9,04E-06	9,35E-06	2,70E-05	6,03E-05	1,09E-04	2,25E-04	4,50E-04	9,64E-04	1,61E-03	1,20E-03
638	3,12E-06	1,42E-06	1,14E-06	0,00E+00	2,98E-07	5,88E-07	1,68E-06	6,56E-06	0,00E+00	2,12E-06	5,37E-06	0,00E+00	3,53E-06	0,00E+00	0,00E+00	8,47E-06	1,68E-07	5,08E-07	0,00E+00	7,28E-06	2,52E-07	0,00E+00	0,00E+00	1,65E-06	8,04E-07	4,21E-06	0,00E+00	0,00E+00	6,55E-07	4,21E-06	4,13E-06	4,68E-06	0,00E+00	5,11E-06	1,19E-07	2,08E-06	0,00E+00	2,34E-06	3,77E-06	7,80E-06	1,09E-06	2,12E-05	5,08E-05	9,28E-05	1,97E-04	3,86E-04	8,10E-04	1,51E-03	1,37E-03
639	7,73E-07	7,40E-07	1,03E-06	0,00E+00	4,69E-06	5,86E-06	1,26E-06	0,00E+00	0,00E+00	2,75E-07	4,87E-07	0,00E+00	4,27E-06	0,00E+00	1,18E-06	0,00E+00	1,67E-06	5,07E-06	0,00E+00	5,59E-06	5,95E-07	1,65E-06	0,00E+00	7,92E-06	8,86E-06	1,63E-07	0,00E+00	0,00E+00	7,34E-06	2,78E-06	6,72E-07	0,00E+00	1,21E-06	1,81E-06	1,18E-06	9,66E-06	0,00E+00	5,48E-06	3,52E-06	1,44E-06	1,41E-05	2,58E-05	4,32E-05	8,17E-05	1,69E-04	3,48E-04	7,19E-04	1,37E-03	1,49E-03
640	2,45E-06	1,89E-07	4,30E-06	2,45E-06	3,11E-06	4,33E-06	9,93E-07	0,00E+00	0,00E+00	6,40E-07	3,24E-06	0,00E+00	4,41E-06	0,00E+00	2,14E-06	2,92E-06	0,00E+00	0,00E+00	1,07E-06	1,59E-06	1,07E-06	2,98E-06	6,99E-06	0,00E+00	1,52E-06	0,00E+00	6,13E-06	2,96E-06	4,51E-06	1,07E-06	1,37E-06	0,00E+00	2,29E-06	6,48E-06	0,00E+00	7,91E-06	2,48E-06	5,96E-06	3,05E-06	7,24E-06	9,85E-06	1,72E-05	3,32E-05	7,92E-05	1,38E-04	2,95E-04	6,31E-04	1,20E-03	1,56E-03
641	1,14E-06	5,83E-07	1,50E-06	1,50E-06	2,47E-06	3,33E-06	3,16E-06	1,66E-07	3,12E-06	2,58E-07	9,46E-06	0,00E+00	2,95E-06	0,00E+00	0,00E+00	1,78E-06	0,00E+00	0,00E+00	6,51E-07	1,91E-06	0,00E+00	3,95E-06	4,27E-06	0,00E+00	0,00E+00	0,00E+00	3,74E-06	1,81E-06	6,47E-06	1,25E-06	4,95E-06	5,59E-06	2,35E-06	6,94E-06	0,00E+00	0,00E+00	1,51E-06	2,41E-06	3,14E-06	3,41E-06	3,17E-06	1,01E-05	1,42E-05	6,43E-05	1,16E-04	2,48E-04	5,39E-04	1,05E-03	1,59E-03
642	6,36E-08	4,10E-07	0,00E+00	0,00E+00	3,17E-07	4,89E-06	6,18E-06	2,12E-08	4,00E-07	5,31E-06	9,59E-07	0,00E+00	3,68E-06	2,64E-06	0,00E+00	0,00E+00	0,00E+00	0,00E+00	0,00E+00	6,10E-06	7,14E-06	5,06E-07	1,97E-07	0,00E+00	9,31E-06	1,27E-05	0,00E+00	0,00E+00	5,90E-07	7,64E-08	6,23E-07	7,17E-07	2,92E-07	4,61E-06	4,28E-06	1,90E-06	1,74E-06	4,76E-06	4,06E-07	6,23E-06	1,33E-05	1,82E-05	2,41E-05	5,76E-05	1,04E-04	2,10E-04	4,62E-04	9,15E-04	1,53E-03
643	4,80E-07	1,48E-07	1,78E-07	6,46E-07	0,00E+00	6,84E-06	0,00E+00	8,87E-07	3,73E-06	8,33E-07	6,96E-07	2,93E-06	4,08E-06	3,35E-07	2,39E-07	0,00E+00	0,00E+00	7,65E-07	0,00E+00	8,68E-07	0,00E+00	3,43E-08	2,68E-07	1,94E-06	1,01E-05	4,51E-06	0,00E+00	0,00E+00	0,00E+00	1,15E-05	0,00E+00	0,00E+00	3,54E-06	4,57E-06	9,90E-08	3,53E-06	0,00E+00	0,00E+00	1,15E-05	2,04E-06	1,53E-05	1,64E-05	1,29E-05	4,48E-05	9,81E-05	1,82E-04	4,23E-04	7,98E-04	1,45E-03
644	3,06E-06	1,63E-06	1,47E-06	0,00E+00	5,23E-07	2,02E-06	7,66E-07	6,63E-06	2,77E-07	6,54E-06	0,00E+00	1,96E-06	3,80E-06	0,00E+00	1,33E-06	3,84E-06	2,16E-07	4,34E-06	0,00E+00	2,79E-07	0,00E+00	1,91E-07	3,09E-06	0,00E+00	4,92E-06	1,01E-06	1,88E-06	0,00E+00	1,28E-06	0,00E+00	0,00E+00	0,00E+00	4,14E-06	3,95E-06	1,29E-06	1,05E-05	3,56E-07	2,63E-06	3,44E-06	5,92E-06	1,07E-05	1,38E-05	2,79E-05	4,07E-05	7,68E-05	1,67E-04	3,49E-04	7,01E-04	1,31E-03
645	1,06E-06	2,05E-06	2,12E-06	3,73E-06	7,28E-07	3,23E-06	1,07E-06	2,35E-06	0,00E+00	3,02E-06	0,00E+00	3,07E-06	4,03E-06	0,00E+00	3,72E-07	5,35E-06	3,01E-07	1,53E-06	6,74E-06	3,89E-07	2,21E-06	0,00E+00	2,22E-06	6,54E-06	7,08E-06	2,90E-06	2,62E-06	0,00E+00	1,78E-06	0,00E+00	0,00E+00	0,00E+00	0,00E+00	7,09E-06	1,02E-06	5,74E-06	4,96E-07	7,83E-06	5,69E-06	3,28E-06	5,38E-06	1,15E-05	2,19E-05	3,63E-05	6,51E-05	1,36E-04	3,04E-04	6,09E-04	1,19E-03
646	1,27E-06	6,41E-07	2,99E-06	6,16E-06	2,49E-06	6,90E-06	0,00E+00	0,00E+00	3,45E-08	4,50E-06	0,00E+00	3,26E-06	6,88E-06	0,00E+00	1,72E-07	0,00E+00	0,00E+00	0,00E+00	3,11E-06	4,87E-06	1,02E-06	0,00E+00	0,00E+00	3,02E-06	9,21E-06	5,26E-06	2,76E-06	5,14E-06	3,57E-07	0,00E+00	0,00E+00	1,78E-07	0,00E+00	5,51E-06	0,00E+00	1,08E-05	8,10E-07	1,92E-06	8,83E-06	8,48E-06	1,01E-05	8,68E-06	1,53E-05	3,08E-05	6,22E-05	1,10E-04	2,70E-04	5,42E-04	1,03E-03
647	2,13E-06	1,11E-08	1,20E-07	4,54E-06	3,45E-06	7,47E-06	0,00E+00	0,00E+00	3,36E-06	2,01E-06	7,12E-06	9,55E-08	1,17E-06	0,00E+00	0,00E+00	8,69E-06	0,00E+00	6,46E-06	0,00E+00	2,52E-07	0,00E+00	0,00E+00	0,00E+00	4,25E-06	4,72E-07	2,03E-07	1,43E-07	2,67E-07	2,23E-06	0,00E+00	4,08E-06	9,24E-09	9,08E-06	2,48E-07	2,85E-06	7,53E-06	4,20E-08	5,36E-06	4,67E-06	4,18E-07	9,70E-06	2,60E-07	1,46E-05	3,11E-05	5,60E-05	9,91E-05	2,42E-04	4,69E-04	9,05E-04
648	1,38E-06	2,04E-07	2,48E-07	5,26E-06	1,11E-06	3,69E-06	0,00E+00	3,06E-06	0,00E+00	0,00E+00	4,22E-07	1,77E-06	4,86E-06	0,00E+00	8,16E-07	1,86E-06	0,00E+00	5,36E-07	3,18E-06	1,70E-06	3,34E-06	5,89E-06	2,05E-06	3,72E-06	4,05E-06	0,00E+00	1,29E-07	1,56E-06	1,17E-06	2,44E-07	0,00E+00	2,45E-07	2,30E-06	7,79E-06	4,04E-06	4,86E-06	0,00E+00	1,77E-06	3,24E-06	4,40E-06	5,01E-06	1,31E-05	1,60E-05	2,87E-05	3,16E-05	8,29E-05	2,03E-04	4,15E-04	8,23E-04
649	2,46E-06	1,61E-06	1,43E-06	1,00E-06	1,21E-06	1,92E-06	4,28E-07	0,00E+00	0,00E+00	0,00E+00	8,88E-07	6,36E-06	1,89E-06	1,99E-06	2,93E-06	6,69E-06	0,00E+00	1,93E-06	5,31E-06	2,94E-06	0,00E+00	8,83E-08	9,42E-06	9,28E-07	6,34E-06	0,00E+00	4,63E-07	7,97E-07	1,96E-07	1,20E-06	5,91E-08	3,24E-06	0,00E+00	1,12E-06	1,29E-06	9,93E-07	1,91E-07	5,40E-06	1,33E-06	4,88E-06	1,47E-05	1,71E-05	1,04E-05	2,04E-05	3,74E-05	8,16E-05	1,83E-04	3,71E-04	6,94E-04
650	1,30E-06	2,92E-06	5,75E-07	8,97E-06	1,29E-06	2,04E-06	5,44E-06	0,00E+00	2,46E-07	0,00E+00	1,58E-06	0,00E+00	4,29E-06	2,11E-06	6,14E-06	0,00E+00	0,00E+00	0,00E+00	1,67E-06	4,81E-06	0,00E+00	0,00E+00	2,20E-06	4,46E-06	4,65E-06	0,00E+00	4,72E-06	0,00E+00	0,00E+00	3,47E-07	3,00E-06	9,90E-06	6,51E-06	1,19E-06	1,67E-06	6,83E-06	2,03E-07	8,25E-06	7,34E-06	0,00E+00	1,17E-05	6,93E-06	2,90E-06	8,66E-06	3,05E-05	6,96E-05	1,61E-04	3,25E-04	6,01E-04
651	2,10E-06	1,30E-06	3,01E-06	2,61E-06	2,95E-07	0,00E+00	6,54E-06	0,00E+00	2,34E-06	1,38E-06	1,12E-05	0,00E+00	2,96E-06	0,00E+00	2,02E-06	0,00E+00	0,00E+00	0,00E+00	7,79E-07	1,75E-06	3,90E-06	6,28E-06	0,00E+00	1,14E-06	2,84E-06	0,00E+00	2,95E-06	0,00E+00	0,00E+00	0,00E+00	9,67E-07	9,33E-06	2,34E-06	2,30E-06	9,69E-08	6,96E-06	0,00E+00	3,96E-06	2,42E-06	2,04E-06	9,84E-06	1,68E-05	9,42E-06	1,83E-05	2,67E-05	5,81E-05	1,39E-04	2,79E-04	5,34E-04
652	9,51E-07	3,89E-09	1,12E-06	2,57E-06	1,03E-05	9,15E-08	5,31E-08	4,15E-06	3,31E-06	9,35E-06	3,70E-06	0,00E+00	1,07E-05	4,24E-06	1,27E-05	0,00E+00	0,00E+00	1,42E-06	1,43E-06	8,83E-06	0,00E+00	0,00E+00	1,16E-06	1,23E-05	1,96E-08	4,03E-06	0,00E+00	9,43E-08	5,54E-06	0,00E+00	7,72E-06	0,00E+00	2,90E-06	3,97E-08	2,76E-06	2,55E-07	0,00E+00	1,35E-06	8,19E-06	4,43E-06	9,86E-06	1,09E-05	1,29E-05	1,65E-05	2,10E-05	5,97E-05	1,12E-04	2,45E-04	4,71E-04
653	1,82E-06	1,91E-07	0,00E+00	2,53E-06	0,00E+00	4,48E-06	2,60E-06	2,60E-06	8,23E-06	5,63E-07	3,68E-06	9,13E-07	8,42E-06	1,30E-06	2,61E-06	0,00E+00	0,00E+00	1,02E-05	0,00E+00	0,00E+00	0,00E+00	0,00E+00	1,28E-06	0,00E+00	9,62E-07	0,00E+00	0,00E+00	4,62E-06	1,75E-06	1,19E-06	3,30E-06	0,00E+00	0,00E+00	2,20E-06	8,26E-07	6,75E-06	0,00E+00	7,81E-08	1,00E-06	4,79E-06	2,35E-06	1,92E-06	5,74E-07	7,22E-06	2,48E-05	3,67E-05	9,71E-05	1,92E-04	3,91E-04
654	7,02E-07	7,65E-07	1,21E-06	3,09E-06	8,94E-09	1,60E-06	1,31E-06	9,75E-06	6,26E-06	2,07E-06	1,02E-06	2,26E-06	3,92E-06	2,25E-06	7,57E-06	0,00E+00	0,00E+00	2,18E-06	0,00E+00	3,41E-07	0,00E+00	1,70E-06	1,01E-06	0,00E+00	0,00E+00	0,00E+00	3,30E-08	0,00E+00	4,32E-06	5,93E-06	5,76E-06	3,73E-06	2,48E-06	6,13E-07	2,04E-06	1,32E-05	6,94E-06	2,57E-06	2,20E-06	0,00E+00	5,81E-06	6,25E-06	9,70E-06	1,03E-05	2,03E-05	4,33E-05	7,37E-05	1,65E-04	3,43E-04
655	1,47E-06	1,60E-06	9,61E-07	2,42E-06	9,35E-07	4,83E-06	1,04E-06	4,72E-06	3,79E-06	4,69E-06	8,13E-07	0,00E+00	8,41E-07	1,51E-05	8,85E-07	0,00E+00	9,97E-07	0,00E+00	0,00E+00	7,32E-07	3,51E-06	1,35E-06	8,09E-07	8,83E-07	6,81E-06	0,00E+00	2,63E-08	0,00E+00	5,17E-06	2,39E-06	3,43E-06	1,08E-05	1,98E-06	0,00E+00	0,00E+00	5,87E-06	6,88E-06	4,19E-06	4,46E-06	1,01E-05	3,29E-06	4,20E-06	8,35E-06	1,01E-05	1,85E-05	3,38E-05	5,31E-05	1,43E-04	2,93E-04
656	6,97E-07	9,75E-07	0,00E+00	3,49E-06	6,53E-07	7,52E-07	0,00E+00	4,38E-07	1,46E-06	8,46E-06	7,82E-06	0,00E+00	1,78E-07	2,81E-06	3,50E-06	0,00E+00	2,11E-07	0,00E+00	0,00E+00	3,82E-06	7,44E-07	0,00E+00	0,00E+00	2,59E-06	1,44E-06	0,00E+00	0,00E+00	8,50E-06	6,23E-06	0,00E+00	4,58E-07	1,65E-06	1,08E-05	0,00E+00	2,07E-06	0,00E+00	2,86E-07	3,16E-06	1,27E-05	2,14E-06	5,05E-06	6,34E-07	9,67E-06	9,08E-06	2,18E-06	2,44E-05	5,90E-05	1,35E-04	2,43E-04
657	5,42E-07	0,00E+00	8,44E-07	5,24E-08	2,96E-06	3,34E-06	5,09E-06	1,23E-07	4,61E-06	1,98E-06	6,45E-07	0,00E+00	4,46E-07	0,00E+00	3,76E-06	0,00E+00	0,00E+00	0,00E+00	1,56E-07	3,62E-07	0,00E+00	2,85E-06	0,00E+00	3,77E-06	3,29E-06	1,01E-05	9,83E-07	8,98E-07	2,13E-05	7,06E-06	9,66E-06	1,97E-06	3,83E-06	1,63E-06	0,00E+00	0,00E+00	5,09E-06	5,43E-06	0,00E+00	1,38E-05	4,78E-07	1,08E-05	8,40E-06	1,61E-05	1,74E-05	1,72E-05	5,56E-05	9,40E-05	2,25E-04
658	5,16E-07	0,00E+00	1,17E-06	3,24E-06	0,00E+00	2,44E-06	3,61E-06	1,77E-06	2,09E-06	2,48E-06	6,20E-06	0,00E+00	4,74E-06	9,43E-07	2,51E-06	0,00E+00	0,00E+00	8,56E-07	1,50E-06	3,49E-06	0,00E+00	1,79E-06	0,00E+00	6,12E-07	2,58E-06	1,50E-06	9,45E-06	0,00E+00	4,54E-07	3,63E-06	4,44E-07	3,25E-06	0,00E+00	1,69E-06	0,00E+00	1,08E-06	8,29E-06	4,98E-06	2,51E-06	6,26E-06	9,18E-06	1,93E-05	3,49E-06	1,67E-05	1,48E-05	2,64E-05	3,23E-05	9,39E-05	1,92E-04
659	9,02E-07	4,66E-07	3,31E-06	6,37E-06	0,00E+00	4,26E-06	2,45E-06	1,02E-06	5,17E-06	1,12E-06	4,53E-07	2,99E-08	4,03E-06	1,65E-06	4,38E-06	0,00E+00	3,64E-08	3,09E-06	0,00E+00	3,10E-06	0,00E+00	3,12E-06	4,69E-07	1,92E-06	1,24E-06	4,71E-06	0,00E+00	0,00E+00	0,00E+00	4,33E-06	7,75E-07	9,15E-07	0,00E+00	3,79E-06	0,00E+00	6,92E-06	8,33E-06	6,92E-06	8,14E-06	3,80E-06	8,01E-06	9,69E-06	6,62E-06	1,13E-05	1,83E-05	2,73E-05	3,79E-05	7,65E-05	1,66E-04
660	4,33E-07	2,52E-06	1,35E-06	2,95E-06	1,25E-06	0,00E+00	1,42E-06	0,00E+00	8,86E-06	1,80E-06	4,50E-06	1,73E-08	2,90E-06	0,00E+00	6,55E-07	0,00E+00	1,27E-06	9,23E-07	6,62E-06	1,80E-06	0,00E+00	0,00E+00	7,73E-06	1,11E-06	4,45E-07	1,21E-06	0,00E+00	0,00E+00	0,00E+00	0,00E+00	0,00E+00	0,00E+00	5,67E-07	2,04E-06	0,00E+00	2,91E-06	1,22E-05	2,26E-06	6,24E-06	6,30E-06	7,54E-07	8,23E-07	8,52E-07	9,15E-06	1,56E-05	1,80E-05	3,32E-05	6,57E-05	1,41E-04
661	3,04E-06	2,41E-07	6,62E-08	2,71E-07	1,33E-07	6,29E-06	0,00E+00	0,00E+00	8,53E-07	6,15E-06	1,14E-05	0,00E+00	5,79E-06	0,00E+00	2,69E-06	0,00E+00	1,33E-07	0,00E+00	7,07E-07	0,00E+00	0,00E+00	0,00E+00	7,98E-07	0,00E+00	1,29E-06	0,00E+00	6,19E-06	7,25E-06	0,00E+00	0,00E+00	3,58E-07	5,36E-06	6,06E-08	1,66E-07	0,00E+00	1,25E-05	3,89E-06	0,00E+00	4,35E-07	4,32E-06	8,06E-08	3,18E-06	0,00E+00	5,04E-06	1,82E-05	2,71E-05	2,99E-05	5,99E-05	1,28E-04
662	6,00E-07	8,38E-07	6,02E-06	5,77E-07	1,30E-06	1,33E-06	3,67E-07	3,94E-06	4,17E-07	2,35E-06	7,93E-07	1,40E-07	2,74E-06	1,55E-06	4,44E-06	6,53E-07	0,00E+00	3,52E-07	0,00E+00	1,48E-06	0,00E+00	0,00E+00	1,41E-06	2,06E-06	1,84E-06	8,53E-07	0,00E+00	2,05E-06	3,92E-07	0,00E+00	6,60E-06	0,00E+00	6,98E-07	1,15E-07	0,00E+00	4,03E-06	2,01E-06	4,39E-06	8,98E-06	4,73E-06	0,00E+00	1,25E-06	6,50E-06	7,54E-06	4,39E-06	1,77E-05	3,52E-05	5,03E-05	1,05E-04
663	5,47E-07	1,79E-06	1,71E-06	3,61E-06	6,21E-06	1,46E-06	1,75E-06	5,63E-06	1,99E-06	2,33E-06	6,22E-06	6,66E-07	2,93E-06	1,70E-06	5,65E-06	0,00E+00	0,00E+00	1,68E-06	0,00E+00	8,55E-06	0,00E+00	0,00E+00	6,70E-06	8,55E-06	2,19E-06	4,06E-06	0,00E+00	9,76E-06	5,43E-06	1,33E-06	1,32E-06	0,00E+00	3,32E-06	5,48E-07	3,66E-06	1,73E-06	8,76E-08	7,46E-06	3,40E-06	3,76E-06	5,72E-07	7,66E-06	1,72E-05	1,34E-05	1,04E-05	1,69E-05	2,26E-05	4,72E-05	8,93E-05
664	7,77E-07	1,54E-06	2,14E-06	1,51E-06	1,13E-06	1,82E-06	0,00E+00	3,61E-06	8,60E-07	1,05E-06	3,06E-06	0,00E+00	3,66E-06	4,02E-06	0,00E+00	7,95E-06	0,00E+00	1,65E-06	0,00E+00	1,86E-06	0,00E+00	0,00E+00	2,74E-06	6,21E-06	3,68E-06	1,54E-06	0,00E+00	0,00E+00	4,46E-06	1,67E-06	5,51E-06	1,26E-06	0,00E+00	0,00E+00	1,10E-05	1,07E-06	1,09E-07	9,42E-06	4,25E-06	1,20E-05	7,15E-07	2,13E-06	6,28E-07	6,96E-06	6,39E-06	1,43E-05	2,23E-05	3,63E-05	7,11E-05
665	4,33E-07	0,00E+00	0,00E+00	1,85E-06	1,02E-06	0,00E+00	0,00E+00	1,27E-06	3,42E-07	4,18E-07	3,36E-06	0,00E+00	0,00E+00	1,60E-06	2,27E-06	8,78E-06	0,00E+00	6,55E-07	0,00E+00	0,00E+00	0,00E+00	0,00E+00	1,09E-06	1,35E-06	1,06E-06	6,14E-07	0,00E+00	0,00E+00	0,00E+00	0,00E+00	2,14E-06	4,99E-07	0,00E+00	4,06E-06	6,69E-06	2,35E-06	0,00E+00	1,63E-05	4,65E-06	2,92E-06	0,00E+00	4,70E-06	0,00E+00	1,80E-06	2,89E-06	1,11E-05	2,00E-05	2,76E-05	5,37E-05
666	1,55E-06	0,00E+00	6,45E-06	8,48E-07	7,63E-09	0,00E+00	0,00E+00	4,25E-07	0,00E+00	3,85E-06	2,92E-06	0,00E+00	0,00E+00	0,00E+00	2,70E-06	6,02E-06	0,00E+00	0,00E+00	0,00E+00	5,70E-06	0,00E+00	0,00E+00	0,00E+00	0,00E+00	1,69E-06	0,00E+00	0,00E+00	0,00E+00	4,35E-06	3,78E-07	7,16E-06	0,00E+00	0,00E+00	5,42E-08	2,93E-06	3,14E-08	0,00E+00	2,14E-06	1,68E-05	0,00E+00	0,00E+00	6,27E-08	6,71E-06	2,60E-06	4,52E-06	2,94E-06	1,94E-05	3,11E-05	5,53E-05
667	2,34E-06	4,17E-07	4,62E-07	4,56E-07	7,17E-07	2,36E-07	0,00E+00	2,23E-07	4,25E-06	3,06E-06	2,44E-06	1,47E-07	1,06E-07	0,00E+00	1,43E-06	5,78E-06	1,13E-06	3,56E-06	2,35E-06	1,04E-05	0,00E+00	0,00E+00	0,00E+00	1,36E-06	0,00E+00	6,70E-07	0,00E+00	4,96E-08	7,20E-06	0,00E+00	4,53E-06	0,00E+00	0,00E+00	6,74E-08	0,00E+00	2,41E-06	2,07E-06	3,93E-06	6,86E-06	3,55E-06	0,00E+00	2,43E-06	7,81E-06	4,61E-06	2,10E-06	1,41E-05	2,59E-05	2,84E-05	5,67E-05
668	1,28E-06	1,56E-06	1,33E-06	8,32E-07	2,06E-06	1,68E-06	0,00E+00	2,32E-06	5,93E-06	0,00E+00	8,54E-06	4,23E-07	4,08E-06	0,00E+00	7,87E-06	0,00E+00	3,26E-06	0,00E+00	3,04E-06	0,00E+00	0,00E+00	0,00E+00	0,00E+00	3,90E-06	0,00E+00	0,00E+00	0,00E+00	1,42E-07	3,50E-06	0,00E+00	0,00E+00	4,07E-06	0,00E+00	2,54E-06	0,00E+00	5,40E-06	2,24E-06	0,00E+00	6,01E-06	1,92E-06	0,00E+00	1,05E-05	1,26E-05	4,61E-06	6,72E-06	1,74E-05	1,80E-05	2,53E-05	4,17E-05
669	1,55E-06	1,65E-06	1,48E-06	2,28E-06	2,98E-07	8,87E-07	2,09E-06	2,48E-06	5,21E-06	0,00E+00	8,46E-06	0,00E+00	3,34E-06	0,00E+00	3,34E-06	2,84E-06	1,07E-06	1,99E-06	0,00E+00	4,50E-08	0,00E+00	0,00E+00	1,38E-06	4,09E-06	9,37E-06	0,00E+00	0,00E+00	0,00E+00	0,00E+00	0,00E+00	1,25E-05	3,66E-06	0,00E+00	3,48E-06	0,00E+00	2,25E-06	1,98E-06	5,04E-06	7,73E-07	0,00E+00	1,14E-06	3,12E-06	1,12E-05	3,69E-06	4,20E-06	1,50E-05	7,93E-06	2,19E-05	4,94E-05
670	1,78E-06	1,47E-07	9,75E-07	2,19E-06	7,33E-08	8,92E-06	5,13E-07	2,45E-07	1,79E-06	3,26E-06	6,05E-06	5,28E-06	0,00E+00	2,48E-06	4,52E-06	4,86E-06	2,63E-07	4,89E-07	1,10E-06	4,18E-06	0,00E+00	1,41E-06	3,39E-07	1,01E-06	2,74E-06	8,62E-06	2,05E-06	0,00E+00	1,49E-05	0,00E+00	4,32E-06	1,24E-08	0,00E+00	1,10E-05	6,71E-06	0,00E+00	0,00E+00	8,36E-06	1,48E-07	3,07E-06	2,81E-07	0,00E+00	7,52E-07	9,06E-06	8,14E-06	9,24E-06	8,00E-06	1,33E-05	2,60E-05
671	1,76E-06	0,00E+00	5,44E-06	4,42E-06	3,77E-07	7,31E-06	4,30E-07	6,90E-07	1,76E-07	2,01E-06	0,00E+00	0,00E+00	2,68E-07	7,85E-06	6,57E-07	0,00E+00	0,00E+00	9,80E-07	5,09E-07	6,42E-06	0,00E+00	1,20E-07	1,74E-08	0,00E+00	0,00E+00	6,39E-08	2,00E-06	1,97E-06	2,67E-07	0,00E+00	2,06E-06	9,58E-06	0,00E+00	0,00E+00	5,96E-07	0,00E+00	8,00E-06	8,27E-06	0,00E+00	9,32E-07	0,00E+00	2,59E-06	2,26E-06	4,50E-06	0,00E+00	1,11E-05	1,23E-05	2,60E-05	2,44E-05
672	4,72E-07	0,00E+00	8,54E-07	2,75E-06	5,42E-06	5,24E-06	5,27E-06	1,85E-06	0,00E+00	6,64E-06	2,04E-07	0,00E+00	3,28E-06	0,00E+00	1,68E-06	2,53E-06	0,00E+00	1,53E-05	6,24E-06	3,64E-06	0,00E+00	1,48E-06	2,13E-07	0,00E+00	0,00E+00	7,82E-07	3,54E-07	7,19E-06	3,27E-06	0,00E+00	0,00E+00	2,63E-06	1,99E-07	2,47E-06	7,30E-06	3,35E-06	1,02E-06	6,14E-06	0,00E+00	0,00E+00	5,88E-07	4,78E-06	2,11E-06	0,00E+00	0,00E+00	2,52E-06	9,61E-06	1,15E-05	2,41E-05
673	2,47E-06	4,62E-07	1,89E-06	8,41E-07	5,26E-06	7,03E-06	0,00E+00	4,47E-06	5,58E-06	3,22E-06	3,02E-06	0,00E+00	0,00E+00	0,00E+00	3,14E-06	4,74E-06	0,00E+00	1,35E-05	6,40E-07	1,40E-06	0,00E+00	4,12E-06	0,00E+00	2,12E-06	0,00E+00	0,00E+00	3,86E-06	0,00E+00	0,00E+00	1,13E-06	1,30E-06	0,00E+00	3,72E-07	4,62E-06	0,00E+00	9,92E-06	1,90E-06	5,28E-06	0,00E+00	0,00E+00	1,10E-06	6,52E-07	2,30E-06	0,00E+00	6,21E-06	4,71E-06	6,42E-06	1,85E-05	1,96E-05
674	2,04E-06	5,29E-07	3,61E-06	5,11E-07	5,99E-06	2,37E-06	0,00E+00	5,83E-06	3,39E-06	1,00E-06	1,60E-06	0,00E+00	0,00E+00	3,22E-06	0,00E+00	0,00E+00	0,00E+00	4,45E-06	3,89E-07	8,51E-07	0,00E+00	2,50E-06	0,00E+00	1,12E-05	2,61E-07	0,00E+00	1,95E-06	1,73E-07	0,00E+00	6,86E-07	1,04E-05	2,26E-07	0,00E+00	0,00E+00	0,00E+00	2,22E-06	6,41E-06	3,21E-06	0,00E+00	0,00E+00	0,00E+00	0,00E+00	1,40E-06	5,22E-06	3,77E-06	1,97E-06	5,67E-06	1,09E-05	2,35E-05
675	1,22E-06	2,89E-08	3,94E-07	4,45E-06	1,65E-06	0,00E+00	0,00E+00	8,37E-06	6,93E-06	0,00E+00	0,00E+00	0,00E+00	0,00E+00	3,75E-07	0,00E+00	0,00E+00	0,00E+00	1,41E-05	0,00E+00	0,00E+00	0,00E+00	0,00E+00	0,00E+00	1,15E-06	1,30E-05	0,00E+00	0,00E+00	2,36E-06	3,93E-06	3,54E-06	2,49E-06	5,36E-06	0,00E+00	7,53E-06	0,00E+00	1,42E-05	6,57E-06	1,84E-06	0,00E+00	4,72E-06	0,00E+00	1,06E-05	0,00E+00	5,02E-06	1,73E-06	6,20E-06	7,45E-07	1,10E-06	1,09E-05
676	8,69E-07	0,00E+00	5,00E-07	2,61E-07	0,00E+00	2,98E-06	1,90E-06	1,84E-06	7,24E-06	3,92E-06	1,03E-05	2,86E-06	0,00E+00	0,00E+00	0,00E+00	0,00E+00	0,00E+00	3,43E-06	0,00E+00	0,00E+00	0,00E+00	0,00E+00	0,00E+00	0,00E+00	0,00E+00	4,22E-07	0,00E+00	7,37E-06	4,74E-07	5,70E-06	6,92E-07	4,84E-07	0,00E+00	9,35E-07	3,01E-06	9,85E-07	0,00E+00	9,21E-07	3,28E-06	3,82E-06	0,00E+00	3,25E-06	8,92E-07	3,39E-07	0,00E+00	4,58E-07	9,63E-06	1,59E-05	1,02E-05
677	2,51E-06	0,00E+00	3,62E-06	1,28E-06	0,00E+00	1,96E-06	2,01E-06	1,26E-06	1,53E-06	2,02E-06	1,17E-05	0,00E+00	0,00E+00	0,00E+00	0,00E+00	0,00E+00	0,00E+00	2,74E-06	0,00E+00	4,02E-06	0,00E+00	9,41E-07	0,00E+00	0,00E+00	0,00E+00	3,01E-06	0,00E+00	8,49E-06	2,32E-06	2,53E-06	6,08E-06	2,37E-06	0,00E+00	4,57E-06	1,15E-06	2,28E-06	3,60E-06	5,64E-06	0,00E+00	0,00E+00	0,00E+00	0,00E+00	3,47E-06	1,66E-06	0,00E+00	4,73E-06	4,10E-06	1,75E-05	1,25E-05
678	5,50E-07	8,07E-07	1,47E-06	1,65E-06	3,69E-06	4,65E-06	2,76E-06	4,86E-06	4,35E-06	1,57E-06	3,68E-06	5,17E-07	1,37E-06	1,45E-06	0,00E+00	0,00E+00	3,36E-07	3,42E-06	0,00E+00	5,03E-06	1,57E-07	1,18E-06	0,00E+00	6,03E-06	0,00E+00	8,56E-06	0,00E+00	6,54E-06	6,39E-07	3,93E-06	3,37E-06	2,28E-07	0,00E+00	0,00E+00	0,00E+00	2,27E-06	5,09E-06	1,02E-05	6,81E-06	1,45E-06	0,00E+00	9,63E-08	4,34E-06	5,13E-08	3,04E-07	1,19E-05	3,25E-06	9,49E-06	1,00E-05
679	1,75E-06	3,16E-07	0,00E+00	4,20E-06	1,60E-06	4,80E-06	9,70E-08	1,28E-06	2,47E-06	2,60E-06	3,57E-07	9,66E-07	5,38E-07	5,67E-07	0,00E+00	0,00E+00	4,77E-06	4,19E-06	3,47E-06	5,51E-06	6,15E-08	0,00E+00	0,00E+00	4,07E-06	0,00E+00	2,89E-06	0,00E+00	2,05E-06	2,50E-07	2,99E-07	2,58E-06	8,92E-08	0,00E+00	0,00E+00	0,00E+00	8,87E-07	2,25E-07	6,23E-06	2,67E-06	8,29E-07	0,00E+00	3,77E-08	2,75E-06	1,00E-05	1,80E-06	7,44E-06	9,05E-06	1,03E-05	1,33E-05
680	1,26E-06	0,00E+00	1,45E-06	1,50E-06	9,80E-10	1,59E-06	0,00E+00	3,57E-06	4,66E-09	6,28E-06	0,00E+00	7,32E-06	4,92E-06	0,00E+00	0,00E+00	0,00E+00	2,81E-08	5,67E-06	1,50E-05	2,04E-06	0,00E+00	0,00E+00	0,00E+00	1,03E-08	0,00E+00	0,00E+00	1,24E-05	0,00E+00	1,29E-06	0,00E+00	1,56E-08	0,00E+00	0,00E+00	3,59E-06	0,00E+00	0,00E+00	0,00E+00	6,48E-06	0,00E+00	1,57E-09	0,00E+00	0,00E+00	6,52E-06	9,76E-06	1,02E-08	6,79E-06	9,50E-06	5,89E-08	7,42E-08
681	4,27E-07	4,49E-07	9,26E-07	4,70E-06	5,64E-06	6,46E-07	0,00E+00	3,80E-06	3,16E-06	7,29E-06	1,68E-06	3,40E-06	0,00E+00	3,57E-06	9,32E-06	0,00E+00	0,00E+00	0,00E+00	0,00E+00	4,55E-07	5,45E-07	0,00E+00	0,00E+00	0,00E+00	3,70E-06	1,29E-06	0,00E+00	2,66E-06	2,63E-06	0,00E+00	0,00E+00	2,26E-06	0,00E+00	1,71E-06	0,00E+00	1,18E-06	0,00E+00	4,22E-06	6,68E-06	5,85E-06	2,04E-06	7,49E-06	3,63E-07	4,25E-06	2,27E-06	1,53E-05	1,01E-05	1,16E-05	8,22E-06
682	1,37E-06	1,53E-06	0,00E+00	1,78E-06	8,11E-07	1,76E-06	0,00E+00	8,90E-07	0,00E+00	1,73E-06	5,96E-06	6,94E-06	0,00E+00	0,00E+00	0,00E+00	3,45E-06	2,90E-06	1,21E-07	0,00E+00	2,13E-06	2,92E-06	0,00E+00	0,00E+00	0,00E+00	1,29E-07	3,51E-06	8,21E-07	5,21E-07	2,07E-06	0,00E+00	2,67E-06	6,13E-06	0,00E+00	4,14E-06	7,95E-07	3,19E-06	4,15E-06	3,76E-07	4,87E-06	0,00E+00	2,34E-06	5,15E-06	5,41E-06	1,20E-06	0,00E+00	6,29E-06	2,09E-06	1,04E-05	5,39E-06
683	1,76E-07	3,09E-07	7,20E-07	1,20E-06	2,01E-07	0,00E+00	0,00E+00	3,59E-06	1,40E-06	1,45E-06	4,75E-06	2,36E-06	7,66E-07	0,00E+00	0,00E+00	3,01E-06	7,90E-06	2,98E-06	0,00E+00	1,78E-06	3,54E-06	0,00E+00	0,00E+00	7,81E-06	0,00E+00	0,00E+00	4,05E-06	7,82E-06	1,42E-06	6,56E-06	8,49E-06	1,78E-06	0,00E+00	3,25E-06	6,63E-07	0,00E+00	3,46E-06	2,29E-06	6,02E-06	1,61E-07	3,43E-06	0,00E+00	3,69E-06	4,17E-06	1,10E-06	7,67E-06	3,59E-06	1,36E-05	0,00E+00
684	3,34E-07	2,62E-07	1,57E-07	4,17E-06	2,73E-06	3,25E-06	1,33E-06	5,75E-06	8,51E-06	0,00E+00	3,87E-06	0,00E+00	1,67E-07	0,00E+00	1,03E-05	2,95E-08	2,16E-06	5,09E-06	0,00E+00	0,00E+00	5,09E-07	0,00E+00	0,00E+00	3,71E-06	1,81E-06	0,00E+00	7,32E-07	1,27E-05	0,00E+00	1,43E-06	1,57E-05	1,43E-06	0,00E+00	0,00E+00	0,00E+00	0,00E+00	0,00E+00	4,31E-07	9,05E-07	2,55E-06	7,47E-07	1,18E-06	0,00E+00	9,07E-07	6,38E-06	8,79E-06	1,13E-05	1,67E-05	1,13E-05
685	1,95E-06	3,64E-06	0,00E+00	6,76E-07	0,00E+00	7,61E-06	8,57E-07	7,82E-06	6,11E-07	0,00E+00	1,11E-07	3,80E-06	0,00E+00	1,38E-07	1,24E-05	5,82E-07	5,83E-06	7,91E-06	3,28E-06	0,00E+00	1,36E-06	4,61E-06	3,96E-06	3,52E-06	1,23E-05	2,15E-07	0,00E+00	1,17E-05	0,00E+00	0,00E+00	1,97E-06	5,78E-06	0,00E+00	0,00E+00	1,56E-06	1,57E-06	7,79E-06	6,01E-06	4,34E-06	2,93E-06	0,00E+00	1,58E-06	0,00E+00	1,01E-06	5,10E-06	1,08E-06	4,33E-06	3,87E-06	0,00E+00
686	6,43E-07	1,07E-06	3,79E-08	6,99E-06	1,27E-06	2,84E-06	3,24E-07	9,38E-06	0,00E+00	2,91E-06	1,03E-06	1,74E-06	3,44E-06	1,27E-06	3,94E-06	5,37E-06	2,00E-06	2,20E-06	0,00E+00	0,00E+00	0,00E+00	0,00E+00	6,95E-07	6,32E-06	9,25E-07	0,00E+00	3,64E-06	0,00E+00	0,00E+00	0,00E+00	4,90E-06	0,00E+00	0,00E+00	0,00E+00	3,90E-06	1,43E-05	1,23E-06	7,74E-06	0,00E+00	0,00E+00	0,00E+00	1,69E-06	0,00E+00	0,00E+00	1,80E-06	6,90E-06	3,72E-06	9,76E-06	0,00E+00
687	1,07E-06	0,00E+00	6,34E-08	4,08E-06	2,89E-06	8,04E-08	6,99E-07	9,29E-07	0,00E+00	5,15E-06	0,00E+00	1,23E-06	5,74E-06	0,00E+00	1,56E-06	1,83E-06	1,76E-06	5,69E-06	4,69E-06	0,00E+00	0,00E+00	0,00E+00	1,16E-06	5,20E-06	3,58E-06	0,00E+00	6,07E-06	2,03E-06	0,00E+00	7,95E-07	9,28E-06	2,16E-06	0,00E+00	0,00E+00	6,51E-06	1,98E-06	2,05E-06	3,48E-06	0,00E+00	3,25E-06	5,97E-07	2,82E-06	1,50E-06	0,00E+00	2,79E-06	5,04E-06	9,92E-07	6,50E-06	6,24E-07
688	1,66E-06	3,16E-07	9,62E-07	3,99E-06	4,05E-06	2,71E-06	9,21E-07	7,15E-06	3,34E-06	1,50E-07	0,00E+00	1,03E-06	0,00E+00	0,00E+00	9,65E-06	4,87E-06	6,75E-06	3,86E-06	2,50E-06	4,22E-07	0,00E+00	0,00E+00	0,00E+00	5,11E-06	5,07E-06	0,00E+00	0,00E+00	4,76E-06	4,97E-06	4,24E-07	4,68E-06	1,15E-06	0,00E+00	6,20E-06	0,00E+00	7,55E-06	5,96E-06	8,88E-07	0,00E+00	1,73E-06	3,19E-07	0,00E+00	5,20E-06	1,80E-05	0,00E+00	0,00E+00	5,29E-07	2,66E-06	1,09E-05
689	3,63E-06	4,75E-06	7,30E-08	6,98E-06	1,86E-06	2,02E-07	6,35E-08	5,97E-06	1,51E-06	5,98E-06	4,29E-06	6,02E-07	2,76E-06	4,37E-06	6,77E-07	2,95E-07	5,12E-07	6,84E-06	0,00E+00	3,20E-08	0,00E+00	5,07E-06	1,29E-05	3,88E-07	3,02E-07	1,77E-06	0,00E+00	1,33E-05	6,31E-06	0,00E+00	3,31E-06	0,00E+00	0,00E+00	4,71E-07	0,00E+00	5,27E-07	4,52E-07	6,09E-06	0,00E+00	0,00E+00	0,00E+00	0,00E+00	2,13E-06	1,36E-06	7,70E-07	2,69E-06	0,00E+00	6,38E-06	1,96E-06
690	2,21E-06	1,68E-07	1,33E-06	8,40E-07	9,15E-07	3,61E-06	0,00E+00	2,67E-06	4,00E-06	0,00E+00	3,90E-07	0,00E+00	0,00E+00	0,00E+00	5,59E-06	7,67E-07	1,88E-07	6,36E-07	4,77E-06	6,72E-07	1,52E-06	0,00E+00	0,00E+00	1,29E-06	0,00E+00	0,00E+00	0,00E+00	3,10E-06	0,00E+00	9,02E-07	0,00E+00	2,73E-06	0,00E+00	0,00E+00	0,00E+00	0,00E+00	0,00E+00	3,57E-06	4,99E-06	0,00E+00	0,00E+00	0,00E+00	3,28E-06	0,00E+00	5,54E-06	1,36E-06	0,00E+00	9,69E-06	9,95E-08
691	2,69E-06	1,71E-06	0,00E+00	3,21E-06	2,29E-06	6,49E-06	1,52E-07	8,58E-06	7,34E-07	1,62E-06	0,00E+00	0,00E+00	1,46E-06	0,00E+00	2,33E-06	2,93E-06	3,42E-07	2,43E-06	9,98E-06	2,57E-06	5,79E-06	0,00E+00	0,00E+00	0,00E+00	0,00E+00	0,00E+00	2,29E-06	1,21E-05	1,05E-06	3,45E-06	0,00E+00	3,10E-08	1,55E-07	0,00E+00	0,00E+00	0,00E+00	4,09E-06	6,02E-06	0,00E+00	0,00E+00	0,00E+00	2,09E-06	9,77E-06	0,00E+00	0,00E+00	5,02E-06	4,69E-06	0,00E+00	3,80E-07
692	0,00E+00	1,20E-06	0,00E+00	0,00E+00	7,75E-07	3,18E-08	1,61E-07	6,31E-06	0,00E+00	1,72E-06	1,12E-06	0,00E+00	6,39E-06	0,00E+00	1,74E-06	0,00E+00	2,02E-06	0,00E+00	0,00E+00	0,00E+00	2,98E-06	0,00E+00	4,00E-07	3,12E-06	5,85E-07	0,00E+00	2,42E-06	6,87E-06	4,82E-06	8,17E-07	3,80E-07	2,76E-06	1,64E-07	0,00E+00	0,00E+00	8,41E-06	4,33E-06	0,00E+00	0,00E+00	2,46E-06	6,06E-06	9,32E-06	0,00E+00	0,00E+00	0,00E+00	4,61E-06	4,96E-06	3,81E-06	1,57E-06
693	6,01E-08	1,12E-06	0,00E+00	5,03E-06	3,30E-06	0,00E+00	1,67E-06	4,46E-06	0,00E+00	1,15E-06	3,44E-07	0,00E+00	1,66E-06	2,63E-06	0,00E+00	0,00E+00	2,17E-06	0,00E+00	0,00E+00	0,00E+00	6,61E-06	9,52E-06	3,89E-06	6,37E-06	7,69E-06	2,68E-06	0,00E+00	3,87E-06	3,01E-06	2,17E-06	3,95E-06	7,18E-06	0,00E+00	0,00E+00	0,00E+00	2,60E-06	9,30E-06	0,00E+00	0,00E+00	7,59E-07	2,35E-06	3,46E-06	2,34E-06	3,90E-06	0,00E+00	0,00E+00	9,56E-06	1,22E-05	4,85E-07
694	0,00E+00	1,71E-06	1,65E-07	2,10E-06	2,19E-06	1,19E-07	1,81E-06	7,23E-06	4,41E-06	1,68E-07	0,00E+00	0,00E+00	0,00E+00	2,97E-06	5,72E-06	0,00E+00	3,63E-07	3,16E-08	2,41E-07	0,00E+00	0,00E+00	4,65E-07	3,95E-07	0,00E+00	1,31E-07	3,10E-06	1,21E-07	6,25E-06	1,73E-07	1,40E-06	4,27E-06	0,00E+00	0,00E+00	1,05E-05	2,14E-06	2,32E-07	0,00E+00	1,11E-06	3,94E-08	6,30E-08	1,09E-05	8,22E-08	0,00E+00	1,24E-06	8,66E-08	2,58E-07	8,98E-08	8,20E-06	6,12E-06
695	3,46E-07	0,00E+00	3,63E-06	4,80E-06	0,00E+00	2,91E-06	3,86E-06	2,03E-06	1,08E-06	1,55E-06	1,66E-06	7,35E-07	1,68E-06	0,00E+00	5,35E-06	1,54E-06	0,00E+00	6,97E-07	5,30E-06	0,00E+00	0,00E+00	1,03E-05	8,70E-06	0,00E+00	2,88E-06	2,02E-06	6,94E-06	3,35E-06	3,80E-06	3,88E-06	2,03E-06	9,93E-07	0,00E+00	0,00E+00	0,00E+00	5,12E-06	0,00E+00	7,55E-06	3,58E-06	1,39E-06	0,00E+00	3,21E-06	1,67E-06	5,12E-07	1,91E-06	0,00E+00	0,00E+00	7,42E-07	2,17E-06
696	1,75E-06	9,98E-07	2,59E-07	3,04E-06	0,00E+00	6,30E-07	0,00E+00	4,25E-06	2,27E-06	0,00E+00	4,91E-06	1,54E-06	3,53E-06	0,00E+00	4,84E-06	3,23E-06	0,00E+00	0,00E+00	0,00E+00	0,00E+00	2,49E-06	1,96E-07	6,29E-06	1,22E-06	7,20E-06	4,23E-06	8,95E-06	4,57E-06	0,00E+00	4,53E-06	2,62E-06	3,97E-06	0,00E+00	0,00E+00	0,00E+00	4,98E-06	0,00E+00	3,99E-06	5,68E-06	4,21E-06	3,33E-06	2,93E-06	4,85E-06	1,07E-06	2,79E-06	0,00E+00	6,28E-06	2,93E-06	3,69E-06
697	1,62E-06	1,59E-06	1,71E-07	1,91E-06	0,00E+00	2,69E-06	0,00E+00	8,58E-06	5,96E-06	0,00E+00	2,04E-06	0,00E+00	0,00E+00	0,00E+00	1,03E-05	0,00E+00	0,00E+00	3,92E-06	0,00E+00	1,51E-07	1,65E-06	0,00E+00	4,16E-06	4,22E-06	4,76E-06	0,00E+00	0,00E+00	1,46E-05	0,00E+00	2,99E-06	1,13E-05	1,25E-06	0,00E+00	0,00E+00	0,00E+00	4,31E-06	0,00E+00	4,36E-06	0,00E+00	2,78E-06	3,66E-06	0,00E+00	5,59E-06	0,00E+00	1,84E-06	7,42E-07	9,63E-06	6,87E-06	3,53E-06
698	9,93E-07	1,23E-07	0,00E+00	3,49E-06	0,00E+00	5,94E-06	0,00E+00	1,14E-06	7,93E-07	0,00E+00	1,45E-07	0,00E+00	7,31E-07	6,27E-06	1,03E-06	0,00E+00	1,51E-06	5,20E-07	0,00E+00	2,01E-08	0,00E+00	4,25E-06	2,72E-07	2,20E-06	0,00E+00	7,66E-06	0,00E+00	9,00E-06	0,00E+00	1,43E-06	4,92E-06	1,50E-07	0,00E+00	0,00E+00	0,00E+00	3,69E-06	0,00E+00	4,55E-06	3,10E-06	0,00E+00	1,93E-07	6,24E-06	6,24E-07	0,00E+00	0,00E+00	9,86E-08	7,28E-07	7,49E-06	1,08E-05
699	1,77E-06	3,06E-07	0,00E+00	5,96E-06	2,52E-06	4,62E-06	2,82E-06	8,82E-08	0,00E+00	0,00E+00	0,00E+00	1,63E-07	5,16E-06	6,60E-07	9,75E-07	0,00E+00	0,00E+00	6,30E-06	0,00E+00	1,16E-06	0,00E+00	0,00E+00	1,06E-07	5,67E-06	1,74E-06	1,41E-05	5,39E-07	6,38E-06	1,95E-06	8,62E-07	4,52E-07	2,85E-07	0,00E+00	4,69E-07	0,00E+00	0,00E+00	0,00E+00	5,70E-06	2,35E-06	0,00E+00	0,00E+00	0,00E+00	1,32E-06	8,18E-06	1,08E-06	0,00E+00	3,28E-07	6,65E-06	3,92E-06
700	1,76E-06	2,18E-06	0,00E+00	3,59E-06	3,26E-06	1,12E-06	0,00E+00	2,30E-06	0,00E+00	0,00E+00	0,00E+00	0,00E+00	7,89E-06	3,38E-06	9,96E-07	0,00E+00	0,00E+00	1,98E-06	0,00E+00	0,00E+00	2,71E-07	0,00E+00	4,66E-06	7,43E-06	1,11E-05	3,89E-06	2,89E-06	1,84E-06	0,00E+00	0,00E+00	2,31E-06	1,46E-06	0,00E+00	2,85E-06	0,00E+00	3,03E-08	0,00E+00	3,10E-08	5,59E-06	0,00E+00	5,50E-06	1,51E-06	9,68E-06	0,00E+00	5,58E-06	8,74E-07	0,00E+00	3,98E-06	7,41E-06
701	0,00E+00	1,06E-06	0,00E+00	0,00E+00	2,02E-06	0,00E+00	0,00E+00	2,32E-06	6,11E-06	0,00E+00	0,00E+00	0,00E+00	2,14E-06	0,00E+00	1,25E-06	0,00E+00	0,00E+00	8,80E-07	4,30E-06	0,00E+00	3,41E-07	0,00E+00	5,17E-06	0,00E+00	1,08E-05	6,72E-06	1,70E-07	2,31E-06	6,10E-06	3,54E-06	0,00E+00	0,00E+00	0,00E+00	5,71E-07	0,00E+00	3,80E-08	0,00E+00	4,00E-06	0,00E+00	7,24E-07	6,90E-06	1,90E-06	4,51E-06	8,97E-07	6,03E-06	1,10E-06	0,00E+00	0,00E+00	0,00E+00
702	1,65E-06	1,11E-07	0,00E+00	0,00E+00	2,90E-06	1,90E-06	0,00E+00	0,00E+00	2,54E-06	5,07E-06	0,00E+00	0,00E+00	5,60E-07	5,47E-06	1,89E-06	0,00E+00	4,26E-06	0,00E+00	4,29E-06	3,08E-06	0,00E+00	0,00E+00	0,00E+00	0,00E+00	3,07E-06	4,26E-06	0,00E+00	4,59E-06	9,89E-06	1,34E-06	0,00E+00	0,00E+00	0,00E+00	0,00E+00	0,00E+00	2,76E-07	1,44E-06	3,91E-06	0,00E+00	2,74E-07	0,00E+00	0,00E+00	3,21E-07	3,40E-07	7,84E-06	0,00E+00	3,34E-06	0,00E+00	2,03E-06
703	3,45E-09	1,89E-08	0,00E+00	3,50E-06	0,00E+00	4,81E-07	7,83E-06	0,00E+00	0,00E+00	2,80E-08	0,00E+00	1,63E-08	8,75E-06	1,49E-08	1,22E-06	3,55E-06	0,00E+00	2,50E-08	5,89E-06	0,00E+00	0,00E+00	0,00E+00	3,57E-06	1,30E-06	6,40E-08	7,48E-08	0,00E+00	1,14E-08	3,06E-06	3,64E-08	1,32E-08	0,00E+00	0,00E+00	0,00E+00	1,61E-08	2,81E-06	0,00E+00	2,59E-08	0,00E+00	5,15E-08	0,00E+00	0,00E+00	4,23E-06	0,00E+00	8,54E-06	3,01E-08	2,58E-06	1,00E-05	0,00E+00
704	4,76E-07	3,41E-06	0,00E+00	0,00E+00	2,17E-07	5,17E-07	8,90E-06	0,00E+00	1,16E-06	3,86E-06	0,00E+00	2,24E-06	1,00E-05	2,05E-06	6,09E-06	6,14E-06	0,00E+00	3,44E-06	1,66E-06	0,00E+00	0,00E+00	0,00E+00	5,28E-06	4,64E-06	8,81E-06	1,03E-05	5,16E-07	2,23E-06	3,63E-06	6,41E-06	1,82E-06	1,28E-06	0,00E+00	0,00E+00	2,22E-06	3,92E-06	0,00E+00	4,46E-06	0,00E+00	7,10E-06	0,00E+00	0,00E+00	3,52E-06	8,45E-08	0,00E+00	5,38E-06	6,09E-06	1,73E-06	0,00E+00
705	1,06E-06	4,34E-06	0,00E+00	5,84E-07	8,01E-07	1,12E-06	7,54E-08	0,00E+00	3,67E-06	1,61E-06	0,00E+00	2,95E-06	1,09E-06	0,00E+00	6,70E-06	4,51E-06	0,00E+00	6,83E-07	6,48E-06	0,00E+00	0,00E+00	0,00E+00	5,01E-06	4,15E-06	0,00E+00	1,78E-07	1,27E-06	1,60E-06	9,90E-06	4,05E-06	0,00E+00	4,52E-06	0,00E+00	0,00E+00	0,00E+00	3,76E-06	0,00E+00	2,20E-06	0,00E+00	0,00E+00	0,00E+00	1,02E-06	4,19E-06	2,08E-07	0,00E+00	3,03E-06	4,23E-07	3,74E-06	5,19E-07
706	2,86E-06	2,43E-06	0,00E+00	7,96E-07	1,10E-06	8,10E-07	0,00E+00	0,00E+00	5,67E-06	1,21E-06	0,00E+00	2,22E-06	8,19E-07	0,00E+00	1,06E-05	3,39E-06	0,00E+00	4,02E-06	1,91E-06	0,00E+00	1,87E-06	0,00E+00	8,39E-06	8,74E-06	0,00E+00	7,82E-06	0,00E+00	0,00E+00	3,13E-06	1,87E-06	6,52E-06	4,21E-06	0,00E+00	0,00E+00	0,00E+00	0,00E+00	0,00E+00	0,00E+00	4,74E-06	2,07E-06	0,00E+00	4,71E-06	3,56E-06	4,14E-06	3,10E-06	0,00E+00	1,84E-06	1,97E-06	7,81E-06
707	5,28E-07	1,12E-07	0,00E+00	6,11E-08	1,54E-07	1,38E-07	0,00E+00	0,00E+00	1,17E-06	2,62E-06	5,32E-07	4,00E-06	0,00E+00	0,00E+00	1,80E-06	0,00E+00	0,00E+00	1,02E-05	9,34E-06	3,32E-06	3,20E-07	0,00E+00	9,25E-07	2,57E-06	1,31E-06	1,31E-06	0,00E+00	1,52E-06	4,10E-07	2,39E-07	2,06E-06	5,43E-07	0,00E+00	0,00E+00	0,00E+00	0,00E+00	0,00E+00	1,21E-06	8,10E-07	5,25E-06	0,00E+00	6,25E-06	2,62E-06	8,91E-06	1,94E-06	3,08E-06	2,60E-07	0,00E+00	1,27E-06
708	0,00E+00	1,74E-07	3,85E-07	5,16E-07	3,05E-07	2,20E-06	4,20E-06	5,87E-07	1,99E-07	8,41E-06	1,12E-06	0,00E+00	0,00E+00	0,00E+00	1,11E-05	1,56E-08	1,10E-06	0,00E+00	3,22E-06	0,00E+00	7,76E-09	0,00E+00	0,00E+00	3,44E-06	0,00E+00	5,17E-07	0,00E+00	4,04E-06	2,47E-06	4,10E-06	1,46E-05	2,91E-06	0,00E+00	0,00E+00	5,63E-08	1,82E-06	0,00E+00	4,95E-06	8,17E-08	0,00E+00	0,00E+00	5,70E-07	7,99E-06	1,11E-06	4,41E-06	0,00E+00	0,00E+00	8,52E-07	6,96E-07
709	5,42E-07	1,49E-06	1,30E-06	3,24E-06	3,35E-06	4,47E-06	0,00E+00	3,69E-06	1,49E-06	2,95E-06	0,00E+00	0,00E+00	0,00E+00	0,00E+00	7,66E-07	1,13E-06	0,00E+00	0,00E+00	2,54E-06	0,00E+00	4,88E-08	1,20E-06	3,00E-06	4,48E-07	0,00E+00	3,25E-06	1,52E-06	0,00E+00	0,00E+00	9,01E-06	0,00E+00	1,81E-06	1,39E-07	0,00E+00	3,54E-07	8,77E-08	0,00E+00	3,07E-06	2,41E-07	0,00E+00	0,00E+00	4,23E-06	3,25E-06	7,01E-06	6,81E-06	6,64E-07	3,46E-07	8,41E-06	4,56E-06
710	2,45E-06	1,10E-06	5,19E-07	0,00E+00	1,97E-06	6,21E-06	0,00E+00	1,55E-06	2,65E-06	1,27E-06	0,00E+00	1,58E-06	1,13E-07	2,41E-06	1,35E-07	5,27E-06	7,73E-06	0,00E+00	2,88E-06	0,00E+00	8,00E-08	1,65E-06	4,13E-06	6,17E-07	1,03E-06	0,00E+00	2,09E-06	0,00E+00	0,00E+00	5,61E-06	0,00E+00	7,29E-06	1,91E-07	1,33E-06	4,59E-06	1,21E-07	9,25E-07	0,00E+00	3,32E-07	6,69E-07	0,00E+00	8,85E-07	0,00E+00	2,82E-06	7,57E-06	4,41E-06	1,32E-06	4,76E-06	2,46E-07
711	7,12E-07	5,73E-07	2,42E-07	0,00E+00	1,78E-06	9,07E-06	1,53E-06	6,51E-07	4,54E-06	0,00E+00	0,00E+00	6,62E-07	4,14E-06	1,01E-06	1,76E-06	1,62E-06	3,72E-06	0,00E+00	1,21E-06	0,00E+00	4,36E-06	5,89E-08	2,91E-06	0,00E+00	5,25E-06	4,25E-06	0,00E+00	0,00E+00	5,88E-07	5,00E-06	0,00E+00	8,14E-06	0,00E+00	5,56E-07	7,02E-06	0,00E+00	3,87E-07	0,00E+00	0,00E+00	2,80E-07	0,00E+00	9,64E-07	3,53E-06	1,18E-06	9,95E-06	7,16E-06	3,54E-07	2,35E-07	0,00E+00
712	0,00E+00	2,00E-08	2,58E-09	4,41E-07	6,77E-06	8,00E-08	1,62E-08	5,65E-06	3,80E-08	9,00E-06	4,94E-06	1,15E-06	4,92E-06	0,00E+00	1,81E-08	0,00E+00	6,13E-06	0,00E+00	2,40E-06	0,00E+00	4,61E-08	6,27E-10	3,10E-08	3,26E-06	5,13E-08	4,52E-08	3,67E-06	0,00E+00	6,25E-09	5,32E-08	4,11E-06	1,49E-06	0,00E+00	1,96E-06	5,43E-08	0,00E+00	7,07E-06	0,00E+00	0,00E+00	0,00E+00	0,00E+00	1,03E-08	1,11E-06	0,00E+00	7,88E-08	6,06E-08	0,00E+00	0,00E+00	2,45E-06
713	1,83E-06	0,00E+00	0,00E+00	2,29E-07	5,65E-07	1,53E-06	0,00E+00	0,00E+00	9,74E-07	8,64E-07	5,85E-07	0,00E+00	7,11E-07	0,00E+00	2,81E-07	0,00E+00	0,00E+00	0,00E+00	1,43E-06	0,00E+00	0,00E+00	8,71E-06	7,50E-06	3,38E-06	0,00E+00	2,95E-06	0,00E+00	6,48E-07	3,66E-06	0,00E+00	0,00E+00	2,18E-07	0,00E+00	2,06E-07	5,30E-07	4,60E-06	0,00E+00	4,94E-06	0,00E+00	0,00E+00	0,00E+00	2,48E-06	0,00E+00	6,77E-06	0,00E+00	0,00E+00	5,83E-06	1,62E-06	1,04E-05
714	0,00E+00	0,00E+00	0,00E+00	1,80E-06	1,50E-06	2,39E-06	0,00E+00	0,00E+00	6,28E-07	3,08E-06	1,55E-06	0,00E+00	2,28E-06	2,51E-06	7,47E-07	1,35E-06	0,00E+00	0,00E+00	3,94E-06	2,95E-06	4,27E-06	6,39E-07	3,90E-06	5,50E-06	0,00E+00	1,10E-05	0,00E+00	5,48E-06	2,95E-06	2,67E-06	3,08E-06	5,80E-07	0,00E+00	1,78E-06	1,41E-06	3,39E-06	6,87E-06	1,07E-05	0,00E+00	0,00E+00	0,00E+00	6,58E-06	6,72E-07	2,77E-06	3,15E-06	0,00E+00	1,10E-07	0,00E+00	0,00E+00
715	0,00E+00	0,00E+00	0,00E+00	3,12E-06	6,08E-07	3,07E-06	1,16E-06	0,00E+00	4,33E-06	6,17E-07	6,69E-06	0,00E+00	6,55E-06	1,98E-06	1,09E-07	5,66E-06	0,00E+00	0,00E+00	2,84E-06	2,63E-06	4,10E-06	4,88E-06	3,08E-06	4,34E-06	2,65E-06	8,36E-06	0,00E+00	2,97E-06	0,00E+00	2,72E-06	3,75E-06	3,10E-06	0,00E+00	1,12E-06	1,70E-06	2,67E-06	8,38E-06	5,96E-06	0,00E+00	0,00E+00	0,00E+00	0,00E+00	8,73E-06	2,28E-06	3,93E-06	0,00E+00	0,00E+00	0,00E+00	3,63E-07
716	6,44E-07	0,00E+00	0,00E+00	4,00E-07	1,51E-06	1,73E-06	3,06E-06	3,49E-06	4,23E-06	2,52E-06	1,23E-06	3,32E-06	1,15E-06	0,00E+00	9,68E-06	8,45E-07	0,00E+00	3,25E-06	2,54E-06	5,56E-08	5,29E-06	2,52E-06	3,66E-06	3,61E-06	4,89E-07	2,56E-06	4,23E-06	0,00E+00	6,44E-06	3,46E-06	2,31E-06	2,92E-06	0,00E+00	0,00E+00	1,73E-06	0,00E+00	5,45E-07	1,32E-05	0,00E+00	0,00E+00	0,00E+00	0,00E+00	1,51E-06	5,45E-06	2,66E-07	0,00E+00	0,00E+00	0,00E+00	6,70E-08
717	1,09E-06	0,00E+00	1,70E-07	3,06E-07	7,31E-07	4,51E-06	8,71E-07	3,20E-06	1,13E-06	5,27E-06	0,00E+00	0,00E+00	3,15E-07	0,00E+00	0,00E+00	3,35E-06	1,62E-08	3,59E-06	3,16E-07	2,32E-06	8,70E-07	0,00E+00	0,00E+00	0,00E+00	1,10E-06	0,00E+00	8,33E-08	3,24E-06	0,00E+00	0,00E+00	4,29E-08	1,58E-07	0,00E+00	0,00E+00	0,00E+00	0,00E+00	2,77E-08	5,05E-07	1,24E-05	0,00E+00	3,19E-06	6,83E-06	0,00E+00	0,00E+00	0,00E+00	7,48E-07	9,28E-06	0,00E+00	0,00E+00
718	2,64E-06	0,00E+00	1,13E-06	1,95E-07	9,14E-07	1,77E-07	5,81E-06	3,37E-06	2,39E-06	0,00E+00	1,81E-07	1,09E-06	2,10E-06	0,00E+00	2,23E-06	5,15E-06	1,08E-07	4,93E-06	0,00E+00	6,22E-06	0,00E+00	2,80E-07	2,10E-06	0,00E+00	1,84E-06	1,21E-06	5,56E-07	0,00E+00	0,00E+00	5,05E-07	1,05E-06	1,06E-06	0,00E+00	1,16E-06	0,00E+00	2,68E-07	1,25E-06	0,00E+00	5,52E-06	0,00E+00	0,00E+00	3,96E-06	0,00E+00	0,00E+00	0,00E+00	4,99E-06	0,00E+00	0,00E+00	5,44E-07
719	1,35E-06	1,01E-06	4,80E-07	0,00E+00	1,53E-06	4,89E-06	8,04E-07	0,00E+00	3,35E-06	3,82E-06	3,66E-06	1,52E-06	0,00E+00	0,00E+00	8,24E-06	3,59E-06	0,00E+00	5,09E-06	0,00E+00	0,00E+00	0,00E+00	1,68E-06	2,95E-06	0,00E+00	9,84E-07	3,25E-06	0,00E+00	0,00E+00	0,00E+00	7,08E-07	1,08E-06	1,29E-06	4,83E-06	1,63E-06	0,00E+00	3,76E-07	5,19E-06	4,65E-07	1,72E-06	0,00E+00	0,00E+00	0,00E+00	0,00E+00	0,00E+00	8,48E-07	0,00E+00	4,01E-06	0,00E+00	3,73E-06
720	2,26E-06	1,51E-06	2,03E-07	0,00E+00	6,99E-06	2,32E-06	3,40E-07	0,00E+00	2,27E-06	1,08E-05	3,75E-06	0,00E+00	0,00E+00	0,00E+00	5,22E-06	4,03E-06	4,03E-06	2,39E-06	0,00E+00	0,00E+00	0,00E+00	5,46E-07	0,00E+00	0,00E+00	1,24E-07	1,62E-06	2,68E-06	2,34E-06	0,00E+00	0,00E+00	3,02E-06	5,44E-07	2,04E-06	0,00E+00	0,00E+00	0,00E+00	1,56E-06	8,16E-06	0,00E+00	0,00E+00	9,69E-07	2,21E-06	0,00E+00	0,00E+00	1,33E-06	0,00E+00	1,70E-06	0,00E+00	6,90E-06
721	3,41E-06	1,63E-06	0,00E+00	0,00E+00	7,08E-07	3,28E-09	0,00E+00	1,14E-05	2,30E-06	8,39E-08	2,11E-08	0,00E+00	0,00E+00	2,60E-06	2,80E-08	3,68E-08	6,93E-06	2,15E-09	0,00E+00	0,00E+00	0,00E+00	7,31E-06	8,25E-06	0,00E+00	1,29E-06	8,84E-09	2,45E-08	2,13E-08	0,00E+00	9,27E-06	4,78E-06	0,00E+00	6,20E-06	0,00E+00	0,00E+00	0,00E+00	2,37E-06	8,57E-06	0,00E+00	0,00E+00	8,85E-09	2,01E-08	5,64E-06	0,00E+00	6,40E-06	0,00E+00	0,00E+00	0,00E+00	5,16E-08
722	3,33E-08	1,68E-06	0,00E+00	1,76E-06	2,19E-06	6,66E-07	1,62E-06	0,00E+00	1,02E-05	0,00E+00	8,46E-07	0,00E+00	0,00E+00	0,00E+00	5,15E-06	0,00E+00	3,18E-07	6,35E-06	0,00E+00	1,53E-06	3,52E-06	5,02E-06	2,66E-06	0,00E+00	2,55E-07	1,52E-06	5,35E-07	8,24E-06	0,00E+00	0,00E+00	2,08E-06	3,29E-06	0,00E+00	0,00E+00	0,00E+00	1,80E-06	0,00E+00	0,00E+00	6,22E-07	0,00E+00	0,00E+00	7,25E-07	1,62E-06	1,84E-06	0,00E+00	0,00E+00	0,00E+00	1,30E-06	0,00E+00
723	9,12E-07	2,24E-06	0,00E+00	2,04E-07	2,97E-06	2,77E-06	4,83E-06	0,00E+00	4,59E-06	0,00E+00	2,20E-06	3,24E-07	0,00E+00	0,00E+00	0,00E+00	3,51E-06	0,00E+00	0,00E+00	2,06E-06	3,98E-06	1,23E-05	7,32E-06	8,66E-06	3,93E-06	0,00E+00	1,38E-06	1,22E-06	5,96E-06	0,00E+00	6,20E-06	5,42E-06	4,03E-06	0,00E+00	0,00E+00	0,00E+00	4,67E-06	8,58E-07	1,06E-06	5,36E-06	7,62E-07	0,00E+00	2,87E-06	0,00E+00	8,44E-06	0,00E+00	4,25E-08	0,00E+00	3,39E-06	0,00E+00
724	1,59E-06	2,46E-06	8,63E-07	1,56E-07	9,86E-06	1,51E-06	4,70E-07	0,00E+00	2,43E-07	2,18E-07	0,00E+00	2,48E-07	0,00E+00	0,00E+00	7,38E-07	3,80E-06	0,00E+00	0,00E+00	2,06E-06	1,31E-06	5,84E-06	1,98E-06	4,44E-06	1,11E-05	0,00E+00	1,06E-06	0,00E+00	9,41E-06	0,00E+00	1,23E-05	0,00E+00	1,91E-06	0,00E+00	0,00E+00	0,00E+00	0,00E+00	6,57E-07	8,08E-07	3,32E-06	2,82E-06	0,00E+00	4,60E-06	0,00E+00	6,57E-06	2,75E-06	3,25E-08	0,00E+00	0,00E+00	2,53E-06
725	4,06E-06	9,01E-07	1,47E-07	4,68E-07	6,09E-06	3,21E-06	0,00E+00	0,00E+00	0,00E+00	8,10E-06	9,56E-07	0,00E+00	4,68E-06	0,00E+00	1,57E-06	1,90E-07	0,00E+00	2,06E-06	2,88E-06	2,23E-07	5,59E-06	1,53E-07	5,28E-07	4,71E-06	3,99E-06	0,00E+00	0,00E+00	8,25E-07	0,00E+00	1,24E-05	1,17E-05	0,00E+00	0,00E+00	7,42E-06	0,00E+00	0,00E+00	0,00E+00	2,98E-06	6,44E-06	2,97E-06	0,00E+00	6,54E-07	0,00E+00	4,05E-07	4,67E-07	0,00E+00	0,00E+00	0,00E+00	4,29E-07
726	1,00E-06	1,49E-06	0,00E+00	3,27E-07	3,19E-06	0,00E+00	3,70E-06	0,00E+00	0,00E+00	7,61E-06	1,10E-05	0,00E+00	3,71E-07	0,00E+00	0,00E+00	0,00E+00	0,00E+00	0,00E+00	0,00E+00	7,32E-06	8,11E-07	1,58E-05	0,00E+00	0,00E+00	4,70E-06	1,16E-05	7,50E-08	0,00E+00	0,00E+00	2,13E-07	8,47E-07	7,04E-06	6,95E-08	1,27E-05	0,00E+00	5,85E-07	3,32E-06	0,00E+00	7,56E-08	5,30E-06	1,32E-07	2,97E-06	0,00E+00	0,00E+00	9,35E-07	0,00E+00	0,00E+00	0,00E+00	2,55E-06
727	8,50E-07	1,24E-06	2,11E-07	2,57E-06	3,16E-06	1,49E-06	0,00E+00	1,11E-06	3,65E-06	2,82E-06	4,49E-07	0,00E+00	2,22E-06	0,00E+00	2,72E-06	0,00E+00	1,76E-06	1,75E-06	0,00E+00	0,00E+00	5,13E-06	6,33E-06	0,00E+00	0,00E+00	1,91E-06	6,83E-06	4,48E-07	0,00E+00	0,00E+00	5,53E-06	0,00E+00	0,00E+00	2,87E-06	1,13E-06	0,00E+00	0,00E+00	1,66E-06	0,00E+00	4,52E-07	4,45E-06	7,90E-07	2,52E-06	0,00E+00	0,00E+00	3,43E-06	2,97E-06	2,01E-06	0,00E+00	3,56E-06
728	1,83E-06	1,15E-06	6,40E-07	1,05E-06	0,00E+00	1,96E-06	0,00E+00	2,77E-06	4,80E-06	3,71E-06	5,90E-07	1,06E-06	0,00E+00	0,00E+00	3,57E-06	4,33E-07	2,31E-06	2,30E-06	0,00E+00	0,00E+00	3,72E-07	4,92E-06	4,51E-06	0,00E+00	8,31E-07	5,41E-06	0,00E+00	0,00E+00	6,71E-06	6,85E-06	0,00E+00	4,90E-06	3,23E-06	0,00E+00	0,00E+00	0,00E+00	7,43E-06	0,00E+00	9,33E-06	3,09E-07	0,00E+00	2,24E-06	0,00E+00	0,00E+00	6,12E-07	3,90E-06	4,63E-06	2,86E-06	4,68E-06
729	1,40E-06	3,49E-07	1,39E-07	9,13E-08	0,00E+00	2,03E-07	0,00E+00	5,05E-07	1,46E-06	3,93E-06	0,00E+00	2,10E-06	1,77E-06	0,00E+00	0,00E+00	4,22E-06	3,86E-07	0,00E+00	9,26E-06	0,00E+00	7,23E-07	7,45E-07	4,85E-06	0,00E+00	3,19E-07	1,27E-06	4,17E-06	0,00E+00	2,57E-06	4,82E-07	9,54E-07	9,51E-06	0,00E+00	3,70E-06	1,09E-06	0,00E+00	2,01E-06	6,97E-06	3,58E-06	1,13E-05	0,00E+00	0,00E+00	2,38E-06	0,00E+00	0,00E+00	1,07E-06	7,65E-07	1,10E-06	7,89E-06
730	1,91E-06	9,02E-10	0,00E+00	3,49E-08	2,90E-08	0,00E+00	5,27E-08	3,73E-08	8,34E-09	1,09E-07	1,12E-05	1,54E-06	0,00E+00	0,00E+00	0,00E+00	3,83E-06	9,15E-06	0,00E+00	1,29E-08	0,00E+00	1,45E-08	4,65E-06	1,05E-06	3,43E-06	1,87E-08	2,47E-06	0,00E+00	4,33E-06	1,00E-07	0,00E+00	4,49E-06	0,00E+00	0,00E+00	2,34E-06	0,00E+00	1,96E-08	0,00E+00	3,26E-06	7,95E-06	0,00E+00	0,00E+00	2,71E-06	0,00E+00	3,11E-06	0,00E+00	5,12E-06	3,14E-06	1,36E-05	0,00E+00
731	1,90E-06	3,39E-07	0,00E+00	2,88E-06	2,36E-06	0,00E+00	4,29E-06	3,04E-06	1,30E-06	8,85E-06	6,87E-07	1,19E-06	0,00E+00	0,00E+00	1,10E-06	2,89E-06	2,27E-06	0,00E+00	2,63E-06	0,00E+00	1,18E-06	1,01E-06	7,74E-06	0,00E+00	3,71E-06	1,18E-06	0,00E+00	0,00E+00	8,18E-06	2,67E-06	2,46E-06	0,00E+00	0,00E+00	0,00E+00	1,51E-06	1,60E-06	0,00E+00	0,00E+00	4,19E-06	1,88E-06	0,00E+00	0,00E+00	0,00E+00	2,72E-06	4,68E-08	0,00E+00	1,93E-06	0,00E+00	0,00E+00
732	2,47E-06	6,14E-07	7,01E-07	1,01E-06	4,45E-07	0,00E+00	0,00E+00	1,01E-06	1,44E-06	0,00E+00	0,00E+00	2,75E-06	0,00E+00	0,00E+00	2,53E-06	6,68E-06	1,86E-06	0,00E+00	3,66E-06	0,00E+00	6,27E-06	3,68E-06	3,14E-06	0,00E+00	7,89E-06	0,00E+00	0,00E+00	1,60E-06	0,00E+00	7,44E-06	5,68E-06	0,00E+00	0,00E+00	0,00E+00	3,49E-06	5,68E-07	0,00E+00	0,00E+00	4,59E-06	6,35E-06	0,00E+00	2,09E-06	0,00E+00	1,47E-06	1,08E-07	0,00E+00	6,63E-07	3,37E-06	0,00E+00
733	4,15E-06	0,00E+00	4,80E-07	6,25E-07	4,87E-06	0,00E+00	0,00E+00	5,77E-06	5,01E-06	0,00E+00	0,00E+00	2,60E-06	7,01E-07	0,00E+00	0,00E+00	2,18E-06	3,88E-06	0,00E+00	0,00E+00	0,00E+00	4,29E-06	2,40E-06	0,00E+00	2,99E-06	1,93E-06	0,00E+00	0,00E+00	7,55E-06	9,85E-07	8,80E-07	0,00E+00	8,00E-06	0,00E+00	0,00E+00	0,00E+00	6,49E-07	0,00E+00	0,00E+00	4,05E-06	1,37E-06	0,00E+00	1,43E-06	0,00E+00	0,00E+00	0,00E+00	0,00E+00	3,15E-06	2,30E-06	0,00E+00
734	6,59E-07	0,00E+00	0,00E+00	0,00E+00	1,54E-06	4,48E-06	0,00E+00	3,31E-06	3,03E-06	1,31E-06	4,74E-06	3,06E-06	2,49E-06	0,00E+00	1,66E-06	3,47E-06	7,64E-06	0,00E+00	1,42E-06	2,92E-06	3,67E-06	0,00E+00	0,00E+00	2,90E-06	0,00E+00	0,00E+00	6,20E-07	1,36E-05	1,29E-07	0,00E+00	0,00E+00	4,24E-06	0,00E+00	0,00E+00	1,11E-06	3,40E-08	0,00E+00	2,40E-06	4,12E-07	1,29E-05	0,00E+00	0,00E+00	0,00E+00	0,00E+00	1,82E-06	0,00E+00	4,11E-07	0,00E+00	0,00E+00
735	3,02E-06	8,40E-07	0,00E+00	0,00E+00	3,51E-06	4,33E-06	0,00E+00	0,00E+00	0,00E+00	1,03E-06	6,15E-07	1,35E-06	4,41E-07	0,00E+00	3,23E-06	2,66E-06	0,00E+00	9,53E-07	1,58E-06	0,00E+00	9,01E-07	0,00E+00	1,56E-06	0,00E+00	1,25E-06	0,00E+00	1,51E-05	1,27E-06	7,79E-07	6,54E-06	6,61E-06	5,90E-07	0,00E+00	2,61E-08	2,03E-06	3,54E-06	3,59E-06	8,44E-06	0,00E+00	0,00E+00	0,00E+00	8,31E-07	0,00E+00	1,92E-06	1,15E-06	0,00E+00	0,00E+00	6,00E-06	0,00E+00
736	2,37E-06	0,00E+00	0,00E+00	1,67E-06	2,22E-06	1,39E-07	5,88E-07	0,00E+00	2,97E-06	4,83E-06	2,88E-06	8,44E-06	4,36E-06	0,00E+00	0,00E+00	1,25E-05	2,71E-07	0,00E+00	6,27E-06	0,00E+00	4,22E-06	1,15E-06	3,94E-06	0,00E+00	8,41E-06	8,15E-07	1,64E-06	0,00E+00	4,52E-06	1,10E-05	4,32E-06	4,37E-06	4,20E-06	1,22E-07	0,00E+00	4,78E-06	4,15E-06	0,00E+00	2,71E-06	0,00E+00	0,00E+00	6,66E-06	0,00E+00	9,00E-06	5,38E-06	2,21E-06	2,16E-06	1,20E-06	0,00E+00
737	1,26E-06	1,80E-06	0,00E+00	2,20E-06	0,00E+00	1,52E-06	6,69E-07	0,00E+00	7,05E-06	0,00E+00	0,00E+00	5,05E-06	2,61E-06	2,06E-06	0,00E+00	3,33E-06	3,09E-07	0,00E+00	2,55E-06	9,99E-07	1,29E-06	1,31E-06	5,07E-06	0,00E+00	1,28E-05	9,28E-07	2,58E-06	3,26E-06	5,15E-06	0,00E+00	0,00E+00	1,83E-06	4,79E-06	0,00E+00	4,45E-07	6,40E-06	4,73E-06	3,47E-07	3,15E-06	0,00E+00	0,00E+00	3,15E-06	1,08E-06	0,00E+00	0,00E+00	2,52E-06	2,46E-06	0,00E+00	0,00E+00
738	2,40E-06	2,50E-06	0,00E+00	9,58E-08	2,89E-06	3,02E-06	0,00E+00	0,00E+00	1,15E-06	0,00E+00	0,00E+00	8,25E-07	6,14E-06	6,47E-07	0,00E+00	1,05E-06	0,00E+00	0,00E+00	5,47E-06	3,14E-07	8,51E-07	8,48E-06	1,83E-07	0,00E+00	1,30E-06	0,00E+00	8,11E-07	1,03E-06	0,00E+00	7,17E-06	0,00E+00	2,00E-06	6,75E-06	1,02E-06	1,40E-07	4,58E-07	7,76E-06	1,09E-07	2,36E-06	0,00E+00	2,66E-06	3,51E-06	1,15E-05	2,08E-06	0,00E+00	1,69E-06	0,00E+00	0,00E+00	4,77E-07
739	1,17E-06	1,87E-06	5,54E-07	5,01E-06	5,99E-06	3,67E-06	0,00E+00	8,36E-08	5,57E-06	9,14E-07	0,00E+00	1,84E-06	0,00E+00	0,00E+00	1,41E-05	5,07E-07	0,00E+00	0,00E+00	1,42E-07	0,00E+00	7,09E-07	5,79E-08	5,99E-06	0,00E+00	2,61E-07	0,00E+00	5,77E-07	9,41E-06	1,17E-07	0,00E+00	0,00E+00	1,66E-06	2,50E-07	0,00E+00	2,73E-06	0,00E+00	2,01E-06	0,00E+00	9,47E-08	0,00E+00	0,00E+00	1,20E-08	0,00E+00	0,00E+00	0,00E+00	5,13E-06	2,66E-07	0,00E+00	0,00E+00
740	3,14E-06	1,15E-06	0,00E+00	0,00E+00	2,16E-06	2,19E-06	0,00E+00	2,48E-06	7,52E-07	2,20E-06	1,38E-06	0,00E+00	3,24E-06	0,00E+00	2,57E-07	9,53E-06	0,00E+00	0,00E+00	2,51E-06	0,00E+00	1,25E-05	4,19E-06	3,59E-06	1,73E-06	6,34E-06	0,00E+00	4,35E-06	1,63E-06	5,24E-06	0,00E+00	0,00E+00	0,00E+00	5,87E-06	0,00E+00	1,39E-07	0,00E+00	0,00E+00	3,97E-07	2,49E-06	0,00E+00	0,00E+00	2,11E-07	0,00E+00	0,00E+00	0,00E+00	0,00E+00	5,50E-06	0,00E+00	1,02E-06
741	2,04E-06	4,92E-07	0,00E+00	0,00E+00	1,92E-06	2,97E-06	0,00E+00	1,90E-06	4,49E-06	4,14E-06	2,60E-06	1,50E-06	6,10E-06	0,00E+00	0,00E+00	1,47E-06	5,89E-06	0,00E+00	1,01E-06	0,00E+00	0,00E+00	8,63E-06	2,76E-06	8,92E-06	3,27E-06	0,00E+00	3,42E-06	6,90E-07	7,79E-06	2,38E-06	0,00E+00	0,00E+00	2,77E-06	0,00E+00	1,08E-06	0,00E+00	0,00E+00	7,48E-07	1,55E-06	0,00E+00	0,00E+00	0,00E+00	0,00E+00	5,58E-06	0,00E+00	4,43E-06	1,52E-06	2,14E-06	1,93E-06
742	3,43E-06	1,08E-06	0,00E+00	2,35E-07	9,05E-07	1,67E-06	0,00E+00	0,00E+00	1,72E-06	0,00E+00	0,00E+00	1,79E-06	3,76E-06	0,00E+00	4,72E-06	1,76E-07	3,31E-06	4,33E-06	5,68E-07	0,00E+00	0,00E+00	1,49E-06	5,05E-06	3,17E-06	4,02E-06	0,00E+00	1,92E-06	3,87E-07	7,69E-06	1,33E-06	9,14E-06	0,00E+00	0,00E+00	0,00E+00	2,81E-06	5,58E-06	0,00E+00	0,00E+00	0,00E+00	0,00E+00	0,00E+00	0,00E+00	6,31E-07	4,10E-06	0,00E+00	9,98E-06	0,00E+00	1,20E-06	0,00E+00
743	3,50E-06	1,06E-06	4,62E-08	1,20E-07	0,00E+00	0,00E+00	0,00E+00	7,40E-06	8,71E-06	0,00E+00	0,00E+00	6,61E-08	2,62E-07	1,29E-05	3,29E-07	1,12E-05	0,00E+00	3,02E-07	1,33E-06	0,00E+00	0,00E+00	6,13E-06	6,22E-06	5,41E-06	5,11E-06	0,00E+00	8,25E-07	0,00E+00	1,57E-05	0,00E+00	6,37E-07	0,00E+00	0,00E+00	0,00E+00	1,53E-07	3,89E-07	2,01E-06	0,00E+00	0,00E+00	0,00E+00	0,00E+00	2,30E-06	4,40E-08	9,77E-06	0,00E+00	5,22E-07	0,00E+00	0,00E+00	2,71E-06
744	1,38E-06	5,22E-06	1,82E-06	7,35E-06	1,49E-06	1,74E-06	6,10E-06	1,04E-06	1,67E-06	0,00E+00	3,56E-06	0,00E+00	7,28E-06	0,00E+00	7,40E-07	1,27E-07	1,00E-06	0,00E+00	4,25E-06	0,00E+00	1,78E-06	9,38E-06	1,72E-06	1,10E-05	8,65E-06	1,04E-05	0,00E+00	0,00E+00	8,31E-07	0,00E+00	0,00E+00	2,61E-07	4,17E-06	0,00E+00	7,64E-07	0,00E+00	0,00E+00	0,00E+00	1,95E-07	0,00E+00	0,00E+00	4,30E-07	8,90E-06	2,71E-06	0,00E+00	4,04E-06	9,45E-06	0,00E+00	7,00E-07
745	1,77E-06	4,38E-06	0,00E+00	5,46E-07	9,68E-07	6,18E-06	8,92E-07	3,99E-06	0,00E+00	5,86E-06	5,32E-08	4,22E-07	4,81E-06	0,00E+00	2,48E-06	3,58E-06	3,37E-06	1,16E-05	5,19E-06	0,00E+00	1,18E-06	2,52E-06	5,78E-06	2,65E-06	3,16E-06	7,33E-07	0,00E+00	0,00E+00	9,39E-06	0,00E+00	1,92E-06	8,75E-07	3,14E-06	0,00E+00	3,81E-06	0,00E+00	9,37E-07	0,00E+00	3,62E-06	0,00E+00	0,00E+00	1,44E-06	0,00E+00	2,46E-07	0,00E+00	0,00E+00	9,53E-06	0,00E+00	4,07E-06
746	8,83E-07	1,29E-06	0,00E+00	2,91E-07	2,80E-06	2,94E-07	0,00E+00	4,44E-07	0,00E+00	8,12E-06	4,83E-08	3,83E-07	2,61E-06	0,00E+00	0,00E+00	5,28E-06	0,00E+00	1,05E-05	3,51E-06	0,00E+00	3,21E-06	4,13E-06	1,08E-05	1,16E-06	1,51E-05	0,00E+00	0,00E+00	0,00E+00	8,02E-06	0,00E+00	1,74E-06	3,09E-06	2,84E-06	0,00E+00	4,95E-06	1,97E-06	1,77E-06	0,00E+00	2,69E-06	7,02E-06	0,00E+00	3,81E-06	0,00E+00	0,00E+00	3,18E-06	0,00E+00	8,64E-06	0,00E+00	1,56E-06
747	2,23E-06	2,44E-06	1,25E-06	2,61E-06	2,65E-06	0,00E+00	0,00E+00	5,88E-06	0,00E+00	6,15E-07	0,00E+00	0,00E+00	3,93E-06	0,00E+00	8,35E-06	2,52E-06	1,82E-06	0,00E+00	2,41E-06	0,00E+00	7,04E-07	6,48E-06	2,37E-06	2,14E-07	8,39E-06	0,00E+00	0,00E+00	0,00E+00	6,06E-07	2,47E-06	0,00E+00	6,77E-07	1,50E-05	0,00E+00	8,38E-07	4,32E-07	5,03E-06	0,00E+00	0,00E+00	1,54E-06	0,00E+00	6,45E-06	0,00E+00	0,00E+00	6,96E-07	1,21E-06	2,98E-06	2,18E-06	0,00E+00
748	3,70E-07	1,65E-06	4,80E-07	5,93E-09	0,00E+00	0,00E+00	1,11E-05	8,35E-06	3,33E-07	0,00E+00	3,56E-08	0,00E+00	3,09E-06	0,00E+00	1,96E-06	4,75E-06	5,20E-07	6,54E-08	0,00E+00	1,50E-06	0,00E+00	6,11E-06	2,27E-07	0,00E+00	1,61E-07	4,84E-07	0,00E+00	3,39E-08	7,35E-06	1,41E-06	3,95E-06	3,54E-06	2,58E-07	0,00E+00	3,52E-07	0,00E+00	3,51E-06	7,50E-06	5,77E-06	4,34E-07	0,00E+00	2,32E-06	1,41E-05	5,70E-07	0,00E+00	0,00E+00	1,23E-06	0,00E+00	9,64E-07
749	1,09E-06	1,71E-06	3,97E-06	4,52E-08	6,07E-08	0,00E+00	2,74E-06	5,01E-06	2,87E-06	0,00E+00	1,52E-06	0,00E+00	0,00E+00	0,00E+00	4,83E-06	4,10E-07	3,96E-06	4,99E-07	4,52E-07	0,00E+00	0,00E+00	1,37E-05	1,73E-06	3,14E-06	3,25E-06	1,87E-06	0,00E+00	2,58E-07	4,62E-06	4,00E-06	0,00E+00	0,00E+00	4,08E-06	0,00E+00	0,00E+00	0,00E+00	3,12E-06	0,00E+00	5,96E-06	0,00E+00	4,86E-07	3,41E-06	9,96E-06	4,35E-06	0,00E+00	0,00E+00	1,05E-05	0,00E+00	7,35E-06
750	1,75E-06	2,07E-06	3,62E-06	0,00E+00	2,19E-06	0,00E+00	5,33E-06	2,77E-07	4,66E-07	3,36E-06	1,78E-06	0,00E+00	1,99E-06	0,00E+00	6,88E-06	7,24E-06	1,17E-06	0,00E+00	1,84E-06	0,00E+00	3,51E-07	1,23E-05	2,92E-06	6,17E-06	2,88E-06	3,83E-06	1,54E-06	0,00E+00	6,45E-07	1,18E-05	0,00E+00	0,00E+00	3,00E-06	0,00E+00	0,00E+00	1,08E-06	0,00E+00	4,08E-06	4,07E-06	0,00E+00	6,93E-07	2,42E-06	0,00E+00	0,00E+00	0,00E+00	2,05E-06	1,58E-06	0,00E+00	0,00E+00
751	2,76E-06	3,37E-06	1,47E-06	0,00E+00	8,63E-07	0,00E+00	1,38E-06	1,21E-06	0,00E+00	8,74E-06	0,00E+00	0,00E+00	8,16E-07	0,00E+00	0,00E+00	2,73E-06	4,80E-07	0,00E+00	4,89E-07	0,00E+00	1,44E-07	2,54E-06	1,20E-06	6,95E-07	0,00E+00	9,62E-06	6,33E-07	0,00E+00	1,39E-06	2,50E-06	0,00E+00	0,00E+00	0,00E+00	0,00E+00	0,00E+00	4,41E-07	3,03E-07	1,67E-06	9,34E-07	0,00E+00	0,00E+00	9,69E-06	3,69E-06	2,52E-06	9,65E-07	8,42E-07	6,42E-06	0,00E+00	0,00E+00
752	1,76E-08	1,72E-08	2,98E-06	1,64E-06	2,92E-06	1,48E-06	1,52E-08	3,66E-08	0,00E+00	1,09E-05	5,17E-09	3,94E-08	0,00E+00	0,00E+00	0,00E+00	1,01E-05	0,00E+00	0,00E+00	1,07E-05	1,29E-08	0,00E+00	6,53E-09	0,00E+00	8,47E-06	5,86E-06	1,70E-06	0,00E+00	0,00E+00	1,55E-05	0,00E+00	4,15E-06	6,67E-06	1,42E-05	0,00E+00	1,37E-06	2,91E-08	0,00E+00	0,00E+00	1,72E-06	0,00E+00	0,00E+00	3,71E-08	0,00E+00	4,93E-08	0,00E+00	0,00E+00	0,00E+00	2,49E-08	0,00E+00
753	3,12E-06	4,02E-06	7,90E-07	1,13E-06	1,76E-06	0,00E+00	4,07E-06	5,43E-06	8,41E-07	1,02E-05	7,67E-07	5,84E-06	1,14E-06	0,00E+00	0,00E+00	9,41E-06	0,00E+00	8,44E-07	0,00E+00	1,91E-06	0,00E+00	9,68E-07	1,44E-06	7,39E-06	8,64E-06	2,33E-06	0,00E+00	0,00E+00	2,68E-06	2,33E-06	0,00E+00	0,00E+00	0,00E+00	0,00E+00	3,54E-06	4,31E-06	3,68E-07	0,00E+00	0,00E+00	4,74E-07	0,00E+00	5,51E-06	0,00E+00	7,32E-06	0,00E+00	0,00E+00	0,00E+00	3,70E-06	3,11E-06
754	2,11E-06	6,10E-06	1,82E-06	1,52E-06	4,03E-06	0,00E+00	4,16E-06	0,00E+00	1,93E-06	7,53E-06	3,49E-06	0,00E+00	5,11E-06	0,00E+00	1,43E-06	6,27E-06	0,00E+00	1,94E-06	0,00E+00	3,54E-06	0,00E+00	1,61E-06	4,45E-06	4,22E-06	8,08E-06	0,00E+00	0,00E+00	0,00E+00	7,12E-06	5,36E-06	5,10E-07	5,98E-06	0,00E+00	0,00E+00	2,62E-07	0,00E+00	8,45E-07	0,00E+00	6,18E-07	1,09E-06	0,00E+00	0,00E+00	4,54E-06	0,00E+00	0,00E+00	3,80E-06	0,00E+00	0,00E+00	7,14E-06
755	2,32E-06	3,28E-06	1,67E-06	5,82E-07	3,35E-06	0,00E+00	2,98E-06	5,93E-06	0,00E+00	3,32E-06	2,30E-06	1,88E-06	2,97E-06	0,00E+00	9,46E-07	4,13E-06	0,00E+00	8,11E-06	0,00E+00	2,33E-06	0,00E+00	3,36E-06	4,44E-06	6,39E-06	3,10E-06	0,00E+00	0,00E+00	0,00E+00	3,57E-06	0,00E+00	3,37E-07	5,97E-06	7,85E-07	8,09E-06	3,81E-06	0,00E+00	1,30E-06	0,00E+00	9,73E-06	0,00E+00	0,00E+00	0,00E+00	3,00E-06	5,87E-07	0,00E+00	2,51E-06	0,00E+00	0,00E+00	0,00E+00
756	9,34E-07	1,63E-07	1,06E-06	5,44E-06	2,64E-06	0,00E+00	4,33E-06	9,16E-06	0,00E+00	3,26E-07	3,90E-06	2,05E-07	1,45E-07	0,00E+00	0,00E+00	1,31E-05	0,00E+00	8,87E-07	5,65E-06	0,00E+00	3,74E-07	2,51E-07	4,03E-07	1,69E-05	3,79E-07	7,47E-07	0,00E+00	0,00E+00	0,00E+00	4,36E-06	0,00E+00	2,21E-07	8,59E-08	8,85E-07	4,17E-07	7,34E-06	1,42E-07	0,00E+00	1,87E-06	0,00E+00	9,80E-06	0,00E+00	3,41E-06	4,16E-06	0,00E+00	0,00E+00	0,00E+00	0,00E+00	0,00E+00
757	6,50E-07	4,41E-07	2,64E-07	3,27E-06	3,78E-06	3,89E-06	4,38E-06	0,00E+00	0,00E+00	4,34E-06	0,00E+00	5,15E-07	0,00E+00	3,30E-06	0,00E+00	1,41E-05	2,12E-06	5,78E-06	0,00E+00	5,34E-06	0,00E+00	0,00E+00	0,00E+00	1,07E-05	0,00E+00	2,76E-06	6,33E-06	3,81E-06	3,34E-06	0,00E+00	5,66E-06	3,02E-06	3,59E-06	0,00E+00	6,04E-07	6,31E-06	1,22E-06	0,00E+00	0,00E+00	0,00E+00	4,91E-07	3,51E-06	0,00E+00	6,62E-06	0,00E+00	1,63E-06	2,24E-06	0,00E+00	0,00E+00
758	6,68E-07	3,25E-06	1,06E-06	1,40E-06	2,94E-06	0,00E+00	2,81E-06	2,46E-06	4,25E-06	6,56E-06	0,00E+00	2,07E-06	3,20E-06	0,00E+00	0,00E+00	6,29E-08	2,41E-06	0,00E+00	0,00E+00	3,63E-07	0,00E+00	0,00E+00	1,16E-06	1,55E-05	4,06E-06	1,11E-05	5,85E-07	3,33E-06	2,55E-07	3,91E-07	0,00E+00	0,00E+00	0,00E+00	0,00E+00	2,42E-06	0,00E+00	6,33E-06	3,07E-06	0,00E+00	2,28E-06	1,97E-06	7,00E-06	0,00E+00	0,00E+00	0,00E+00	6,53E-06	1,40E-05	0,00E+00	1,13E-06
759	5,29E-07	1,48E-06	9,69E-07	1,56E-06	0,00E+00	0,00E+00	5,08E-07	2,47E-06	4,26E-06	3,53E-06	1,50E-06	0,00E+00	3,21E-06	0,00E+00	6,14E-06	6,32E-08	4,40E-06	0,00E+00	9,15E-06	0,00E+00	3,87E-06	5,16E-06	1,16E-06	6,29E-06	4,08E-06	5,81E-06	4,51E-06	3,35E-06	3,14E-07	3,93E-07	1,71E-06	0,00E+00	0,00E+00	0,00E+00	0,00E+00	7,40E-07	1,45E-06	4,22E-06	1,15E-05	2,29E-06	0,00E+00	9,24E-07	1,86E-07	0,00E+00	0,00E+00	0,00E+00	5,78E-06	0,00E+00	1,14E-06
760	1,33E-07	5,07E-06	2,43E-07	5,45E-06	1,92E-06	0,00E+00	5,94E-06	0,00E+00	0,00E+00	1,90E-07	3,77E-07	0,00E+00	0,00E+00	0,00E+00	1,54E-06	6,47E-06	4,98E-07	0,00E+00	2,30E-06	0,00E+00	9,71E-07	1,30E-06	0,00E+00	4,09E-07	0,00E+00	1,46E-06	9,84E-07	0,00E+00	1,47E-08	0,00E+00	4,28E-07	0,00E+00	0,00E+00	1,02E-06	5,78E-06	6,22E-06	0,00E+00	2,86E-07	4,10E-06	0,00E+00	0,00E+00	2,32E-07	1,41E-06	4,43E-06	4,20E-06	0,00E+00	2,00E-07	0,00E+00	0,00E+00
761	2,04E-07	1,31E-06	1,71E-07	1,35E-07	0,00E+00	1,40E-06	4,40E-06	9,97E-07	2,59E-07	0,00E+00	0,00E+00	0,00E+00	3,68E-07	0,00E+00	0,00E+00	1,11E-06	3,52E-06	0,00E+00	0,00E+00	2,34E-07	3,64E-06	3,15E-06	2,15E-06	0,00E+00	1,18E-06	0,00E+00	0,00E+00	0,00E+00	5,04E-06	0,00E+00	4,00E-06	0,00E+00	0,00E+00	0,00E+00	2,20E-07	0,00E+00	6,96E-06	0,00E+00	0,00E+00	0,00E+00	1,72E-07	5,28E-06	2,63E-07	0,00E+00	0,00E+00	3,81E-07	0,00E+00	0,00E+00	0,00E+00
762	1,84E-06	3,50E-07	1,54E-06	1,22E-06	5,17E-07	8,49E-07	6,66E-06	1,96E-07	3,73E-06	6,13E-07	0,00E+00	0,00E+00	3,31E-06	0,00E+00	0,00E+00	2,83E-06	6,03E-07	0,00E+00	0,00E+00	1,67E-06	6,43E-06	0,00E+00	0,00E+00	3,79E-06	1,06E-05	9,79E-07	0,00E+00	0,00E+00	2,89E-06	0,00E+00	0,00E+00	0,00E+00	1,35E-06	0,00E+00	1,98E-06	0,00E+00	1,65E-06	0,00E+00	0,00E+00	0,00E+00	1,55E-06	2,73E-06	2,37E-06	0,00E+00	0,00E+00	0,00E+00	3,46E-06	0,00E+00	0,00E+00
763	1,27E-07	1,40E-07	0,00E+00	1,04E-08	2,94E-06	1,27E-06	0,00E+00	2,36E-07	2,11E-06	9,19E-07	3,67E-06	0,00E+00	5,86E-07	0,00E+00	1,34E-06	4,36E-06	0,00E+00	0,00E+00	0,00E+00	7,12E-06	2,81E-06	0,00E+00	2,53E-06	5,68E-06	0,00E+00	1,47E-06	6,81E-07	0,00E+00	1,18E-06	4,86E-06	0,00E+00	0,00E+00	2,02E-06	0,00E+00	4,39E-06	9,18E-06	4,42E-06	0,00E+00	4,99E-06	0,00E+00	7,92E-07	5,25E-06	6,55E-07	0,00E+00	1,20E-06	8,80E-06	5,18E-06	3,22E-06	0,00E+00
764	4,56E-06	2,04E-06	0,00E+00	1,05E-06	1,68E-06	3,14E-06	4,05E-06	2,29E-06	1,37E-06	1,23E-05	1,56E-06	0,00E+00	2,49E-07	0,00E+00	5,70E-07	3,40E-07	8,14E-06	0,00E+00	0,00E+00	1,97E-06	4,33E-06	0,00E+00	5,10E-06	0,00E+00	0,00E+00	0,00E+00	2,90E-07	0,00E+00	5,08E-06	2,06E-06	5,24E-06	0,00E+00	0,00E+00	0,00E+00	1,87E-06	3,90E-06	9,68E-06	0,00E+00	2,12E-06	3,11E-06	3,37E-07	1,68E-06	2,78E-07	2,16E-06	2,56E-06	1,03E-05	0,00E+00	1,37E-06	5,54E-07
765	2,43E-07	1,49E-06	5,54E-07	0,00E+00	6,87E-07	5,20E-06	4,60E-06	2,80E-08	2,92E-08	1,15E-09	3,47E-08	3,04E-08	2,27E-09	0,00E+00	0,00E+00	4,22E-06	3,80E-06	6,65E-07	0,00E+00	0,00E+00	0,00E+00	0,00E+00	8,46E-09	8,39E-06	4,13E-06	1,07E-05	0,00E+00	4,16E-08	5,89E-06	0,00E+00	0,00E+00	2,45E-08	0,00E+00	5,53E-06	0,00E+00	8,14E-06	5,58E-06	0,00E+00	1,59E-08	0,00E+00	0,00E+00	1,18E-05	0,00E+00	3,53E-06	0,00E+00	7,87E-06	1,30E-08	0,00E+00	6,33E-06
766	2,25E-06	2,10E-06	1,47E-07	1,62E-06	2,30E-06	1,11E-06	0,00E+00	6,58E-06	6,86E-06	2,70E-07	1,08E-05	7,16E-06	1,03E-06	1,62E-06	0,00E+00	6,82E-06	9,39E-06	1,88E-06	7,30E-07	2,80E-07	0,00E+00	1,42E-07	1,99E-06	1,64E-06	4,66E-06	0,00E+00	4,67E-07	1,02E-05	0,00E+00	0,00E+00	0,00E+00	5,76E-06	0,00E+00	0,00E+00	0,00E+00	0,00E+00	0,00E+00	0,00E+00	3,74E-06	2,98E-06	0,00E+00	1,02E-06	4,57E-06	2,12E-06	5,24E-07	2,52E-06	3,07E-06	6,67E-07	0,00E+00
767	1,91E-06	2,23E-06	1,92E-06	3,75E-06	2,83E-06	4,19E-06	3,63E-07	1,15E-05	0,00E+00	7,59E-06	6,92E-06	7,08E-07	1,12E-06	3,67E-06	0,00E+00	3,97E-06	6,97E-06	4,26E-06	1,65E-06	1,35E-06	1,08E-06	4,01E-07	0,00E+00	8,02E-07	7,34E-06	6,40E-07	1,06E-06	9,82E-07	0,00E+00	0,00E+00	6,30E-06	8,11E-06	0,00E+00	0,00E+00	1,90E-06	0,00E+00	2,06E-06	1,55E-06	3,40E-06	6,74E-06	0,00E+00	2,30E-06	1,44E-05	5,27E-06	1,18E-06	5,70E-06	0,00E+00	1,51E-06	0,00E+00
768	2,85E-06	8,63E-07	4,17E-06	5,45E-08	5,43E-06	1,67E-06	4,31E-06	9,53E-06	3,03E-06	5,50E-06	6,76E-07	4,55E-07	9,26E-07	0,00E+00	0,00E+00	5,21E-07	8,76E-06	1,17E-06	0,00E+00	4,60E-07	6,91E-07	5,17E-08	0,00E+00	3,11E-06	6,88E-07	4,11E-07	3,17E-07	8,52E-06	1,27E-06	0,00E+00	4,77E-06	6,42E-06	0,00E+00	5,67E-07	1,22E-06	0,00E+00	7,07E-06	9,94E-07	2,19E-06	0,00E+00	0,00E+00	4,52E-06	2,62E-06	1,74E-06	0,00E+00	6,05E-06	2,74E-06	0,00E+00	0,00E+00
769	3,16E-06	2,91E-06	2,91E-06	0,00E+00	5,23E-07	5,76E-07	2,92E-06	6,15E-06	2,92E-07	5,47E-06	2,56E-07	0,00E+00	8,92E-08	0,00E+00	1,30E-06	1,17E-05	1,67E-06	1,13E-07	1,00E-06	7,01E-06	0,00E+00	0,00E+00	0,00E+00	2,49E-07	9,91E-07	0,00E+00	3,05E-08	8,20E-07	4,81E-07	0,00E+00	6,91E-08	4,95E-06	0,00E+00	5,46E-08	0,00E+00	0,00E+00	5,54E-07	1,36E-06	3,32E-06	0,00E+00	0,00E+00	5,35E-06	9,98E-06	1,03E-05	0,00E+00	6,92E-06	2,64E-07	0,00E+00	0,00E+00
770	4,47E-07	1,68E-06	0,00E+00	5,88E-07	4,57E-06	4,64E-07	4,10E-06	3,82E-06	0,00E+00	2,97E-06	0,00E+00	1,06E-05	0,00E+00	1,23E-05	3,65E-06	7,46E-07	3,77E-06	1,23E-06	0,00E+00	7,85E-07	2,91E-06	0,00E+00	8,72E-08	5,97E-06	1,24E-05	0,00E+00	0,00E+00	0,00E+00	1,37E-06	0,00E+00	9,03E-07	0,00E+00	0,00E+00	1,56E-06	1,84E-06	0,00E+00	3,11E-06	0,00E+00	1,74E-08	0,00E+00	0,00E+00	9,27E-07	2,65E-06	3,98E-06	0,00E+00	2,40E-06	5,03E-06	9,11E-06	0,00E+00
771	1,93E-06	1,24E-06	0,00E+00	2,13E-06	2,04E-06	1,88E-06	3,29E-06	1,07E-06	0,00E+00	7,32E-07	0,00E+00	6,37E-07	3,31E-06	3,45E-06	0,00E+00	2,70E-06	0,00E+00	4,44E-06	0,00E+00	6,06E-06	0,00E+00	3,46E-07	3,15E-07	9,35E-07	9,79E-06	0,00E+00	0,00E+00	0,00E+00	6,54E-06	8,24E-07	3,26E-06	0,00E+00	1,57E-06	5,62E-06	0,00E+00	0,00E+00	1,51E-06	0,00E+00	6,29E-08	0,00E+00	0,00E+00	6,06E-06	9,56E-06	1,59E-06	0,00E+00	1,43E-05	0,00E+00	0,00E+00	0,00E+00
772	2,59E-06	1,14E-06	3,04E-06	0,00E+00	5,25E-06	1,87E-07	7,17E-06	2,52E-07	0,00E+00	6,73E-07	0,00E+00	5,85E-07	3,04E-06	0,00E+00	0,00E+00	0,00E+00	0,00E+00	0,00E+00	0,00E+00	1,02E-05	8,86E-07	3,17E-07	3,25E-06	0,00E+00	4,74E-06	0,00E+00	0,00E+00	2,71E-06	3,32E-06	3,43E-06	0,00E+00	1,21E-06	1,45E-06	0,00E+00	0,00E+00	0,00E+00	3,23E-06	9,89E-06	6,26E-06	0,00E+00	0,00E+00	2,49E-06	0,00E+00	8,26E-06	1,55E-06	9,89E-06	0,00E+00	0,00E+00	0,00E+00
773	2,76E-06	0,00E+00	1,24E-06	0,00E+00	1,11E-06	1,40E-06	1,52E-06	6,03E-06	1,28E-05	0,00E+00	4,66E-06	0,00E+00	5,38E-07	5,01E-06	4,23E-06	6,50E-06	5,32E-06	0,00E+00	0,00E+00	1,60E-05	1,88E-07	1,48E-05	6,88E-07	1,49E-06	4,04E-06	1,58E-07	0,00E+00	5,74E-07	3,97E-07	1,42E-05	3,86E-06	2,56E-07	0,00E+00	1,05E-06	0,00E+00	6,99E-07	1,08E-05	2,09E-06	1,33E-06	0,00E+00	0,00E+00	0,00E+00	0,00E+00	5,34E-06	3,27E-07	1,78E-05	9,59E-06	0,00E+00	0,00E+00
774	2,36E-06	3,46E-06	1,14E-06	0,00E+00	3,69E-06	4,46E-06	9,40E-06	7,30E-07	1,61E-07	4,02E-06	9,24E-06	0,00E+00	0,00E+00	0,00E+00	1,42E-06	6,35E-06	8,34E-06	3,32E-06	0,00E+00	2,04E-07	5,50E-06	0,00E+00	9,37E-07	0,00E+00	1,18E-05	1,55E-05	9,93E-08	0,00E+00	1,62E-07	0,00E+00	0,00E+00	0,00E+00	0,00E+00	0,00E+00	0,00E+00	0,00E+00	6,24E-06	3,10E-07	1,28E-05	2,09E-06	0,00E+00	1,11E-06	1,65E-06	4,33E-06	0,00E+00	2,36E-06	2,39E-07	3,15E-08	3,48E-07
775	1,82E-06	1,01E-06	3,35E-06	7,03E-07	2,48E-06	1,93E-06	2,08E-06	4,92E-06	1,18E-06	2,14E-05	0,00E+00	0,00E+00	0,00E+00	0,00E+00	2,73E-06	9,06E-06	8,46E-06	0,00E+00	0,00E+00	3,12E-06	2,72E-06	0,00E+00	8,37E-06	2,00E-06	4,63E-06	0,00E+00	6,69E-07	6,88E-07	1,09E-06	0,00E+00	2,16E-06	0,00E+00	0,00E+00	0,00E+00	0,00E+00	2,41E-06	0,00E+00	3,83E-06	1,61E-06	5,69E-06	0,00E+00	7,49E-06	5,60E-06	3,87E-06	0,00E+00	1,75E-06	1,61E-06	2,12E-07	2,35E-06
776	3,17E-06	3,42E-06	1,04E-07	1,92E-06	1,07E-08	1,60E-07	2,43E-06	0,00E+00	1,22E-07	0,00E+00	6,09E-06	2,08E-06	2,91E-06	0,00E+00	3,56E-06	1,15E-05	9,21E-06	0,00E+00	0,00E+00	2,27E-06	3,53E-06	6,35E-06	2,67E-06	5,66E-06	6,20E-06	0,00E+00	2,45E-06	4,09E-06	0,00E+00	0,00E+00	5,54E-06	1,05E-05	5,62E-06	0,00E+00	0,00E+00	3,14E-06	0,00E+00	2,27E-06	2,10E-06	4,18E-06	0,00E+00	9,21E-06	1,25E-05	4,47E-06	0,00E+00	9,67E-07	0,00E+00	4,17E-06	0,00E+00
777	2,59E-06	1,05E-06	4,26E-07	3,51E-07	2,49E-06	7,09E-06	1,44E-06	0,00E+00	0,00E+00	0,00E+00	2,12E-06	7,25E-07	1,01E-06	8,24E-07	0,00E+00	1,02E-05	9,92E-07	2,65E-06	0,00E+00	1,73E-06	0,00E+00	2,21E-06	0,00E+00	1,07E-06	1,22E-06	0,00E+00	8,53E-07	1,11E-06	0,00E+00	6,51E-07	1,63E-06	5,68E-06	1,96E-06	0,00E+00	6,48E-07	0,00E+00	2,12E-06	7,41E-06	0,00E+00	2,82E-06	0,00E+00	3,20E-06	1,68E-05	5,24E-07	0,00E+00	1,72E-05	0,00E+00	8,90E-06	0,00E+00
778	2,30E-06	3,39E-06	4,15E-06	3,02E-06	3,87E-07	4,94E-06	7,29E-06	1,23E-07	8,78E-06	0,00E+00	5,54E-06	0,00E+00	3,33E-06	1,37E-07	2,42E-06	3,71E-06	3,91E-07	0,00E+00	0,00E+00	0,00E+00	0,00E+00	0,00E+00	0,00E+00	1,42E-06	7,85E-06	0,00E+00	0,00E+00	0,00E+00	4,47E-07	1,92E-06	3,80E-08	0,00E+00	0,00E+00	0,00E+00	0,00E+00	0,00E+00	0,00E+00	4,92E-07	0,00E+00	0,00E+00	0,00E+00	8,50E-07	3,01E-07	4,38E-06	0,00E+00	3,24E-06	0,00E+00	0,00E+00	0,00E+00
779	3,79E-07	0,00E+00	1,63E-06	4,24E-06	3,74E-06	5,56E-07	7,42E-06	2,43E-06	7,25E-06	0,00E+00	4,60E-06	1,97E-07	1,53E-06	2,70E-06	0,00E+00	9,30E-06	1,10E-05	0,00E+00	0,00E+00	0,00E+00	0,00E+00	0,00E+00	1,78E-06	1,58E-06	7,30E-06	0,00E+00	0,00E+00	0,00E+00	8,83E-06	5,11E-06	3,86E-06	0,00E+00	0,00E+00	0,00E+00	0,00E+00	1,38E-07	0,00E+00	1,30E-05	0,00E+00	0,00E+00	0,00E+00	1,77E-05	5,95E-06	0,00E+00	0,00E+00	0,00E+00	0,00E+00	2,88E-06	0,00E+00
780	3,09E-06	1,37E-06	3,40E-06	5,46E-07	5,22E-06	1,65E-06	4,28E-06	0,00E+00	0,00E+00	0,00E+00	0,00E+00	3,60E-07	2,79E-06	0,00E+00	6,24E-06	2,36E-06	6,00E-06	0,00E+00	0,00E+00	0,00E+00	0,00E+00	0,00E+00	3,25E-06	2,86E-06	5,18E-06	2,81E-07	1,20E-06	0,00E+00	0,00E+00	0,00E+00	7,71E-06	1,57E-06	0,00E+00	0,00E+00	0,00E+00	2,52E-07	2,05E-06	6,04E-06	0,00E+00	0,00E+00	0,00E+00	1,71E-06	6,13E-06	2,64E-06	0,00E+00	4,32E-06	0,00E+00	5,24E-06	0,00E+00
[truncated: 12 more columns]
