# Supplementary material for: Spectral dependency of the human pupillary light reflex. Influences of pre-adaptation and chronotype
Source: PLoS One. 2022 Jan 12;17(1):e0253030. doi: 10.1371/journal.pone.0253030 (PMC8754338; doi:10.1371/journal.pone.0253030)
Supplement: S3 File — Zip file containing several files necessary to replicate the statistical analysis and generation of graphics. Besides some external tables, an R-function file, and three pictures to mark the respective experiment in graphs, the zip file consists of nine R-Markdown scripts. One of these is used to set up the data prior to analysis. The necessary data can be downloaded from the Open Science Framework [39]. Five of the R-Markdown files are for analysis of Experiment I, II, III Short, III Long, and the pooled data. The eighth file is for graphics generation. The second-to-last file takes a sample of ten random participants from the first experiment for every protocol and builds the base model from this subset. This sample analysis is to show that the main dependencies of wavelength and series can come from a smaller sample. An html file with the same file name shows an example. The last file is for calculating estimates for prereceptoral filtering and using those estimates to calculate irradiance and photon density values from the spectral irradiance measurements. (ZIP) [file pone.0253030.s017.zip › program_data_ld_new.csv]

index	WL_Step	Peak_4	4I_minus_1	Max_E_4	PD_4	Sum_E_4	Ev_4	Evdash_4	Ev_mel_4	Ev_ery_4	Ev_chl_4	Ev_cya_4	Ev_sco_4	Ev10_4	Eveq_4	Peak_5	5I_minus_1	Max_E_5	Sum_E_5	Ev_5	Evdash_5	Ev_mel_5	Ev_ery_5	Ev_chl_5	Ev_cya_5	Ev_sco_5	Ev10_5	Eveq_5	Peak_8	8I_minus_1	Max_E_8	PD_8	Sum_E_8	Ev_8	Evdash_8	Ev_mel_8	Ev_ery_8	Ev_chl_8	Ev_cya_8	Ev_sco_8	Ev10_8	Eveq_8	Peak_9	9I_minus_1	Max_E_9	PD_9	Sum_E_9	Ev_9	Evdash_9
1	400	404	NA	0,000145988	6,51E+11	0,00289	0,1277	0,503083222	0,235533089	0,137790776	0,146640375	0,57395315	0,204251301	1,59E-01	0,25712426	693	NA	0,000987391	0,020345	0,1687	0,140736422	0,066897573	0,1981549	0,055588264	0,120692683	0,057138851	2,41E-01	0,21271734	548	NA	0,0015214	6,66E+12	0,02398	15,6	19,84395804	4,250468131	13,48302171	15,28764223	0,133506276	8,056627752	15,7	15,73040238	548	NA	0,0015214	6,66E+12	0,02398	15,6	19,84
2	405	409	404	0,000253703	9,45E+11	0,00432	0,1508	0,789208559	0,380647995	0,16928708	0,202421399	1,169093684	0,320417911	2,01E-01	0,353059236	689	693	0,0015047	0,024985	0,2353	0,168502898	0,080310454	0,278077384	0,066928253	0,122743491	0,068412013	2,32E-01	0,141504993	404	548	0,000145988	6,51E+11	0,00289	0,1277	0,503083222	0,235533089	0,137790776	0,146640375	0,57395315	0,204251301	0,1586	0,25712426	620	548	0,00169683	8,39E+12	0,02675	6,322	0,41
3	410	416	409	0,000463845	1,60E+12	0,00733	0,2348	1,683781356	0,880084446	0,299113377	0,357395324	3,351287672	0,6836136	3,55E-01	0,561456295	684	689	0,00160604	0,026365	0,3067	0,139539457	0,064374554	0,364462035	0,071694609	0,07703202	0,056652884	3,65E-01	0,244412363	691	404	0,00143049	8,31E+12	0,02399	0,2271	0,237272164	0,115991067	0,267794134	0,083306864	0,202548806	0,096332269	0,2349	0,160344309	475	620	0,00136819	5,26E+12	0,02157	2,251	26,85
4	415	420	416	0,000563579	1,92E+12	0,00869	0,2967	2,355541445	1,234619893	0,381426066	0,476056006	4,749756901	0,956347546	4,59E-01	0,71261865	679	684	0,00151552	0,0268	0,458	0,27693067	0,118139789	0,540449153	0,136783026	0,138809049	0,112433584	4,24E-01	0,261518848	543	691	0,00149058	6,45E+12	0,02345	14,92	22,15353328	5,132624839	12,72920807	15,11683762	0,189371533	8,994313063	15,07	15,1429472	624	475	0,00164235	8,38E+12	0,02623	5,782	0,45
5	420	424	420	0,000618656	2,18E+12	0,0098	0,3285	3,286363825	1,740982889	0,447606939	0,587660146	6,877132226	1,334260531	5,50E-01	0,904260536	674	679	0,00153688	0,02728	0,6392	0,366555881	0,14845234	0,754272701	0,19603203	0,17078799	0,148821333	6,81E-01	0,471828648	554	543	0,00146882	6,54E+12	0,02399	15,5	15,07584987	2,814671219	13,67468369	14,24167672	0,147604533	6,120780449	15,57	15,52892114	471	624	0,00167192	5,65E+12	0,02344	2,037	27,28
6	425	428	424	0,000669805	2,36E+12	0,01053	0,3811	4,115528505	2,169600148	0,526998026	0,70258945	8,382668094	1,670900588	6,51E-01	1,073598706	669	674	0,00153783	0,0269	0,82245	0,323878484	0,12457395	0,979796313	0,217958106	0,146206538	0,131494351	7,67E-01	0,51443142	409	554	0,000253703	9,45E+11	0,00432	0,1508	0,789208559	0,380647995	0,16928708	0,202421399	1,169093684	0,320417911	0,2013	0,353059236	615	471	0,00165951	8,35E+12	0,02685	7,277	0,59
7	430	433	428	0,000759638	2,67E+12	0,01184	0,4583	5,533591896	2,902452893	0,640242731	0,903732122	10,78479393	2,246632952	8,08E-01	1,347130266	664	669	0,00146709	0,025655	1,0008	0,281888939	0,107158489	1,211047311	0,217661956	0,111688613	0,114446637	9,05E-01	0,59054414	686	409	0,00156888	8,99E+12	0,02598	0,2435	0,099733632	0,044629841	0,288360634	0,050549642	0,042938176	0,040491758	0,2392	0,12216478	482	615	0,00151404	5,27E+12	0,02146	2,655	29
8	435	437	433	0,00084458	2,96E+12	0,01302	0,5476	7,1544686	3,731731912	0,758275854	1,140188631	12,84924045	2,904707324	9,83E-01	1,645393985	658	664	0,00146605	0,025715	1,324	0,299993323	0,111097181	1,613838111	0,271301823	0,10043553	0,121796999	1,24E+00	0,8750555	539	686	0,00150183	6,41E+12	0,0235	14,55	25,22628729	6,324543114	12,27105963	15,22647712	0,256588223	10,24184822	14,76	14,88235031	629	482	0,00159737	8,53E+12	0,02613	4,914	0,36
9	440	441	437	0,000854771	2,98E+12	0,01301	0,5751	8,158762035	4,277122359	0,809	1,256699299	13,55220291	3,312449487	1,06E+00	1,810156678	652	658	0,00146255	0,024695	1,677	0,336935963	0,122279027	2,049069702	0,356060432	0,143877881	0,136795675	1,70E+00	1,297313409	559	539	0,00150612	6,76E+12	0,02477	15,68	12,78893582	2,177589237	14,21946751	13,90257781	0,16000785	5,19229556	1,58E+01	1,57E+01	467	629	0,0016836	5,41E+12	0,02274	1,745	25,02
10	445	447	441	0,000955063	3,52E+12	0,0152	0,7254	11,09577715	5,852298383	1,0166	1,67953314	16,12685804	4,50487478	1,37E+00	2,290486185	648	652	0,00147853	0,024685	2,0675	0,246762825	0,090191996	2,557340821	0,384320756	0,131115668	0,100185468	2,10E+00	1,651712784	412	559	0,000369467	1,27E+12	0,005941	0,2076	1,236494958	0,63036622	0,234200229	0,279908362	2,260190678	0,502015756	0,2897	0,47732951	611	467	0,00157959	8,01E+12	0,02591	8,046	0,81
11	450	451	447	0,0011846	3,98E+12	0,01707	0,9428	13,95876986	7,418062891	1,28806177	2,152803916	17,48375693	5,667247048	1,74E+00	2,724576999	643	648	0,00159773	0,026145	2,6365	0,124374095	0,031570529	3,279414524	0,453266762	0,046197333	0,050495762	2,88E+00	2,376375302	683	412	0,00153066	9,17E+12	0,02675	0,3699	0,179345282	0,084119267	0,440563437	0,092839575	0,111125863	0,072814011	3,71E-01	0,218271005	486	611	0,0014193	5,39E+12	0,02178	3,246	31,36
12	455	457	451	0,0011956	4,26E+12	0,01824	1,06	16,77497988	9,071639176	1,46377156	2,602313219	17,76243879	6,810625591	2,03E+00	3,139809267	639	643	0,00159578	0,0265	3,339	0,19223895	0,041505146	4,138183141	0,656120895	0,048136299	0,078048828	3,44E+00	2,913717787	534	683	0,00145198	5,99E+12	0,02221	13,33	27,21790312	7,401519646	11,14248644	14,48162785	0,224068349	11,05044231	13,63	13,79033299	634	486	0,0016387	8,63E+12	0,0269	3,745	0,28
13	460	462	457	0,00139852	5,01E+12	0,02114	1,44	21,07260144	11,50310919	1,9461	3,461533991	18,11445477	8,555455781	2,70E+00	3,735455152	633	639	0,00168257	0,027085	4,163	0,254426561	0,052754311	5,154942988	0,909467172	0,050785206	0,103296937	4,33E+00	3,765702349	562	534	0,00153165	6,93E+12	0,02438	15,84	11,62730268	1,848531916	14,49633815	13,7055162	0,090411578	4,720673628	15,95	15,77817524	462	634	0,00139852	5,01E+12	0,02114	1,44	21,07
14	465	467	462	0,0016836	5,41E+12	0,02274	1,745	25,01752245	13,70212713	2,3396	4,293682008	17,28546802	10,15708989	3,29E+00	4,260273816	628	633	0,00159737	0,02689	4,9825	0,35676418	0,07429141	6,142291476	1,225591113	0,058230351	0,144845912	5,09E+00	4,497518038	418	562	0,000513712	1,76E+12	0,00801	0,26575	2,0196614	1,057352169	0,340269722	0,416725665	4,050522286	0,819980573	4,07E-01	6,37E-01	606	462	0,00158589	7,91E+12	0,02576	9,046	1,01
15	470	471	467	0,00167192	5,65E+12	0,02344	2,037	27,27791695	14,85799777	2,6783	4,891026244	14,71937741	11,07480787	3,77E+00	4,580174015	623	628	0,00164235	0,02663	5,853	0,446410985	0,083336111	7,166308785	1,603725112	0,077520558	0,181242428	6,01E+00	5,341313266	678	418	0,00150891	9,13E+12	0,02685	0,5461	0,374516057	0,152160311	0,640334869	0,180726476	0,166492235	0,152053156	4,24E-01	0,261518848	491	606	0,0015498	5,52E+12	0,02207	3,998	33,45
16	475	476	471	0,00136819	5,26E+12	0,02157	2,251	26,84654908	14,28457922	2,8487	5,098220376	10,58200438	10,89967293	3,97E+00	4,598738857	619	623	0,00167982	0,0268	6,7995	0,496318302	0,067456193	8,258565108	2,061165093	0,078091723	0,20150475	7,05E+00	6,330276116	529	678	0,00142979	5,92E+12	0,02212	12,29	29,2448626	8,567266415	10,28206052	13,88525901	0,379903482	11,8733859	12,78	12,93534306	640	491	0,00158883	8,44E+12	0,0261	2,933	0,1
17	480	482	476	0,00151404	5,27E+12	0,02146	2,655	28,99655106	14,9382812	3,2663	5,774230124	7,977417312	11,77257165	4,53E+00	4,974836767	614	619	0,00161081	0,02638	7,6615	0,699412369	0,095907035	9,19147666	2,646045937	0,072055103	0,283960744	8,03E+00	7,28243027	567	529	0,00158441	7,13E+12	0,02485	15,78	9,46206304	1,349401346	14,82625065	12,98017215	0,039635767	3,841588433	15,95	15,65222866	454	640	0,0011956	4,26E+12	0,01824	1,06	16,77
18	485	486	482	0,0014193	5,39E+12	0,02178	3,246	31,36371489	15,43110293	3,823848779	6,661870312	5,960012277	12,73363788	5,26E+00	5,685117374	609	614	0,00157602	0,025835	8,546	0,909959635	0,106320371	10,1086965	3,339525014	0,046861818	0,369442731	8,90E+00	8,138118541	423	567	0,000618656	2,18E+12	0,0098	0,3285	3,286363825	1,740982889	0,447606939	0,587660146	6,877132226	1,334260531	0,5495	0,904260536	600	454	0,00155225	7,57E+12	0,02494	9,863	1,36
19	490	492	486	0,0015498	5,52E+12	0,02207	3,998	33,45374644	15,64433015	4,501743976	7,616351803	4,398266768	13,58218866	6,11E+00	6,50544852	604	609	0,00157883	0,02535	9,4545	1,18386204	0,116959338	10,98589647	4,159015456	0,037619486	0,480646842	1,01E+01	9,342172732	673	423	0,00154494	9,34E+12	0,02771	0,7323	0,358595704	0,144744369	0,868210533	0,211337584	0,175083746	0,145589509	0,7428	0,512595786	495	600	0,00153267	5,46E+12	0,02165	4,26	33,63
20	495	497	492	0,00142643	5,40E+12	0,02139	4,738	33,81430756	14,9542711	5,052020099	8,356582152	3,069060022	13,72857613	6,80E+00	7,152598765	599	604	0,00156293	0,025195	10,4815	1,587909146	0,14219864	11,90068195	5,160822984	0,021509687	0,644689576	1,10E+01	10,2817569	524	673	0,00141561	5,88E+12	0,02208	11,16	31,26771193	9,899586132	9,479929887	13,25372114	0,567643144	12,69466077	11,92	12,08199503	645	495	0,00158295	8,53E+12	0,02619	2,34	0,15
21	500	502	497	0,00133935	5,17E+12	0,02029	5,513	32,46432451	13,5147385	5,530729221	8,841467801	2,171231666	13,18048432	7,34E+00	7,64359311	594	599	0,00163615	0,02567	11,69	2,226884614	0,206522684	12,92431827	6,38371112	0,02303634	0,904112997	1,24E+01	11,65862364	572	524	0,00161363	7,34E+12	0,02536	15,54	7,634984856	0,975262916	14,99051435	12,08292567	0,030003797	3,099796459	15,76	15,33227865	452	645	0,0011846	3,98E+12	0,01707	0,9428	13,96
22	505	507	502	0,00141708	5,50E+12	0,02129	7,073	34,22390132	13,33392366	6,685228882	10,37016924	1,449546375	13,8948708	8,76E+00	9,027065213	589	594	0,00163161	0,02603	12,795	3,114218959	0,334252803	13,7285829	7,675264976	0,083932702	1,264369882	1,34E+01	12,6767645	427	572	0,000669805	2,36E+12	0,01053	0,3811	4,115528505	2,169600148	0,526998026	0,70258945	8,382668094	1,670900588	0,6509	1,073598706	596	452	0,00161224	7,68E+12	0,02545	11,1	1,81
23	510	512	507	0,0014174	5,59E+12	0,02144	8,507	33,89080325	12,32831123	7,655281981	11,48580394	0,916861041	13,75963331	9,90E+00	10,12470454	585	589	0,00163535	0,02615	13,83	4,176833394	0,477366651	14,35095461	9,006621695	0,086978636	1,695790314	1,42E+01	13,53281577	668	427	0,00153783	9,04E+12	0,02663	0,7653	0,323878484	0,12457395	0,979796313	0,217958106	0,146206538	0,131494351	8,30E-01	5,73E-01	501	596	0,00133935	5,17E+12	0,02029	5,513	32,46
24	515	517	512	0,00141993	5,77E+12	0,02189	9,93	32,77384552	11,12064702	8,613305668	12,4554432	0,68503168	13,30614955	1,10E+01	11,18412038	580	585	0,00162927	0,0259	14,605	5,444327833	0,661752885	14,68530275	10,26342136	0,083579457	2,210391829	1,49E+01	14,357888	519	668	0,00141993	5,77E+12	0,02189	9,93	32,77384552	11,12064702	8,613305668	12,4554432	0,68503168	13,30614955	11	11,18412038	649	501	0,00133109	7,58E+12	0,02318	1,795	0,35
25	520	523	517	0,00141561	5,88E+12	0,02208	11,16	31,26771193	9,899586132	9,479929887	13,25372114	0,567643144	12,69466077	1,19E+01	12,08199503	575	580	0,00160223	0,025515	15,2	6,879537251	0,875045675	14,86100165	11,45571053	0,075800641	2,793085463	1,54E+01	14,89755272	577	519	0,00159819	7,50E+12	0,02567	14,86	6,124089646	0,774828434	14,73148895	10,82849538	0,121597486	2,486374467	15,13	14,60242174	449	649	0,000955063	3,52E+12	0,0152	0,7254	11,1
26	525	528	523	0,00142979	5,92E+12	0,02212	12,29	29,2448626	8,567266415	10,28206052	13,88525901	0,379903482	11,8733859	1,28E+01	12,93534306	570	575	0,00159358	0,025105	15,66	8,548523948	1,162332131	14,9083825	12,53154891	0,034819782	3,470692446	1,59E+01	15,52837542	433	577	0,000759638	2,67E+12	0,01184	0,4583	5,533591896	2,902452893	0,640242731	0,903732122	10,78479393	2,246632952	0,8079	1,347130266	590	449	0,00163161	7,76E+12	0,02662	12,89	3,11
27	530	533	528	0,00145198	5,99E+12	0,02221	13,33	27,21790312	7,401519646	11,14248644	14,48162785	0,224068349	11,05044231	1,36E+01	13,79033299	565	570	0,00156632	0,024615	15,81	10,54468286	1,598966631	14,6612944	13,34284417	0,065023672	4,281131031	1,61E+01	15,86621268	665	433	0,00148015	8,73E+12	0,02609	0,9126	0,289161263	0,104403531	1,091382093	0,224578628	0,11732933	0,117399193	0,9173	0,633240911	506	590	0,00141708	5,50E+12	0,02129	7,073	34,22
28	535	538	533	0,00150183	6,41E+12	0,0235	14,55	25,22628729	6,324543114	12,27105963	15,22647712	0,256588223	10,24184822	1,48E+01	14,88235031	560	565	0,00150612	0,02418	15,71	12,78893582	2,177589237	14,21946751	13,90257781	0,16000785	5,19229556	1,58E+01	15,66597187	514	665	0,0014253	5,68E+12	0,02155	9,097	33,33232439	11,72447913	8,134293824	11,97062357	0,800946361	13,53289143	10,36	10,56716217	654	506	0,00150039	8,65E+12	0,02621	1,559	0,33
29	540	543	538	0,00149058	6,45E+12	0,02345	14,92	22,15353328	5,132624839	12,72920807	15,11683762	0,189371533	8,994313063	1,51E+01	15,1429472	554	560	0,00146882	0,023655	15,445	15,07584987	2,814671219	13,67468369	14,24167672	0,147604533	6,120780449	1,56E+01	15,52892114	582	514	0,00164722	7,69E+12	0,02613	14,35	4,764566019	0,548677336	14,63911654	9,69834735	0,045561429	1,934409191	14,68	14,07774719	441	654	0,000854771	2,98E+12	0,01301	0,5751	8,16
30	545	548	543	0,0015214	6,66E+12	0,02398	15,6	19,84395804	4,250468131	13,48302171	15,28764223	0,133506276	8,056627752	1,57E+01	15,73040238	550	554	0,00149201	0,023655	15,455	18,02254441	3,686582005	13,44489611	14,83567812	0,099555609	7,317135579	1,55E+01	15,48935451	437	582	0,00084458	2,96E+12	0,01302	0,5476	7,1544686	3,731731912	0,758275854	1,140188631	12,84924045	2,904707324	0,9829	1,645393985	587	441	0,00164902	7,77E+12	0,02617	13,31	3,59
31	550	553	548	0,0014615	6,54E+12	0,02333	15,31	16,20113077	3,122695879	13,40677052	14,38371401	0,065604942	6,577643406	1,54E+01	15,34421422	545	550	0,0015142	0,023715	15,26	20,99874566	4,691546485	13,10611489	15,20223993	0,161438904	8,525470408	1,52E+01	15,24872978	661	437	0,00142046	8,38E+12	0,02522	1,089	0,274616616	0,109913447	1,330712528	0,210745283	0,106047896	0,11149408	1,095	0,758023512	509	587	0,00139084	5,54E+12	0,02213	7,915	34,06
32	555	557	553	0,001493	6,76E+12	0,02398	15,58	13,95056896	2,506646559	13,94259686	14,09963943	0,229604123	5,663917492	1,57E+01	15,58138743	540	545	0,00153407	0,023475	14,735	23,68991029	5,728583977	12,50013385	15,17165737	0,222979878	9,61808064	1,51E+01	15,18078133	510	661	0,00139084	5,54E+12	0,02213	7,915	34,05735229	12,83111745	7,170255432	10,92798659	1,183203708	13,82725205	9,484	9,723113439	659	509	0,00142046	8,38E+12	0,02522	1,089	0,27
33	560	562	557	0,00153165	6,93E+12	0,02438	15,84	11,62730268	1,848531916	14,49633815	13,7055162	0,090411578	4,720673628	1,60E+01	15,77817524	535	540	0,00150657	0,022855	13,94	26,2220952	6,86303138	11,70677304	14,85405249	0,240328286	10,64614526	1,43E+01	14,42641742	586	510	0,00164902	7,77E+12	0,02617	13,31	3,589100769	0,406055965	14,06279268	8,31489604	0,128395844	1,457171437	13,74	13,06765519	438	659	0,00084458	2,96E+12	0,01302	0,5476	7,15
34	565	568	562	0,00158441	7,13E+12	0,02485	15,78	9,46206304	1,349401346	14,82625065	12,98017215	0,039635767	3,841588433	1,60E+01	15,65222866	530	535	0,00144092	0,022165	12,81	28,23138286	7,98439303	10,71227348	14,18344343	0,301985916	11,46191411	1,32E+01	13,31514024	441	586	0,000854771	2,98E+12	0,01301	0,5751	8,158762035	4,277122359	0,808973823	1,256699299	13,55220291	3,312449487	1,06	1,810156678	583	438	0,00164722	7,69E+12	0,02613	14,35	4,76
35	570	572	568	0,00161363	7,34E+12	0,02536	15,54	7,634984856	0,975262916	14,99051435	12,08292567	0,030003797	3,099796459	1,58E+01	15,33227865	525	530	0,00139243	0,0221	11,725	30,25628726	9,233426273	9,880995202	13,56949007	0,473773313	12,28402333	1,21E+01	12,23993409	654	441	0,00150039	8,65E+12	0,02621	1,559	0,32537003	0,112280914	1,896963694	0,331858362	0,094823164	0,132099917	1,574	1,178033044	514	583	0,0014253	5,68E+12	0,02155	9,097	33,33
36	575	577	572	0,00159819	7,50E+12	0,02567	14,86	6,124089646	0,774828434	14,73148895	10,82849538	0,121597486	2,486374467	1,51E+01	14,60242174	520	525	0,00142461	0,021985	10,545	32,02077872	10,51011658	9,046617777	12,85458217	0,626337412	13,00040516	1,15E+01	11,70788688	506	654	0,00141708	5,50E+12	0,02129	7,073	34,22390132	13,33392366	6,685228882	10,37016924	1,449546375	13,8948708	8,761	9,027065213	663	514	0,00148015	8,73E+12	0,02609	0,9126	0,29
37	580	582	577	0,00164722	7,69E+12	0,02613	14,35	4,764566019	0,548677336	14,63911654	9,69834735	0,045561429	1,934409191	1,47E+01	14,07774719	514	520	0,0014253	0,021665	9,2185	33,33232439	11,72447913	8,134293824	11,97062357	0,800946361	13,53289143	1,04E+01	10,56716217	590	506	0,00163161	7,76E+12	0,02662	12,89	3,114218959	0,334252803	13,7285829	7,675264976	0,083932702	1,264369882	1,33E+01	1,26E+01	433	663	0,000759638	2,67E+12	0,01184	0,4583	5,53
38	585	587	582	0,00164902	7,77E+12	0,02617	13,31	3,589100769	0,406055965	14,06279268	8,31489604	0,128395844	1,457171437	1,37E+01	13,06765519	510	514	0,00139084	0,021365	7,79	34,05735229	12,83111745	7,170255432	10,92798659	1,183203708	13,82725205	9,48E+00	9,723113439	447	590	0,000955063	3,52E+12	0,0152	0,7254	11,09577715	5,852298383	1,016590197	1,67953314	16,12685804	4,50487478	1,367	2,290486185	577	433	0,00159819	7,50E+12	0,02567	14,86	6,12
39	590	592	587	0,00164138	7,76E+12	0,02589	12,28	2,639337149	0,26244964	13,39437312	7,035633912	0,039469559	1,071568327	1,28E+01	12,05884834	505	510	0,0013848	0,02079	6,293	33,34411292	13,42433108	6,107979052	9,605818519	1,81038902	13,53767756	8,14E+00	8,429552097	649	447	0,00133109	7,58E+12	0,02318	1,795	0,348501896	0,132277139	2,20117571	0,380262503	0,192932598	0,141491432	1,827	1,403327794	519	577	0,00141993	5,77E+12	0,02189	9,93	32,77
40	595	597	592	0,00161224	7,68E+12	0,02545	11,1	1,81443208	0,150595729	12,45426343	5,731788329	0,00660312	0,736657668	1,16E+01	10,85650718	499	505	0,00132161	0,02084	5,1255	33,13931604	14,2345048	5,29137466	8,599024977	2,620145844	13,45453022	6,88E+00	7,193860192	500	649	0,00133935	5,17E+12	0,02029	5,513	32,46432451	13,5147385	5,530729221	8,841467801	2,171231666	13,18048432	7,336	7,64359311	669	519	0,00153783	9,04E+12	0,02663	0,7653	0,32
41	600	602	597	0,00155225	7,57E+12	0,02494	9,863	1,361386212	0,133801551	11,34710048	4,589857639	0,036416254	0,552721484	1,03E+01	9,58292482	494	499	0,00153267	0,02173	4,368	33,634027	15,29930062	4,776882037	7,986466977	3,733663395	13,6553824	6,36E+00	6,736993419	596	500	0,00161224	7,68E+12	0,02545	11,1	1,81443208	0,150595729	12,45426343	5,731788329	0,00660312	0,736657668	11,61	10,85650718	427	669	0,000669805	2,36E+12	0,01053	0,3811	4,12
42	605	607	602	0,00158589	7,91E+12	0,02576	9,046	1,006337867	0,100117124	10,62469246	3,728173273	0,038822718	0,4085722	9,49E+00	8,714291681	490	494	0,00142572	0,021925	3,622	32,40873067	15,53771654	4,162796377	7,139111057	5,179139523	13,15791327	5,72E+00	6,119698268	452	596	0,0011846	3,98E+12	0,01707	0,9428	13,95876986	7,418062891	1,28806177	2,152803916	17,48375693	5,667247048	1,742	2,724576999	572	427	0,00161363	7,34E+12	0,02536	15,54	7,63
43	610	612	607	0,00157959	8,01E+12	0,02591	8,046	0,813581402	0,112523618	9,592700531	2,950876755	0,054900919	0,330313261	8,42E+00	7,667702064	483	490	0,00150378	0,02146	2,655	28,99655106	14,9382812	3,266312966	5,774230124	7,977417312	11,77257165	4,96E+00	5,42391927	645	452	0,00158295	8,53E+12	0,02619	2,34	0,145023753	0,048106853	2,913505932	0,388379008	0,069298737	0,058879503	2,377	1,897082693	524	572	0,00141561	5,88E+12	0,02208	11,16	31,27
44	615	617	612	0,00165951	8,35E+12	0,02685	7,277	0,585243336	0,079290452	8,790252789	2,341215118	0,089209287	0,237608228	7,59E+00	6,854027241	480	483	0,00133113	0,021515	2,453	27,92155007	14,61143021	3,057505825	5,43622525	9,279710848	11,33612229	4,04E+00	4,525530145	494	645	0,00153267	5,46E+12	0,02165	4,26	33,634027	15,29930062	4,776882037	7,986466977	3,733663395	13,6553824	6,362	6,736993419	673	524	0,00154494	9,34E+12	0,02771	0,7323	0,36
45	620	621	617	0,00169683	8,39E+12	0,02675	6,322	0,407393268	0,055621935	7,726877427	1,781115067	0,066974159	0,165401272	6,57E+00	5,876803062	473	480	0,00158955	0,022505	2,144	27,06223301	14,57128849	2,763508847	4,99462331	12,6506909	10,9872404	3,95E+00	4,671791724	602	494	0,00155225	7,57E+12	0,02494	9,863	1,361386212	0,133801551	11,34710048	4,589857639	0,036416254	0,552721484	10,34	9,58292482	422	673	0,000591118	2,05E+12	0,009245	0,3126	2,82
46	625	626	621	0,00160328	8,37E+12	0,02651	5,384	0,485428703	0,111050287	6,605740142	1,426335157	0,088066958	0,197083583	5,59E+00	4,954978499	469	473	0,00180691	0,02309	1,891	26,1477197	14,28006245	2,508959901	4,592354126	16,00242272	10,61594888	3,57E+00	4,464982802	455	602	0,0011956	4,26E+12	0,01824	1,06	16,77497988	9,071639176	1,46377156	2,602313219	17,76243879	6,810625591	2,032	3,139809267	567	422	0,00158441	7,13E+12	0,02485	15,78	9,46
47	630	631	626	0,00167485	8,69E+12	0,02727	4,581	0,228099657	0,037532533	5,67884281	1,024847068	0,028393745	0,09260824	4,73E+00	4,134261695	464	469	0,00148989	0,02194	1,5925	23,04506195	12,60261816	2,142842727	3,877607999	17,6999614	9,356272837	2,95E+00	3,946009847	640	455	0,00158883	8,44E+12	0,0261	2,933	0,103724436	0,015034204	3,645323116	0,518154515	0,023095929	0,042112021	2,986	2,478319248	529	567	0,00142979	5,92E+12	0,02212	12,29	29,24
48	635	636	631	0,0016387	8,63E+12	0,0269	3,745	0,280753465	0,067976089	4,631043166	0,794087275	0,073176668	0,113985635	3,84E+00	3,2985339	459	464	0,00126981	0,01969	1,25	18,92379066	10,28737418	1,70492811	3,031923605	17,93844678	7,683040686	2,36E+00	3,428835889	491	640	0,0015498	5,52E+12	0,02207	3,998	33,45374644	15,64433015	4,501743976	7,616351803	4,398266768	13,58218866	6,112	6,50544852	678	529	0,00150891	9,13E+12	0,02685	0,5461	0,37
49	640	641	636	0,00158883	8,44E+12	0,0261	2,933	0,103724436	0,015034204	3,645323116	0,518154515	0,023095929	0,042112021	2,99E+00	2,478319248	453	459	0,00114996	0,017655	1,0014	15,36687487	8,244851033	1,375916665	2,377558567	17,62309786	6,238936319	1,70E+00	2,728112369	607	491	0,00158589	7,91E+12	0,02576	9,046	1,006337867	0,100117124	10,62469246	3,728173273	0,038822718	0,4085722	9,486	8,714291681	418	678	0,000513712	1,76E+12	0,00801	0,26575	2,02
50	645	646	641	0,00158295	8,53E+12	0,02619	2,34	0,145023753	0,048106853	2,913505932	0,388379008	0,069298737	0,058879503	2,38E+00	1,897082693	450	453	0,00108011	0,01707	0,9428	13,95876986	7,418062891	1,28806177	2,152803916	17,48375693	5,667247048	1,52E+00	2,400437125	462	607	0,00139852	5,01E+12	0,02114	1,44	21,07260144	11,50310919	1,94608466	3,461533991	18,11445477	8,555455781	2,702	3,735455152	562	418	0,00153165	6,93E+12	0,02438	15,84	11,63
51	650	650	646	0,00133109	7,58E+12	0,02318	1,795	0,348501896	0,132277139	2,20117571	0,380262503	0,192932598	0,141491432	1,83E+00	1,403327794	444	450	0,000848812	0,014105	0,65025	9,627269594	5,064710371	0,91278201	1,468116219	14,83953048	3,908662134	1,14E+00	1,911996756	635	462	0,0016387	8,63E+12	0,0269	3,745	0,280753465	0,067976089	4,631043166	0,794087275	0,073176668	0,113985635	3,84	3,2985339	534	562	0,00145198	5,99E+12	0,02221	13,33	27,22
52	655	656	650	0,00150039	8,65E+12	0,02621	1,559	0,32537003	0,112280914	1,896963694	0,331858362	0,094823164	0,132099917	1,57E+00	1,178033044	439	444	0,000871396	0,013015	0,56135	7,656615318	4,004427135	0,783624838	1,198443965	13,20072168	3,108578406	1,14E+00	1,862447326	486	635	0,0014193	5,39E+12	0,02178	3,246	31,36371489	15,43110293	3,823848779	6,661870312	5,960012277	12,73363788	5,261	5,685117374	683	534	0,00153066	9,17E+12	0,02675	0,3699	0,18
53	660	661	656	0,00142046	8,38E+12	0,02522	1,089	0,274616616	0,109913447	1,330712528	0,210745283	0,106047896	0,11149408	1,10E+00	0,758023512	435	439	0,000804085	0,01243	0,50295	6,344030248	3,317092402	0,699259292	1,021960376	11,81701719	2,575670138	8,18E-01	1,399726962	611	486	0,00157959	8,01E+12	0,02591	8,046	0,813581402	0,112523618	9,592700531	2,950876755	0,054900919	0,330313261	8,421	7,667702064	413	683	0,000369467	1,27E+12	0,005941	0,2076	1,24
54	665	666	661	0,00148015	8,73E+12	0,02609	0,9126	0,289161263	0,104403531	1,091382093	0,224578628	0,11732933	0,117399193	9,17E-01	0,633240911	430	435	0,000733826	0,011185	0,4197	4,824560201	2,536026521	0,583620379	0,803160786	9,583731014	1,95876677	6,45E-01	1,114632696	467	611	0,0016836	5,41E+12	0,02274	1,745	25,01752245	13,70212713	2,339600794	4,293682008	17,28546802	10,15708989	3,292	4,260273816	559	413	0,00150612	6,76E+12	0,02477	15,68	12,79
55	670	671	666	0,00154494	9,34E+12	0,02771	0,7323	0,358595704	0,144744369	0,868210533	0,211337584	0,175083746	0,145589509	7,43E-01	0,512595786	425	430	0,000638276	0,0098	0,3285	3,286363825	1,740982889	0,447606939	0,587660146	6,877132226	1,334260531	5,75E-01	0,932725993	629	467	0,00159737	8,53E+12	0,02613	4,914	0,35676418	0,07429141	6,142291476	1,225591113	0,058230351	0,144845912	5,59E+00	4,954978499	538	559	0,00150183	6,41E+12	0,0235	14,55	25,23
56	675	676	671	0,00150891	9,13E+12	0,02685	0,5461	0,374516057	0,152160311	0,640334869	0,180726476	0,166492235	0,152053156	5,55E-01	0,383289512	420	425	0,000584244	0,00869	0,2967	2,355541445	1,234619893	0,381426066	0,476056006	4,749756901	0,956347546	4,72E-01	0,724476878	482	629	0,00151404	5,27E+12	0,02146	2,655	28,99655106	14,9382812	3,266312966	5,774230124	7,977417312	11,77257165	4,527	4,974836767	686	538	0,00156888	8,99E+12	0,02598	0,2435	0,1
57	680	682	676	0,00153066	9,17E+12	0,02675	0,3699	0,179345282	0,084119267	0,440563437	0,092839575	0,111125863	0,072814011	3,71E-01	0,218271005	417	420	0,000476821	0,00733	0,2348	1,683781356	0,880084446	0,299113377	0,357395324	3,351287672	0,6836136	3,83E-01	0,61029152	615	482	0,00165951	8,35E+12	0,02685	7,277	0,585243336	0,079290452	8,790252789	2,341215118	0,089209287	0,237608228	7,588	6,854027241	409	686	0,000253703	9,45E+11	0,00432	0,1508	0,79
58	685	686	682	0,00156888	8,99E+12	0,02598	0,2435	0,099733632	0,044629841	0,288360634	0,050549642	0,042938176	0,040491758	2,39E-01	0,12216478	412	417	0,000369467	0,005825	0,1928	1,236494958	0,63036622	0,234200229	0,279908362	2,260190678	0,502015756	2,90E-01	0,47732951	470	615	0,00167192	5,65E+12	0,02344	2,037	27,27791695	14,85799777	2,678319009	4,891026244	14,71937741	11,07480787	3,768	4,580174015	554	409	0,00146882	6,54E+12	0,02399	15,5	15,08
59	690	690	686	0,00143049	8,31E+12	0,02399	0,2271	0,237272164	0,115991067	0,267794134	0,083306864	0,202548806	0,096332269	2,35E-01	0,160344309	409	412	0,000253703	0,00432	0,1508	0,789208559	0,380647995	0,16928708	0,202421399	1,169093684	0,320417911	2,01E-01	0,353059236	624	470	0,00164235	8,38E+12	0,02623	5,782	0,446410985	0,083336111	7,166308785	1,603725112	0,077520558	0,181242428	6,08E+00	5,42E+00	543	554	0,00149058	6,45E+12	0,02345	14,92	22,15
60	695	694	690	0,000923622	5,84E+12	0,0167	0,1103	0,04420068	0,017804078	0,128515667	0,027869664	0,03883656	0,017945433	1,09E-01	0,055229746	404	409	0,000145988	0,00289	0,1277	0,503083222	0,235533089	0,137790776	0,146640375	0,57395315	0,204251301	1,59E-01	0,25712426	476	624	0,00136819	5,26E+12	0,02157	2,251	26,84654908	14,28457922	2,848698685	5,098220376	10,58200438	10,89967293	3,969	4,598738857	691	543	0,00143049	8,31E+12	0,02399	0,2271	0,24
61	700	695	694	0,000874972	5,84E+12	0,01679	0,2196	0,369139002	0,138159581	0,227646932	0,156319418	0,137255259	0,149870077	2,30E-01	0,222245917	403	404	0,000145988	0,00289	0,1277	0,503083222	0,235533089	0,137790776	0,146640375	0,57395315	0,204251301	1,59E-01	0,25712426	620	476	0,00169683	8,39E+12	0,02675	6,322	0,407393268	0,055621935	7,726877427	1,781115067	0,066974159	0,165401272	6,573	5,876803062	403	691	0,000145988	6,51E+11	0,002894	0,1277	0,5
[truncated: 41 more columns]
