# Supplementary material for: Spectral dependency of the human pupillary light reflex. Influences of pre-adaptation and chronotype
Source: PLoS One. 2022 Jan 12;17(1):e0253030. doi: 10.1371/journal.pone.0253030 (PMC8754338; doi:10.1371/journal.pone.0253030)
Supplement: S3 File — Zip file containing several files necessary to replicate the statistical analysis and generation of graphics. Besides some external tables, an R-function file, and three pictures to mark the respective experiment in graphs, the zip file consists of nine R-Markdown scripts. One of these is used to set up the data prior to analysis. The necessary data can be downloaded from the Open Science Framework [39]. Five of the R-Markdown files are for analysis of Experiment I, II, III Short, III Long, and the pooled data. The eighth file is for graphics generation. The second-to-last file takes a sample of ten random participants from the first experiment for every protocol and builds the base model from this subset. This sample analysis is to show that the main dependencies of wavelength and series can come from a smaller sample. An html file with the same file name shows an example. The last file is for calculating estimates for prereceptoral filtering and using those estimates to calculate irradiance and photon density values from the spectral irradiance measurements. (ZIP) [file pone.0253030.s017.zip › 00_Data_Setup.Rmd]

---
title: "Pupil results - Data Setup"
output: html_notebook
---

This file serves as data setup for use in model generation. Needed are aggregated 5-second and 1-second averages, downloadable from the OpenScience Framework. The end result of this code is a file called "pupil_result_gam_aver.RData", which then can be used in all the consecutive files for model generation.


Several parameters are named differently in the raw data and, consequently, in the RMD scripts, compared to the main publications. The following is a list of parameter translations where necessary:

Data/Script = Publication :
Amplitude = nPC (normalized Pupil Constriction, %) with a single baseline value taken for the whole protocol
Amplitude3 = nPC with the baseline value from the last second of the previous wavelength
Wavelength = Wavelength Peak (nm)
Diameter = Pupil Diameter (mm)
Index = Series
Code = Participant
Clocktime = Time of Day
Dir = Protocol
Energy = Irradiance (W/m2)
I_minus_1 = Previous Wavelength Peak (nm)
Evdash = Scotopic Illuminance (lx)
Every = Erythropic Equivalent of Daylight Illuminance (lx)
Evchl = Chloropic Equivalent of Daylight Illuminance (lx)
Evcya = Cyanopic Equivalent of Daylight Illuminance (lx)
Evsco = Rhodopic Equivalent of Daylight Illuminance (lx)
Ev10 = Illuminance for a 10° Observer (lx)
Eveq = Mesopic (equivalent) Illuminance (lx)
Time = Time since Start of the Wavelength Step (s) - 0 is the second from 0 to 1; 1 is the second from 1 to 2;...
Dark = whether Light is continuous (FALSE) or discontinuous

```{r Setup}
library(tidyverse)
library(ggplot2)
library(readxl)
library(dplyr)
library(cowplot)
library(lubridate)
library(mgcv)
library(itsadug)
library(printr)
library(patchwork)
library(here)
library(lme4)
library(car)
library(nlme)
library(multcomp)
library(lattice)
library(visreg)

```

In the following chunk, all Data necessary is loaded in and all transformations prior to model building are done.


```{r Data Loading}

Date_of_Data <- "2021-01-08"

data <- read.csv(here::here("data_output", "general", paste("WL_average_", Date_of_Data ,".csv", sep = ""))) # load in the file with average of last 5 Seconds of every light step

# This next part extracts the number of subjects for each measurement program. Since all participants from the second experiment took part in all three "Central" programmes, only one is actually counted

n_up <- data %>%
  dplyr::filter(Dir == "Up") %>% 
  dplyr::select(Code) %>%
  unique()
n_up <- length(n_up$Code)

n_down <- data %>%
  dplyr::filter(Dir == "Down") %>%
  dplyr::select(Code) %>%
  unique()
n_down <- length(n_down$Code)

n_central <- data %>%
  dplyr::filter(Dir == "Central1") %>%
  dplyr::select(Code) %>%
  unique()
n_central <- length(n_central$Code)

n_long <- data %>%
  dplyr::filter(Dir == "Long1") %>%
  dplyr::select(Code) %>%
  unique()
n_long <- length(n_long$Code)

n_long <- data %>%
  dplyr::filter(Dir == "Dark1") %>%
  dplyr::select(Code) %>%
  unique()
n_long <- length(n_long$Code)

# Setting up the variables according to their type
data$Code <- as.factor(data$Code)
data$Dir <- as.factor(data$Dir)
data$Sex <- as.factor(data$Sex)
data$Index <- as.integer(data$Index)
data$I_minus_1 <- as.integer(data$I_minus_1)
data$CodeDir <- as.factor(paste(data$Code, "_", data$Dir, sep = ""))
data$oSex <- ordered(data$Sex)

# Overview of the data
summary(data)
head(data)
str(data)

# generating data-sets for Experiment 1 and 2

data0 <- data
data2 <- data %>% filter(Dir %in% c("Central1", "Central2", "Central3"))
data <- data %>% filter(Dir %in% c("Up", "Down"))
data_e3 <- data %>% filter(Dir %in% c("Dark1", "Dark2", "Long1", "Long2")) 

data$Code <- factor(data$Code, levels = c(as.character(unique(data$Code)), "Average"))
data$CodeDir <- factor(data$CodeDir, levels = c(as.character(unique(data$CodeDir)), "Average"))
data2$Code <- factor(data2$Code, levels = c(as.character(unique(data2$Code)), "Average"))
data2$CodeDir <- factor(data2$CodeDir, levels = c(as.character(unique(data2$CodeDir)), "Average"))
data_e3$Code <- factor(data_e3$Code, levels = c(as.character(unique(data_e3$Code)), "Average"))
data_e3$CodeDir <- factor(data_e3$CodeDir, levels = c(as.character(unique(data_e3$CodeDir)), "Average"))


data2$Dark <- as.factor(data2$Dir != "Central3")
data2$oDark <- ordered(data2$Dark, levels = c("FALSE", "TRUE"))
data2$oDir <- ordered(data2$Dir, levels = c("Central1", "Central2", "Central3"))

# generating a decimal-time for Daytime Analysis

temp <- separate(data, Clocktime, c("h", "m", "s"), sep = ":", convert = TRUE)
data$Clocktime <- temp$h + temp$m / 60 + temp$s / 60 / 60
rm(temp)

temp <- separate(data2, Clocktime, c("h", "m", "s"), sep = ":", convert = TRUE)
data2$Clocktime <- temp$h + temp$m / 60 + temp$s / 60 / 60
rm(temp)

temp <- separate(data0, Clocktime, c("h", "m", "s"), sep = ":", convert = TRUE)
data0$Clocktime <- temp$h + temp$m / 60 + temp$s / 60 / 60
rm(temp)

temp <- separate(data_e3, Clocktime, c("h", "m", "s"), sep = ":", convert = TRUE)
data_e3$Clocktime <- temp$h + temp$m / 60 + temp$s / 60 / 60
rm(temp)

# Generating unnormalised pupil size differences

data$Diameter_red <- (data$Diameter / (1 - data$Amplitude / 100)) - data$Diameter

# loading data with second average values

data_sec <-  read.csv(here("data_output", "general", paste("WLsec_average_", Date_of_Data ,".csv", sep = "")))

  #Setting up the variables according to their type 
   ##for Experiment 2
data3 <- data_sec %>% filter(Dir %in% c("Central1", "Central2", "Central3"))
data3$Code <- as.factor(data3$Code) 
data3$Dir <- as.factor(data3$Dir)
data3$Sex <- as.factor(data3$Sex)
data3$Index <- as.integer(data3$Index)
data3$I_minus_1 <- as.integer(data3$I_minus_1)
data3$CodeDir <- as.factor(paste(data3$Code, "_", data3$Dir, sep = ""))
data3$oSex <- ordered(data3$Sex)

data3$Code <- factor(data3$Code, levels = c(as.character(unique(data3$Code)), "Average"))
data3$CodeDir <- factor(data3$CodeDir, levels = c(as.character(unique(data3$CodeDir)), "Average"))

data3$Dark <- as.factor(data3$Dir != "Central3")
data3$oDark <- ordered(data3$Dark, levels = c("FALSE", "TRUE"))
data3$oDir <- ordered(data3$Dir, levels = c("Central1", "Central2", "Central3"))

  ##and now for Experiment 3

data_e3_sec <- data_sec %>% filter(Dir %in% c("Dark1", "Dark2", "Long1", "Long2"))
data_e3_sec$Code <- as.factor(data_e3_sec$Code) 
data_e3_sec$Dir <- as.factor(data_e3_sec$Dir)
data_e3_sec$Sex <- as.factor(data_e3_sec$Sex)
data_e3_sec$Index <- as.integer(data_e3_sec$Index)
data_e3_sec$I_minus_1 <- as.integer(data_e3_sec$I_minus_1)
data_e3_sec$CodeDir <- as.factor(paste(data_e3_sec$Code, "_", data_e3_sec$Dir, sep = ""))
data_e3_sec$oSex <- ordered(data_e3_sec$Sex)

data_e3_sec$Code <- factor(data_e3_sec$Code, levels = c(as.character(unique(data_e3_sec$Code)), "Average"))
data_e3_sec$CodeDir <- factor(data_e3_sec$CodeDir, levels = c(as.character(unique(data_e3_sec$CodeDir)), "Average"))


  #generating a new variable which normalizes to the last second diameter of the prior light step
  ##for Experiment 2
data3$Case <- as.factor(paste(data3$CodeDir, "_", data3$I_minus_1, sep = ""))
temp <- filter(data3, Time == 23)
temp <- mutate(temp, "Case" = as.factor(paste(temp$CodeDir, "_", temp$Wavelength, sep = "")),
               "Norm" = temp$Diameter)
temp <- dplyr::select(temp, Case, Norm)

data3$Norm <- temp$Norm[match(data3$Case, temp$Case)]

rm(temp)

data3$Amplitude3 <- ( data3$Norm - data3$Diameter) / data3$Norm *100
data3$Amplitude3[is.na(data3$Amplitude3)] <- data3$Amplitude[is.na(data3$Amplitude3)]

  ##and now for Experiment 3
data_e3_sec$Case <- as.factor(paste(data_e3_sec$CodeDir, "_", data_e3_sec$I_minus_1, sep = ""))
temp <- filter(data_e3_sec, ifelse(Dir == c("Dark1", "Dark2"),  Time == 30, Time == 38))
temp <- mutate(temp, "Case" = as.factor(paste(temp$CodeDir, "_", temp$Wavelength, sep = "")),
               "Norm" = temp$Diameter)
temp <- dplyr::select(temp, Case, Norm)

data_e3_sec$Norm <- temp$Norm[match(data_e3_sec$Case, temp$Case)]

rm(temp)

data_e3_sec$Amplitude3 <- ( data_e3_sec$Norm - data_e3_sec$Diameter) / data_e3_sec$Norm * 100
data_e3_sec$Amplitude3[is.na(data_e3_sec$Amplitude3)] <- data_e3_sec$Amplitude[is.na(data_e3_sec$Amplitude3)]

# a Data-Subset is generated, where only Programmes with a darkness period between light steps are included

data4 <- subset(data3, Dir %in% c("Central1", "Central2"))
data4$CodeDir <- factor(data4$CodeDir, levels = c("Average", as.character(unique(data4$CodeDir))))

#Starting Times for Autocorrelation Filter are generated
data3$CodeDir2 <- factor(data3$CodeDir, levels = as.character(unique(data3$CodeDir)))
data3$start_event <- data3$Time == 0 & data3$Index == 1
data3 <- data3[order(data3$CodeDir, data3$Index, data3$Time),]

data4$start_event <- data4$Time == 0 & data4$Index == 1
data4 <- data4[order(data4$CodeDir, data4$Index, data4$Time),]

data_e3_sec$start_event <- data_e3_sec$Time == 0 & data_e3_sec$Index == 1
data_e3_sec <- data_e3_sec[order(data_e3_sec$CodeDir, data_e3_sec$Index, data_e3_sec$Time),]

#Data for illuminance calculations in Experiment II and III are generated
data0$Code <- factor(data0$Code, levels = c(as.character(unique(data0$Code)), "Average"))
data_ill_wo <- data0 %>% filter(Dir %in% c("Central3"))
data_ill_w <- data0 %>% filter(Dir %in% c("Central1", "Central2"))

data_ill_e3 <- data0 %>% filter(Dir %in% c("Long1", "Long2"))

#Separate Datasets for Long and Dark are created in Experiment 3

data_e3_long <- data_e3 %>% filter(Dir %in% c("Long1", "Long2"))
data_e3_dark <- data_e3 %>% filter(Dir %in% c("Dark1", "Dark2"))

data_e3_long$Dir <- factor(data_e3_long$Dir, levels = c(as.character(unique(data_e3_long$Dir)), "Average"))
data_e3_long$Code <- factor(data_e3_long$Code, levels = c(as.character(unique(data_e3_long$Code)), "Average"))
data_e3_long$CodeDir <- factor(data_e3_long$CodeDir, levels = c(as.character(unique(data_e3_long$CodeDir)), "Average"))

data_e3_dark$Dir <- factor(data_e3_dark$Dir, levels = c(as.character(unique(data_e3_dark$Dir)), "Average"))
data_e3_dark$Code <- factor(data_e3_dark$Code, levels = c(as.character(unique(data_e3_dark$Code)), "Average"))
data_e3_dark$CodeDir <- factor(data_e3_dark$CodeDir, levels = c(as.character(unique(data_e3_dark$CodeDir)), "Average"))

data_e3_sec_long <- data_e3_sec %>% filter(Dir %in% c("Long1", "Long2"))
data_e3_sec_dark <- data_e3_sec %>% filter(Dir %in% c("Dark1", "Dark2"))

data_e3_sec_long$Dir <- factor(data_e3_sec_long$Dir, levels = c(as.character(unique(data_e3_sec_long$Dir)), "Average"))
data_e3_sec_long$Code <- factor(data_e3_sec_long$Code, levels = c(as.character(unique(data_e3_sec_long$Code)), "Average"))
data_e3_sec_long$CodeDir <- factor(data_e3_sec_long$CodeDir, levels = c(as.character(unique(data_e3_sec_long$CodeDir)), "Average"))

data_e3_sec_dark$Dir <- factor(data_e3_sec_dark$Dir, levels = c(as.character(unique(data_e3_sec_dark$Dir)), "Average"))
data_e3_sec_dark$Code <- factor(data_e3_sec_dark$Code, levels = c(as.character(unique(data_e3_sec_dark$Code)), "Average"))
data_e3_sec_dark$CodeDir <- factor(data_e3_sec_dark$CodeDir, levels = c(as.character(unique(data_e3_sec_dark$CodeDir)), "Average"))

#a log-transformed Time-Variable is created

data_e3_sec_dark$Time2 <- log10(data_e3_sec_dark$Time+0.5)

#a log-transformed Amplitude is created

data_e3_sec_dark$Amplitude2 <- log(data_e3_sec_dark$Amplitude)

#Datasets for Experiment 3 are sorted

data_e3_dark <- data_e3_dark %>% group_by(CodeDir) %>% arrange(Index, .by_group = TRUE )
data_e3_long <- data_e3_long %>% group_by(CodeDir) %>% arrange(Index, .by_group = TRUE )

#A pooled Dataset is generated for Chronotype interactions

data0$Exp[data0$Dir %in% c("Long1", "Long2", "Dark1", "Dark2") ] <- "E3"
data0$Exp[data0$Dir %in% c("Central1", "Central2", "Central3") ] <- "E2"
data0$Exp[data0$Dir %in% c("Up", "Down") ] <- "E1"

data0$Exp <- as.factor(data0$Exp)

data_pooled <- data0 %>% filter(!Dir %in% c("Dark1", "Dark2"))

data_pooled$Dir <- factor(data_pooled$Dir, levels = c(as.character(unique(data_pooled$Dir, "Average"))))
data_pooled$Code <- factor(data_pooled$Code, levels = c(as.character(unique(data_pooled$Code)), "Average"))
data_pooled$CodeDir <- factor(data_pooled$CodeDir, levels = c(as.character(unique(data_pooled$CodeDir)), "Average"))

data_pooled$Dark <- data_pooled$Dark <- as.factor(!data_pooled$Dir %in% c("Central3", "Up", "Down"))

```

#### Saving the Environment

```{r Saving the Environment}

save.image(here::here("pupil_result_gam_aver.RData"))

```
