# Supplementary material for: Spectral dependency of the human pupillary light reflex. Influences of pre-adaptation and chronotype
Source: PLoS One. 2022 Jan 12;17(1):e0253030. doi: 10.1371/journal.pone.0253030 (PMC8754338; doi:10.1371/journal.pone.0253030)
Supplement: S3 File — Zip file containing several files necessary to replicate the statistical analysis and generation of graphics. Besides some external tables, an R-function file, and three pictures to mark the respective experiment in graphs, the zip file consists of nine R-Markdown scripts. One of these is used to set up the data prior to analysis. The necessary data can be downloaded from the Open Science Framework [39]. Five of the R-Markdown files are for analysis of Experiment I, II, III Short, III Long, and the pooled data. The eighth file is for graphics generation. The second-to-last file takes a sample of ten random participants from the first experiment for every protocol and builds the base model from this subset. This sample analysis is to show that the main dependencies of wavelength and series can come from a smaller sample. An html file with the same file name shows an example. The last file is for calculating estimates for prereceptoral filtering and using those estimates to calculate irradiance and photon density values from the spectral irradiance measurements. (ZIP) [file pone.0253030.s017.zip › 01_Experiment_I.Rmd]

---
title: "Pupil results - Experiment I"
output: html_notebook
---

This file generates generalized additive (mixed) models from the data.
Model Generation and evaluation is heavily inspired by 
- 2019 Pedersen et al. "Hierarchical generalized additive models in ecology: an introduction with mgcv"
- 2017 Sóskuthy M. "Generalised additive mixed models for dynamic analysis in linguistics: a practical introduction" (arXiv 1703.05339v1)
- 2018 Simpson G.L. "Modelling Palaeoecological Time Series Using Generalised Additive Models"


Several parameters are named differently in the raw data and, consequently, in the RMD scripts, compared to the main publications. The following is a list of parameter translations where necessary:

Data/Script = Publication :
Amplitude = nPC (normalized Pupil Constriction, %) with a single baseline value taken for the whole protocol
Amplitude3 = nPC with the baseline value from the last second of the previous wavelength
Wavelength = Wavelength Peak (nm)
Diameter = Pupil Diameter (mm)
Index = Series
Code = Participant
Clocktime = Time of Day
Dir = Protocol
Energy = Irradiance (W/m2)
I_minus_1 = Previous Wavelength Peak (nm)
Evdash = Scotopic Illuminance (lx)
Every = Erythropic Equivalent of Daylight Illuminance (lx)
Evchl = Chloropic Equivalent of Daylight Illuminance (lx)
Evcya = Cyanopic Equivalent of Daylight Illuminance (lx)
Evsco = Rhodopic Equivalent of Daylight Illuminance (lx)
Ev10 = Illuminance for a 10° Observer (lx)
Eveq = Mesopic (equivalent) Illuminance (lx)
Time = Time since Start of the Wavelength Step (s) - 0 is the second from 0 to 1; 1 is the second from 1 to 2;...
Dark = whether Light is continuous (FALSE) or discontinuous

```{r Setup}

```


## Experiment 1:

In Experiment 1, Participants went through one of two settings. Setting 1 (called Direction "Up") starts at about 400 nm wavelength, after a dark adaptation period of 90 seconds and goes to about 700 nm in steps of 5 nm per 15 seconds. Setting 2 (called Direction "Down") flips the direction from 700 nm to 400 nm, but everything else stays the same.

#### General model structure
The next chunk creats a Model with a global smooth for wavelength, and random intercepts per code (Model G according to Pedersen et al., 2019)
This model, and the next ones are created according to our theoretic understanding, that the pupil diameter should depend on Wavelength and time (Index of light steps)


```{r 0 Model G}

#Model generation
p0 <- bam(Amplitude ~ + s(Index) + s(Wavelength, k = 20) +  s(Code, bs="re"), 
                data = data, method = "fREML", family = scat, 
                control= list(nthreads=2), discrete = TRUE, drop.unused.levels=FALSE)

p00 <- bam(Amplitude ~ + s(Index) + s(Code, bs="re"), 
                data = data, method = "fREML", family = scat, 
                control= list(nthreads=2), discrete = TRUE, drop.unused.levels=FALSE)


#Model summary
p0_sum <- summary(p0)
p0_sum
summary(p00)

#Model check
gam.check(p0, rep = 500)
acf_resid(p0, split_pred=c("Code"))
Box.test(p0$residuals, lag=20, type="Ljung-Box")

#Model overview
plot(p0, shade = TRUE, residuals = TRUE, cex = 1, all.terms = TRUE)

vis.gam(x = p0,
        view = c("Wavelength", "Index"),
        plot.type = "contour",
        cond = list(Code = "Average")
        )

#for Model selection
AIC(p0)

```
Results p0:
The model indicates, that there is a prominant peak at about 610 nm, as well as a secondary peak at about 530 nm. Direction peaks at around 20 steps (300 seconds into the experiment).
The model shows serious problems with autocorrelation and patterns in the residuals. The fact that Wavelength apparently has two small a k is a secondary issue.


The next chunk creates a model with a Global smooth for wavelength and penalized smooths per Code (Model GS, according to Pedersen et al., 2019)

Results:

```{r 1 Model GS}

#Model generation
p1 <- bam(Amplitude ~ + s(Index) + s(Wavelength, k = 15) + s(Wavelength, Code, bs="fs"), 
                data = data, method = "fREML", family = scat, 
                control= list(nthreads=2), discrete = TRUE, drop.unused.levels=FALSE)

#Model summary
p1_sum <- summary(p1)
p1_sum

#Model check
gam.check(p1, rep = 500)
acf_resid(p1, split_pred=c("Code"))
Box.test(p1$residuals, lag=20, type="Ljung-Box")

#Model overview
plot(p1, shade = TRUE, residuals = TRUE, all.terms = TRUE)

vis.gam(x = p1,
        view = c("Wavelength", "Index"),
        plot.type = "contour",
        cond=list(Code = "Average")
        )

#for Model selection
AIC(p1)

```

Results p1:
The model indicates, that there is a plateau between 500 and 600nm, with a peak at about 620 nm. Direction peaks at around 20 steps (300 seconds into the experiment).
The model shows some problems with autocorrelation (as indicated by the Box Test, but not by the visual inspection).

The next chunk creates a model with penalized smooths per Code and no global smooth for wavelength (S, according to Pedersen et al., 2019)


```{r 2 Model S}

#Model generation
p2 <- bam(Amplitude ~ + s(Index) + s(Wavelength, Code, bs="fs"), 
                data = data, method = "fREML", family = scat, 
                control= list(nthreads=2), discrete = TRUE, drop.unused.levels=FALSE)

#Model summary
p2_sum <- summary(p2)
p2_sum

#Model check
gam.check(p2, rep = 500)
acf_resid(p2, split_pred=c("Code"))
Box.test(p2$residuals, lag=20, type="Ljung-Box")

#Model overview
plot(p2, shade = TRUE, residuals = TRUE, cex = 1, all.terms = TRUE)

#for Model selection
AIC(p2)

```
Results p2:
The model omits (by design) the global smoother for Wavelength. Direction peaks at around 20 steps (300 seconds into the experiment).
The model shows some problems with autocorrelation (as indicated by the Box Test, but not by the visual inspection).

The next chunk creates a model with a global smooth for wavelength, and individual smooths per Code (Model GI, according to Pedersen et al., 2019)


```{r 3 Model GI}

# Model generation

p3 <- bam(Amplitude ~ s(Index) + s(Wavelength, k = 15) + s(Code, bs="re") + s(Wavelength, by = Code, m=1, k=14), 
                data = data, method = "fREML", family = scat, 
                control= list(nthreads=2), discrete = TRUE, drop.unused.levels=FALSE)

# Model summary
p3_sum <- summary(p3)
p3_sum

# Model check
gam.check(p3, rep = 500)
acf_resid(p3, split_pred=c("Code"))
Box.test(p3$residuals, lag=20, type="Ljung-Box")

# Model overview
plot(p3, shade = TRUE, residuals = TRUE, all.terms = TRUE)

vis.gam(x = p3,
        view = c("Wavelength", "Index"),
        plot.type = "contour",
        cond = list(Code = "Average"))

#for Model selection
AIC(p3)

```

Results p3:
The model indicates, that there is a peak of constriction at about 550nm. Direction peaks at around 18 steps (270 seconds into the experiment).
The model shows some problems with autocorrelation (as indicated by the Box Test, but not by the visual inspection).

The next chunk creates a model with Individual Smooth per Code and no global smooth for wavelength (Model I, according to Pedersen et al., 2019)


```{r 4 Model I}

#Model generation
p4 <- bam(Amplitude ~ s(Index) + s(Code, bs="re") + s(Wavelength, by = Code, m=1, k=14), 
                data = data, method = "fREML", family = scat, 
                control= list(nthreads=2), discrete = TRUE, drop.unused.levels=FALSE)

#Model summary
p4_sum <- summary(p4)
p4_sum

#Model check
gam.check(p4, rep = 500)
acf_resid(p4, split_pred=c("Code"))
Box.test(p4$residuals, lag=20, type="Ljung-Box")

#Model overview
plot(p4, shade = TRUE, residuals = TRUE, all.terms = TRUE)

vis.gam(x = p4,
        view = c("Wavelength", "Index"),
        plot.type = "contour",
        cond = list(Code = "Average"))

#for Model selection
AIC(p4)

```

Results p4:
The model omits (by design) the global smoother for Wavelength. Direction peaks at around 20 steps (300 seconds into the experiment). 
The model shows some problems with autocorrelation (as indicated by the Box Test, but not by the visual inspection).

In the next chunk, an overview of all the models is made generated through AIC. The best model fit is then chosen for the next steps.

```{r Model fit}

#Deciding about the model-fit
AIC(p00, p0, p1, p2, p3, p4)

```
Results: The AIC comparison shows, that the inclusion of Code-specific wavelength smooths was clearly warranted (p0/G compared to all others). The comparison also shows, that individual smooths (p3/GI & p4/I) lead to better models compared to individual curves with shrinkage (p1/GS & p2/S). Finally, based on AIC, there is evidance, that a global smoother for wavelength is warranted (p3/GI). Therefore, the model structure from p3/GI is used from now on.

#### Variable inclusion based on theoretical indications or the pilotstudy

Now that the basic model structure is decided, several Variables will be added/testet:

```{r Model GI with Energy compensation}

#Model generation
p5 <- bam(Amplitude ~ s(Index) + s(Wavelength, k=15) + s(Code, bs="re") + s(Wavelength, by = Code, m=1, k=14) + log10(Energy), 
                data = data, method = "fREML", family = scat, 
                control= list(nthreads=2), discrete = TRUE, drop.unused.levels=FALSE)

p5_1 <- bam(Amplitude ~ s(Wavelength, k=15) + s(Code, bs="re") + s(Wavelength, by = Code, m=1, k=14), 
                data = data, method = "fREML", family = scat, 
                control= list(nthreads=2), discrete = TRUE, drop.unused.levels=FALSE)


AIC(p3, p5_1)
AIC(p3, p5)

#Model summary
p5_sum <- summary(p5)
p5_sum

#Model check
gam.check(p5, rep = 500)
acf_resid(p5, split_pred=c("Code"))
Box.test(p5$residuals, lag=20, type="Ljung-Box")

#Model overview
plot(p5, shade = TRUE, residuals = TRUE, all.terms = TRUE)

vis.gam(x = p5,
        view = c("Wavelength", "Index"),
        plot.type = "contour",
        cond = list(Code = "Average"))

get_modelterm(p5, select = 2, print.summary = FALSE) %>% 
  ggplot(aes(x=Wavelength)) + 
  geom_line(aes(y=fit)) +
  geom_ribbon(aes(ymax= (fit + se.fit), ymin = (fit - se.fit)), alpha = 0.3)+
  theme_cowplot() + 
  ylab("Konstriktionsamplitude (%)") +
    scale_y_continuous(breaks = c(5, 0, -5, -10, -15, -20))+
    scale_x_continuous(breaks = c(400, 450, 500, 550, 600, 650, 700))+
  xlab("Wellenlängenpeak (nm)") +
  ggtitle("Grundmodell Ergebnis inkl 95% CI")+
  coord_cartesian(ylim = c(-20, 7))

test <- get_modelterm(p5, select = 1, print.summary = FALSE)
test %>% filter(fit == max(fit))
test$fit[1]
test %>% filter(fit == min(fit))

test <- get_modelterm(p5, select = 2, print.summary = FALSE)
test %>% filter(fit == max(fit))
test$fit[1]
test$fit[30]
test %>% filter(fit == min(fit))

#for Model selection
AIC(p4, p5)

# Variation due to participants
coefs <- tibble("Name" = names(coef(p5)), "Value" = as.numeric(coef(p5)))

coefs$Name <- coefs$Name %>% str_replace_all("\\(|\\)", "")

code_coefs <- coefs %>% filter(str_detect(coefs$Name, pattern = "sCode"))
code_coefs[-length(code_coefs$Name),]

sd(code_coefs$Value)

sd(residuals(p5))
gam.vcomp(p5)


```

Results: The inclusion of the energy measurements of each variable shifts the peak wavelength for constriction to about 540 nm. Since this variable has a theoretically backed importance (not all wavelength have the same corneal energy), this variable will be included in all models.

The next chunk tests for a possible interaction effect of time (index), and wavelength.

```{r 6 Model 5 with interaction}

#Model generation
p6 <- bam(Amplitude ~ s(Index) + s(Wavelength, k = 15) + ti(Index, Wavelength, k=12) + s(Code, bs="re") + s(Wavelength, by = Code, m=1, k=12) + log10(Energy), 
                data = data, method = "fREML", family = scat, 
                control= list(nthreads=2), discrete = TRUE, drop.unused.levels=FALSE)


#Model summary
p6_sum <- summary(p6)
p6_sum

#Model check
gam.check(p6, rep = 500)
acf_resid(p6, split_pred=c("Code"))
Box.test(p6$residuals, lag=20, type="Ljung-Box")

#Model overview
plot(p6, shade = TRUE, residuals = TRUE, all.terms = TRUE)
plot(p6, select = 3, shade = TRUE, rug = F, seWithMean = TRUE, scheme = 2, too.far = 0.05)

vis.gam(x = p6,
        view = c("Wavelength", "Index"),
        plot.type = "contour",
        cond = list(Code = "Average"), too.far = 0.05)

vis.gam(x = p5,
        view = c("Wavelength", "Index"),
        plot.type = "contour",
        cond = list(Code = "Average"), too.far = 0.05)

#for Model selection
AIC(p5, p6)


```

Results: The inclusion of an interaction improves the model according to AIC comparison. It does not change R2(adjusted) or the wavelength of peak constriction.

In the next chunks, wavelength and energy are exchanged with various parameters calculated from wavelength, and the respective Energy per wavelength: Photopic Illuminance, MEDI, Scotopic Illuminance.


```{r 7 log Illuminance}

#Model generation
ill_il_ri_rs <- lmer(Amplitude ~ log10(Illuminance) + (log10(Illuminance)|Code), data = data)
ill_il_ri <- lmer(Amplitude ~ log10(Illuminance) + (1|Code), data = data)
ill_ri <- lmer(Amplitude ~ 1 + (1|Code), data = data)

anova(ill_il_ri_rs, ill_il_ri, ill_ri)

#Model summary
summary(ill_il_ri_rs)

confint(ill_il_ri_rs)

#Model check
qint <- ranef(ill_il_ri_rs)$Code[["(Intercept)"]]
qres <- residuals(ill_il_ri_rs)
qqnorm(qint, ylab = "Estimated random intercepts", xlim =c(-3,3), main="Random intercepts") +qqline(qint)
qqnorm(qres, xlim = c(-3,3), ylab="Estimated residuals", main= "Residuals") + qqline(qres)

hist(resid(ill_il_ri_rs))
xyplot(profile(ill_il_ri_rs))
densityplot(profile(ill_il_ri_rs))

#Model overview
plot(ill_il_ri_rs)

#R2
ill_r2 <-1-var(residuals(ill_il_ri_rs))/(var(model.response(model.frame(ill_il_ri_rs))))

ill_r2_full <- 1-var(residuals(ill_il_ri_rs))/var(residuals(ill_ri))

ill_r2_wo_rs <- 1-var(residuals(ill_il_ri_rs))/var(residuals(ill_il_ri))

ill_r2

ill_r2_full

ill_r2_wo_rs

#-----------10°

#Model generation
i10_il_ri_rs <- lmer(Amplitude ~ log10(Ev10) + (log10(Ev10)|Code), data = data)
i10_il_ri <- lmer(Amplitude ~ log10(Ev10) + (1|Code), data = data)
i10_ri <- lmer(Amplitude ~ 1 + (1|Code), data = data)

anova(i10_il_ri_rs, i10_il_ri, i10_ri)

#Model summary
summary(i10_il_ri_rs)

confint(i10_il_ri_rs)

#Model check
qint <- ranef(i10_il_ri_rs)$Code[["(Intercept)"]]
qres <- residuals(i10_il_ri_rs)
qqnorm(qint, ylab = "Estimated random intercepts", xlim =c(-3,3), main="Random intercepts") +qqline(qint)
qqnorm(qres, xlim = c(-3,3), ylab="Estimated residuals", main= "Residuals") + qqline(qres)

hist(resid(i10_il_ri_rs))
xyplot(profile(i10_il_ri_rs))
densityplot(profile(i10_il_ri_rs))

#Model overview
plot(i10_il_ri_rs)

#R2
i10_r2 <-1-var(residuals(i10_il_ri_rs))/(var(model.response(model.frame(i10_il_ri_rs))))

i10_r2_full <- 1-var(residuals(i10_il_ri_rs))/var(residuals(i10_ri))

i10_r2_wo_rs <- 1-var(residuals(i10_il_ri_rs))/var(residuals(i10_il_ri))

i10_r2

i10_r2_full

i10_r2_wo_rs

#-----------Mesopic

#Model generation
mes_il_ri_rs <- lmer(Amplitude ~ log10(Eveq) + (log10(Eveq)|Code), data = data)
mes_il_ri <- lmer(Amplitude ~ log10(Eveq) + (1|Code), data = data)
mes_ri <- lmer(Amplitude ~ 1 + (1|Code), data = data)

anova(mes_il_ri_rs, mes_il_ri, mes_ri)

#Model summary
summary(mes_il_ri_rs)

confint(mes_il_ri_rs)

#Model check
qint <- ranef(mes_il_ri_rs)$Code[["(Intercept)"]]
qres <- residuals(mes_il_ri_rs)
qqnorm(qint, ylab = "Estimated random intercepts", xlim =c(-3,3), main="Random intercepts") +qqline(qint)
qqnorm(qres, xlim = c(-3,3), ylab="Estimated residuals", main= "Residuals") + qqline(qres)

hist(resid(mes_il_ri_rs))
xyplot(profile(mes_il_ri_rs))
densityplot(profile(mes_il_ri_rs))

#Model overview
plot(mes_il_ri_rs)

#R2
mes_r2 <-1-var(residuals(mes_il_ri_rs))/(var(model.response(model.frame(mes_il_ri_rs))))

mes_r2_full <- 1-var(residuals(mes_il_ri_rs))/var(residuals(mes_ri))

mes_r2_wo_rs <- 1-var(residuals(mes_il_ri_rs))/var(residuals(mes_il_ri))

mes_r2

mes_r2_full

mes_r2_wo_rs


#-----------Scotopic

#Model generation
sco_il_ri_rs <- lmer(Amplitude ~ log10(Evdash) + (log10(Evdash)|Code), data = data)
sco_il_ri <- lmer(Amplitude ~ log10(Evdash) + (1|Code), data = data)
sco_ri <- lmer(Amplitude ~ 1 + (1|Code), data = data)

anova(sco_il_ri_rs, sco_il_ri, sco_ri)

#Model summary
summary(sco_il_ri_rs)

confint(sco_il_ri_rs)

#Model check
qint <- ranef(sco_il_ri_rs)$Code[["(Intercept)"]]
qres <- residuals(sco_il_ri_rs)
qqnorm(qint, ylab = "Estimated random intercepts", xlim =c(-3,3), main="Random intercepts") +qqline(qint)
qqnorm(qres, xlim = c(-3,3), ylab="Estimated residuals", main= "Residuals") + qqline(qres)

hist(resid(sco_il_ri_rs))
xyplot(profile(sco_il_ri_rs))
densityplot(profile(sco_il_ri_rs))

#Model overview
plot(sco_il_ri_rs)

#R2
sco_r2 <-1-var(residuals(sco_il_ri_rs))/(var(model.response(model.frame(sco_il_ri_rs))))

sco_r2_full <- 1-var(residuals(sco_il_ri_rs))/var(residuals(sco_ri))

sco_r2_wo_rs <- 1-var(residuals(sco_il_ri_rs))/var(residuals(sco_il_ri))

sco_r2

sco_r2_full

sco_r2_wo_rs

```


```{r 8 log alpha-opic}

#Model generation
mel_il_ri_rs <- lmer(Amplitude ~ log10(Ev_mel) + (log10(Ev_mel)|Code), data = data)
mel_il_ri <- lmer(Amplitude ~ log10(Ev_mel) + (1|Code), data = data)
mel_ri <- lmer(Amplitude ~ 1 + (1|Code), data = data)

anova(mel_il_ri_rs, mel_il_ri, mel_ri)

#Model summary
summary(mel_il_ri_rs)

confint(mel_il_ri_rs)

#Model check
qint <- ranef(mel_il_ri_rs)$Code[["(Intercept)"]]
qres <- residuals(mel_il_ri_rs)
qqnorm(qint, ylab = "Estimated random intercepts", xlim =c(-3,3), main="Random intercepts") +qqline(qint)
qqnorm(qres, xlim = c(-3,3), ylab="Estimated residuals", main= "Residuals") + qqline(qres)

hist(resid(mel_il_ri_rs))
xyplot(profile(mel_il_ri_rs))
densityplot(profile(mel_il_ri_rs))

#Model overview
plot(model1)

#R2
mel_r2 <-1-var(residuals(mel_il_ri_rs))/(var(model.response(model.frame(mel_il_ri_rs))))

mel_r2_full <- 1-var(residuals(mel_il_ri_rs))/var(residuals(mel_ri))

mel_r2_wo_rs <- 1-var(residuals(mel_il_ri_rs))/var(residuals(mel_il_ri))

mel_r2

mel_r2_full

mel_r2_wo_rs

#-----------scotopic

#Model generation
sco2_il_ri_rs <- lmer(Amplitude ~ log10(Ev_sco) + (log10(Ev_sco)|Code), data = data)
sco2_il_ri <- lmer(Amplitude ~ log10(Ev_sco) + (1|Code), data = data)
sco2_ri <- lmer(Amplitude ~ 1 + (1|Code), data = data)

anova(sco2_il_ri_rs, sco2_il_ri, sco2_ri)

#Model summary
summary(sco2_il_ri_rs)

confint(sco2_il_ri_rs)

#Model check
qint <- ranef(sco2_il_ri_rs)$Code[["(Intercept)"]]
qres <- residuals(sco2_il_ri_rs)
qqnorm(qint, ylab = "Estimated random intercepts", xlim =c(-3,3), main="Random intercepts") +qqline(qint)
qqnorm(qres, xlim = c(-3,3), ylab="Estimated residuals", main= "Residuals") + qqline(qres)

hist(resid(sco2_il_ri_rs))
xyplot(profile(sco2_il_ri_rs))
densityplot(profile(sco2_il_ri_rs))

#Model overview
plot(model1)

#R2
sco2_r2 <-1-var(residuals(sco2_il_ri_rs))/(var(model.response(model.frame(sco2_il_ri_rs))))

sco2_r2_full <- 1-var(residuals(sco2_il_ri_rs))/var(residuals(sco2_ri))

sco2_r2_wo_rs <- 1-var(residuals(sco2_il_ri_rs))/var(residuals(sco2_il_ri))

sco2_r2

sco2_r2_full

sco2_r2_wo_rs

#-----------Erythropic

#Model generation
ery_il_ri_rs <- lmer(Amplitude ~ log10(Ev_ery) + (log10(Ev_ery)|Code), data = data)
ery_il_ri <- lmer(Amplitude ~ log10(Ev_ery) + (1|Code), data = data)
ery_ri <- lmer(Amplitude ~ 1 + (1|Code), data = data)

anova(ery_il_ri_rs, ery_il_ri, ery_ri)

#Model summary
summary(ery_il_ri_rs)

confint(ery_il_ri_rs)

#Model check
qint <- ranef(ery_il_ri_rs)$Code[["(Intercept)"]]
qres <- residuals(ery_il_ri_rs)
qqnorm(qint, ylab = "Estimated random intercepts", xlim =c(-3,3), main="Random intercepts") +qqline(qint)
qqnorm(qres, xlim = c(-3,3), ylab="Estimated residuals", main= "Residuals") + qqline(qres)

hist(resid(ery_il_ri_rs))
xyplot(profile(ery_il_ri_rs))
densityplot(profile(ery_il_ri_rs))

#Model overview
plot(model1)

#R2
ery_r2 <-1-var(residuals(ery_il_ri_rs))/(var(model.response(model.frame(ery_il_ri_rs))))

ery_r2_full <- 1-var(residuals(ery_il_ri_rs))/var(residuals(ery_ri))

ery_r2_wo_rs <- 1-var(residuals(ery_il_ri_rs))/var(residuals(ery_il_ri))

ery_r2

ery_r2_full

ery_r2_wo_rs

#-----------Chloropic

#Model generation
chl_il_ri_rs <- lmer(Amplitude ~ log10(Ev_chl) + (log10(Ev_chl)|Code), data = data)
chl_il_ri <- lmer(Amplitude ~ log10(Ev_chl) + (1|Code), data = data)
chl_ri <- lmer(Amplitude ~ 1 + (1|Code), data = data)

anova(chl_il_ri_rs, chl_il_ri, chl_ri)

#Model summary
summary(chl_il_ri_rs)

confint(chl_il_ri_rs)

#Model check
qint <- ranef(chl_il_ri_rs)$Code[["(Intercept)"]]
qres <- residuals(chl_il_ri_rs)
qqnorm(qint, ylab = "Estimated random intercepts", xlim =c(-3,3), main="Random intercepts") +qqline(qint)
qqnorm(qres, xlim = c(-3,3), ylab="Estimated residuals", main= "Residuals") + qqline(qres)

hist(resid(chl_il_ri_rs))
xyplot(profile(chl_il_ri_rs))
densityplot(profile(chl_il_ri_rs))

#Model overview
plot(model1)

#R2
chl_r2 <-1-var(residuals(chl_il_ri_rs))/(var(model.response(model.frame(chl_il_ri_rs))))

chl_r2_full <- 1-var(residuals(chl_il_ri_rs))/var(residuals(chl_ri))

chl_r2_wo_rs <- 1-var(residuals(chl_il_ri_rs))/var(residuals(chl_il_ri))

chl_r2

chl_r2_full

chl_r2_wo_rs

#-----------Cyanopic

#Model generation
cya_il_ri_rs <- lmer(Amplitude ~ log10(Ev_cya) + (log10(Ev_cya)|Code), data = data)
cya_il_ri <- lmer(Amplitude ~ log10(Ev_cya) + (1|Code), data = data)
cya_ri <- lmer(Amplitude ~ 1 + (1|Code), data = data)

anova(cya_il_ri_rs, cya_il_ri, cya_ri)
anova(cya_il_ri_rs, cya_ri)

#Model summary
summary(cya_il_ri_rs)

confint(cya_il_ri_rs)

#Model check
qint <- ranef(cya_il_ri_rs)$Code[["(Intercept)"]]
qres <- residuals(cya_il_ri_rs)
qqnorm(qint, ylab = "Estimated random intercepts", xlim =c(-3,3), main="Random intercepts") +qqline(qint)
qqnorm(qres, xlim = c(-3,3), ylab="Estimated residuals", main= "Residuals") + qqline(qres)

hist(resid(cya_il_ri_rs))
xyplot(profile(cya_il_ri_rs))
densityplot(profile(cya_il_ri_rs))

#Model overview
plot(model1)

#R2
cya_r2 <-1-var(residuals(cya_il_ri_rs))/(var(model.response(model.frame(cya_il_ri_rs))))

cya_r2_full <- 1-var(residuals(cya_il_ri_rs))/var(residuals(cya_ri))

cya_r2_wo_rs <- 1-var(residuals(cya_il_ri_rs))/var(residuals(cya_il_ri))

cya_r2

cya_r2_full

cya_r2_wo_rs

```

Results: 


```{r 9 Illuminance all types}

full_model <- lmer(Amplitude ~ I(scale(log10(Ev_mel))) + I(scale(log10(Ev_sco))) + I(scale(log10(Ev_ery))) + I(scale(log10(Ev_chl))) + I(scale(log10(Ev_cya))) + (1|Code), data = data)

summary(full_model)
Anova(full_model)

1-var(residuals(full_model))/(var(model.response(model.frame(full_model))))

model1 <- lm(Amplitude ~ log10(Illuminance), data = data)
summary(model1)

model2 <- lm(Amplitude ~ log10(Ev10), data = data)
summary(model2)

model3 <- lm(Amplitude ~ log10(Eveq), data = data)
summary(model3)

model4 <- lm(Amplitude ~ log10(Evdash), data = data)
summary(model4)

model5 <- lm(Amplitude ~ log10(Ev_mel), data = data)
summary(model5)

model6 <- lm(Amplitude ~ log10(Ev_ery), data = data)
summary(model6)

model7 <- lm(Amplitude ~ log10(Ev_chl), data = data)
summary(model7)

model8 <- lm(Amplitude ~ log10(Ev_cya), data = data)
summary(model8)

```


```{r 10 Sex}

#Visual inspection, if Sex seems to influence time or wavelength
data %>% filter(Dir == "Down") %>% ggplot(aes(x=Wavelength, y = Amplitude, col = Sex)) + geom_point() + geom_smooth()
data %>% filter(Dir == "Up") %>% ggplot(aes(x=Wavelength, y = Amplitude, col = Sex)) + geom_point() + geom_smooth()

#Model generation
p10 <- bam(Amplitude ~ Sex + s(Index, k= 15) + s(Wavelength, k=15) + 
             s(Code, bs="re") + s(Wavelength, by = Code, m=1, k=14) + log10(Energy), 
                data = data, method = "fREML", family = scat, 
                control= list(nthreads=2), discrete = TRUE, drop.unused.levels=FALSE)

p10_2 <- bam(Amplitude ~ Sex + s(Index, by= oSex) + s(Index, k= 15) + s(Wavelength, k=15) + 
             s(Code, bs="re") + s(Wavelength, by = Code, m=1, k=14) + log10(Energy), 
                data = data, method = "fREML", family = scat, 
                control= list(nthreads=2), discrete = TRUE, drop.unused.levels=FALSE)

p10_3 <- bam(Amplitude ~ Sex + s(Wavelength, by= oSex) + s(Index, k= 15) + s(Wavelength, k=15) + 
             s(Code, bs="re") + s(Wavelength, by = Code, m=1, k=14) + log10(Energy), 
                data = data, method = "fREML", family = scat, 
                control= list(nthreads=2), discrete = TRUE, drop.unused.levels=FALSE)

#Model summary
p10_sum <- summary(p10)
p10_sum
p10_2_sum <- summary(p10_2)
p10_2_sum
p10_3_sum <- summary(p10_3)
p10_3_sum

#Model check
gam.check(p10, rep = 500)
acf_resid(p10, split_pred=c("Code"))
Box.test(p10$residuals, lag=20, type="Ljung-Box")

#Model overview
plot(p10, shade = TRUE, residuals = TRUE, all.terms = TRUE)

vis.gam(x = p10,
        view = c("Wavelength", "Index"),
        plot.type = "contour",
        cond = list(Code = "Average", Sex = "w"))

AIC(p5, p10, p10_2, p10_3)

#check for diameter reduction
p10_dia <- bam(Diameter_red ~ Sex + s(Index, k= 15) + s(Wavelength, k=15) + 
             s(Code, bs="re") + s(Wavelength, by = Code, m=1, k=14) + log10(Energy), 
                data = data, method = "fREML", family = scat, 
                control= list(nthreads=2), discrete = TRUE, drop.unused.levels=FALSE)

p10_dia_sum <- summary(p10_dia)
p10_dia_sum

data %>% group_by(Sex) %>% dplyr::summarize(Pupil_diameter = mean(Diameter), sd = sd(Diameter))

data %>% group_by(Sex) %>% dplyr::summarize(Pupil_diameter = mean(Diameter_red), sd = sd(Diameter_red))

data %>% group_by(Sex) %>% dplyr::summarize(Pupil_diameter = mean(unique(Diameter_red+Diameter)))

```

Results: Based on visual inspection, the effect of sex seems to be independent of time or wavelength, but rather a fixed parameter effect. The model shows, that women have a 5% smaller constriction, compared to men.

```{r 11 Daytime}

#Model generation

p11 <- bam(Amplitude ~ s(Index) + s(Wavelength, k=15) + s(Clocktime) + ti(Wavelength, Clocktime) + 
             s(Code, bs="re") + s(Wavelength, by = Code, m=1, k=14) + log10(Energy), 
                data = data, method = "fREML", family = scat, 
                control= list(nthreads=2), discrete = TRUE, drop.unused.levels=FALSE)

#Model summary
p11_sum <- summary(p11)
p11_sum

#Model check
gam.check(p11, rep = 500)
acf_resid(p11, split_pred=c("Code"))
Box.test(p11$residuals, lag=20, type="Ljung-Box")

#Model overview
plot(p11, shade = TRUE, residuals = TRUE, all.terms = TRUE)

vis.gam(x = p11,
        view = c("Wavelength", "Clocktime"),
        plot.type = "contour",
        too.far = 0.05,
        cond = list(Code = "Average"))

#for Model selection
AIC(p11, p5)

```

Results: The effect of daytime is twofold. In general, pupil constriction is hightest during the early afternoon. Further, during the late afternoon, wavelength seems less well definded in terms of a single peak. Increasing k for clocktime leads to a dissolved map regarding wavelength and clocktime.

```{r 12 Age}

#Model generation
p12 <- bam(Amplitude ~ s(Index) + s(Wavelength, k=15) + s(Age, k=11) + 
             s(Code, bs="re") + s(Wavelength, by = Code, m=1, k=16) + log10(Energy), 
                data = data, method = "fREML", family = scat, 
                control= list(nthreads=2), discrete = TRUE, drop.unused.levels=FALSE)

p12_1 <- bam(Amplitude ~ s(Index) + s(Wavelength, k=15) + s(Age, k=10) + ti(Wavelength, Age, k=15) +
             s(Code, bs="re") + s(Wavelength, by = Code, m=1, k=16) + log10(Energy), 
                data = data, method = "fREML", family = scat, 
                control= list(nthreads=2), discrete = TRUE, drop.unused.levels=FALSE)

#Model summary
p12_sum <- summary(p12)
p12_sum

p12_1_sum <-  summary(p12_1)
p12_1_sum

#Model check
gam.check(p12, rep = 500)
acf_resid(p12, split_pred=c("Code"))
Box.test(p12$residuals, lag=20, type="Ljung-Box")

#Model overview
plot(p12, shade = TRUE, residuals = TRUE, all.terms = TRUE)

plot(p12, select = 3, shade = TRUE, rug = F, ylim = c(-10, 10))


vis.gam(x = p12,
        view = c("Wavelength", "Age"),
        plot.type = "contour",
        cond = list(Code = "Average"))

vis.gam(x = p12_1,
        view = c("Wavelength", "Age"),
        plot.type = "contour",
        cond = list(Code = "Average"))

#for Model selection
AIC(p5, p12, p12_1)

```

Results: While Age is significant, its effect seems to be very small. Below the age of 25, constriction amplitude is somewhat smaller than average. Results regarding Time and Wavelength do not change. An interaction between age and Wavelength is not indicated by the data.

```{r 13 Model without normalization}

#Model generation
p13 <- bam(Diameter ~ s(Index) + s(Wavelength, k=15) + s(Code, bs="re") + s(Wavelength, by = Code, m=1, k=14) + log10(Energy), 
                data = data, method = "fREML", family = scat, 
                control= list(nthreads=2), discrete = TRUE, drop.unused.levels=FALSE)

p13_1 <- bam(Diameter_red ~ s(Index) + s(Wavelength, k=15) + s(Code, bs="re") + s(Wavelength, by = Code, m=1, k=14) + log10(Energy), 
                data = data, method = "fREML", family = scat, 
                control= list(nthreads=2), discrete = TRUE, drop.unused.levels=FALSE)

#Model summary
p13_sum <- summary(p13)
p13_sum

p13_1_sum <- summary(p13_1)
p13_1_sum

#Model check
gam.check(p13, rep = 500)
acf_resid(p13, split_pred=c("Code"))

gam.check(p13_1, rep = 500)
acf_resid(p13_1, split_pred=c("Code"))

#Model overview
plot(p13, shade = TRUE, residuals = TRUE, all.terms = TRUE)

plot(p13_1, shade = TRUE, residuals = TRUE, all.terms = TRUE)

vis.gam(x = p13,
        view = c("Wavelength", "Index"),
        plot.type = "contour",
        cond = list(Code = "Average"))

vis.gam(x = p13_1,
        view = c("Wavelength", "Index"),
        plot.type = "contour",
        cond = list(Code = "Average"))

AIC(p13, p5)

```
Results: While the model looking at Diameter instead of normalized constriction is a substantially worse fit than the normalized one, the basic results are the same. Namely, the diameter gets smaller until about step 16 (240 seconds in), and arond 540 nm. 

```{r 14 Chronotype}

#Model generation
p14 <- bam(Amplitude ~ s(Index) + s(Wavelength, k=15) + te(Wavelength, Chronotype) + 
             s(Code, bs="re") + s(Wavelength, by = Code, m=1, k=14) + log10(Energy), 
                data = data, method = "fREML", family = scat, 
                control= list(nthreads=2), discrete = TRUE, drop.unused.levels=FALSE)

p14_0 <- bam(Amplitude ~ s(Index) + s(Wavelength, k=15) + s(Chronotype) + s(Clocktime) + 
             s(Code, bs="re") + s(Wavelength, by = Code, m=1, k=14) + log10(Energy), 
                data = data, method = "fREML", family = scat, 
                control= list(nthreads=2), discrete = TRUE, drop.unused.levels=FALSE)

p14_1 <- bam(Amplitude ~ s(Index) + s(Wavelength, k=15) + ti(Wavelength, Chronotype, Clocktime) + 
             s(Code, bs="re") + s(Wavelength, by = Code, m=1, k=14) + log10(Energy), 
                data = data, method = "fREML", family = scat, 
                control= list(nthreads=2), discrete = TRUE, drop.unused.levels=FALSE)

p14_2 <- bam(Amplitude ~ s(Index) + s(Wavelength, k=15) + s(Chronotype) + s(Clocktime) + ti(Wavelength, Chronotype, Clocktime) + s(Code, bs="re") + s(Wavelength, by = Code, m=1, k=14) + log10(Energy), 
                data = data, method = "fREML", family = scat, 
                control= list(nthreads=2), discrete = TRUE, drop.unused.levels=FALSE)


#Model summary
p14_sum <- summary(p14)
p14_sum

p14_1_sum <- summary(p14_1)
p14_1_sum

p14_2_sum <- summary(p14_2)
p14_2_sum

#Model check
gam.check(p14, rep = 500)
acf_resid(p14, split_pred=c("Code"))

gam.check(p14_1, rep = 500)
acf_resid(p14_1, split_pred=c("Code"))

gam.check(p14_2, rep = 500)
acf_resid(p14_2, split_pred=c("Code"))


#Model overview
plot(p14, shade = TRUE, residuals = TRUE, all.terms = TRUE)
plot(p14_1, shade = TRUE, residuals = TRUE, all.terms = TRUE)
plot(p14_2, shade = TRUE, residuals = TRUE, all.terms = TRUE)

vis.gam(x = p14_1,
        view = c("Wavelength", "Chronotype"),
        plot.type = "contour", too.far = 0.05,
        cond = list(Code = "Average", Clocktime = 8.30), main = "8:30")

vis.gam(x = p14_1,
        view = c("Wavelength", "Chronotype"),
        plot.type = "contour", too.far = 0.05,
        cond = list(Code = "Average", Clocktime = 15), main = "15:00")

vis.gam(x = p14_1,
        view = c("Wavelength", "Chronotype"),
        plot.type = "contour", too.far = 0.05,
        cond = list(Code = "Average", Clocktime = 18), main = "18:00")

vis.gam(x = p14_2,
        view = c("Wavelength", "Chronotype"),
        plot.type = "contour", too.far = 0.05,
        cond = list(Code = "Average", Clocktime = 8.30), main = "8:30")

vis.gam(x = p14_2,
        view = c("Wavelength", "Chronotype"),
        plot.type = "contour", too.far = 0.05,
        cond = list(Code = "Average", Clocktime = 15), main = "15:00")

vis.gam(x = p14_2,
        view = c("Wavelength", "Chronotype"),
        plot.type = "contour", too.far = 0.05,
        cond = list(Code = "Average", Clocktime = 18), main = "18:00")

vis.gam(x = p14_1,
        view = c("Clocktime", "Chronotype"),
        plot.type = "contour", too.far = .1, color = "heat",
        cond = list(Code = "Average", Wavelength = 600), main = "Einfluss von Chronotyp und Tageszeit auf Konstriktionsamplitude",
        zlim = c(25, 45));  gradientLegend(valRange=c(25,45),pos=0.85, side=3, color = "heat", inside = TRUE)
        
vis.gam(x = p14_1,
        view = c("Wavelength", "Clocktime"),
        plot.type = "contour", too.far = 0.1,
        cond = list(Code = "Average"))

 #Model Selection
AIC(p14, p14_0, p14_1, p14_2, p5)


```
Result:There is an interesting connection between Wavelength, Chronotype, and Clocktime. In the evening, later chronotypes (lower score) tend towards a lower peak wavelength, and overall to a more pronounced peak. In the morning, theses connections are vice versa. In general, early chronotypes tend to a peak constriction in the morning and to a lower constriction in the evening - and vice versa. Also, interestingly during early hours, only few late chronotypes showed up for measurements. 

```{r 15 All dependencies}

#Model generation

p15 <- bam(Amplitude ~ Sex + ti(Index, Wavelength, k=12) + s(Age, k=11) + s(Index) + s(Wavelength, k=15) + ti(Wavelength, Chronotype, Clocktime) + 
             s(Code, bs="re") + s(Wavelength, by = Code, m=1, k=14) + log10(Energy), 
                data = data, method = "fREML", family = scat, 
                control= list(nthreads=2), discrete = TRUE, drop.unused.levels=FALSE)


p15_3 <- bam(Amplitude ~ Sex + ti(Index, Wavelength, k=12) + s(Age, k=11) + s(Index) + s(Chronotype) + s(Clocktime) + s(Wavelength, k=15) + ti(Wavelength, Chronotype, Clocktime) + 
             s(Code, bs="re") + s(Wavelength, by = Code, m=1, k=14) + log10(Energy), 
                data = data, method = "fREML", family = scat, 
                control= list(nthreads=2), discrete = TRUE, drop.unused.levels=FALSE)

p15_4 <- bam(Amplitude ~ Sex + ti(Index, Wavelength, k=12) + s(Age, k=11) + s(Index) + s(Chronotype) + s(Clocktime) + s(Wavelength, k=15) + ti(Wavelength, Chronotype, Clocktime) + 
             s(Code, bs="re") + log10(Energy), 
                data = data, method = "fREML", family = scat, 
                control= list(nthreads=2), discrete = TRUE, drop.unused.levels=FALSE)

p15_5 <- bam(Amplitude ~ Sex + ti(Index, Wavelength, k=12) + s(Age, k=11) + s(Index) + s(Clocktime) + s(Wavelength, k=15) + ti(Wavelength, Chronotype, Clocktime) + 
             s(Code, bs="re") + s(Wavelength, by = Code, m=1, k=14) + log10(Energy), 
                data = data, method = "fREML", family = scat, 
                control= list(nthreads=2), discrete = TRUE, drop.unused.levels=FALSE)

p15_6 <- bam(Amplitude ~ Sex + ti(Index, Wavelength, k=12) + s(Age, k=11) + s(Index) + s(Chronotype) + s(Wavelength, k=15) + ti(Wavelength, Chronotype, Clocktime) + 
             s(Code, bs="re") + s(Wavelength, by = Code, m=1, k=14) + log10(Energy), 
                data = data, method = "fREML", family = scat, 
                control= list(nthreads=2), discrete = TRUE, drop.unused.levels=FALSE)


#Model summary
p15_sum <- summary(p15)
p15_sum

p15_1_sum <- summary(p15_1)
p15_1_sum

p15_2_sum <- summary(p15_2)
p15_2_sum

p15_3_sum <- summary(p15_3)
p15_3_sum

p15_4_sum <- summary(p15_4)
p15_4_sum

p15_5_sum <- summary(p15_5)
p15_5_sum

p15_6_sum <- summary(p15_6)
p15_6_sum


#Model check
gam.check(p15, rep = 500)
acf_resid(p15, split_pred=c("Code"))

gam.check(p15_2, rep = 500)
acf_resid(p15_2, split_pred=c("Code"))

#Model overview
plot(p15_3, shade = TRUE, residuals = TRUE, all.terms = TRUE)

plot(p15_3, select = 2, shade = TRUE, residuals = TRUE, all.terms = TRUE, ylim = c(-10, 10))
plot(p15_5, select = 2, shade = TRUE, residuals = TRUE, all.terms = TRUE, ylim = c(-10, 10))
plot(p15_6, select = 2, shade = TRUE, residuals = TRUE, all.terms = TRUE, ylim = c(-10, 10))

plot(p15_2, select = 3, shade = TRUE, rug = F, ylim = c(-10, 10))
plot(p14_1, select = 3, shade = TRUE, rug = F, ylim = c(-10, 10))

plot(p15_2, select = 1, shade = TRUE, rug = F)
plot(p6, select = 3, shade = TRUE, rug = F)

 #Model Selection
AIC(p14_2, p5, p15_3, p15_4, p15_5, p15_6)

```

```{r correlations}

cor_data <- data %>% group_by(Code) %>% dplyr::summarize(Age = mean(Age), Chronotype = mean(Chronotype), Clocktime = mean(Clocktime))

cor.test(cor_data$Age, cor_data$Chronotype, method = "pearson")
cor.test(cor_data$Age, cor_data$Clocktime, method = "pearson")
cor.test(cor_data$Chronotype, cor_data$Clocktime, method = "pearson")

```

#### Saving the Environment

```{r Saving the Environment}

save.image(here::here("pupil_result_gam_aver.RData"))

```
