# Supplementary material for: Spectral dependency of the human pupillary light reflex. Influences of pre-adaptation and chronotype
Source: PLoS One. 2022 Jan 12;17(1):e0253030. doi: 10.1371/journal.pone.0253030 (PMC8754338; doi:10.1371/journal.pone.0253030)
Supplement: S3 File — Zip file containing several files necessary to replicate the statistical analysis and generation of graphics. Besides some external tables, an R-function file, and three pictures to mark the respective experiment in graphs, the zip file consists of nine R-Markdown scripts. One of these is used to set up the data prior to analysis. The necessary data can be downloaded from the Open Science Framework [39]. Five of the R-Markdown files are for analysis of Experiment I, II, III Short, III Long, and the pooled data. The eighth file is for graphics generation. The second-to-last file takes a sample of ten random participants from the first experiment for every protocol and builds the base model from this subset. This sample analysis is to show that the main dependencies of wavelength and series can come from a smaller sample. An html file with the same file name shows an example. The last file is for calculating estimates for prereceptoral filtering and using those estimates to calculate irradiance and photon density values from the spectral irradiance measurements. (ZIP) [file pone.0253030.s017.zip › 02_Experiment_II.Rmd]

---
title: "Pupil results - Experiment II"
output: html_notebook
---

This file generates generalized additive (mixed) models from the data.
Model Generation and evaluation is heavily inspired by 
- 2019 Pedersen et al. "Hierarchical generalized additive models in ecology: an introduction with mgcv"
- 2017 Sóskuthy M. "Generalised additive mixed models for dynamic analysis in linguistics: a practical introduction" (arXiv 1703.05339v1)
- 2018 Simpson G.L. "Modelling Palaeoecological Time Series Using Generalised Additive Models"


```{r Setup}

```

## Experiment 2

In Experiment 2, Participants went through three settings in randomized order. Setting 3 (called "Center 1" ) starts at 550 nm wavelength, after a dark adaptation period of 90 seconds and flips through the spectrum in 61 steps of 15 second duration. In the time between two light steps, a shutter is closed for 9 seconds, covering the time it takes the monochromator to reach the next step. Setting 4 (called "Center 2") starts at 550 nm as well, but goes through the spectrum in reversed order to "Center 1", all else staying the same. Setting 5 (called "Center 3") is a copy of "Center 1", but without the shutter. This means, the light during the time where the monochromator adjusts the wavelengths are visible to the participant. Also, the next light step starts, not after 9 seconds, but after the correct setting is reached. 


In the next chunk, a model is created from the data of the second experiment, differentiating between programmes with darkness(Central 1, Central 2), and without (Central 3)


Several parameters are named differently in the raw data and, consequently, in the RMD scripts, compared to the main publications. The following is a list of parameter translations where necessary:

Data/Script = Publication :
Amplitude = nPC (normalized Pupil Constriction, %) with a single baseline value taken for the whole protocol
Amplitude3 = nPC with the baseline value from the last second of the previous wavelength
Wavelength = Wavelength Peak (nm)
Diameter = Pupil Diameter (mm)
Index = Series
Code = Participant
Clocktime = Time of Day
Dir = Protocol
Energy = Irradiance (W/m2)
I_minus_1 = Previous Wavelength Peak (nm)
Evdash = Scotopic Illuminance (lx)
Every = Erythropic Equivalent of Daylight Illuminance (lx)
Evchl = Chloropic Equivalent of Daylight Illuminance (lx)
Evcya = Cyanopic Equivalent of Daylight Illuminance (lx)
Evsco = Rhodopic Equivalent of Daylight Illuminance (lx)
Ev10 = Illuminance for a 10° Observer (lx)
Eveq = Mesopic (equivalent) Illuminance (lx)
Time = Time since Start of the Wavelength Step (s) - 0 is the second from 0 to 1; 1 is the second from 1 to 2;...
Dark = whether Light is continuous (FALSE) or discontinuous

```{r 2_1 Darkness}

#Model generation

p2_0 <- bam(Amplitude ~ Dark + s(Index) + s(Wavelength, k = 15) + s(CodeDir, bs="re") + 
              s(Wavelength, by = CodeDir, m=1, k=15) + log10(Energy), 
                data = data2, method = "fREML", family = scat, 
                control= list(nthreads=2), discrete = TRUE, drop.unused.levels=FALSE)

p2_1 <- bam(Amplitude ~ Dark + s(Index) + s(Wavelength, k = 15) + s(Wavelength, by = Dark, k = 15) + s(CodeDir, bs="re") + 
              s(Wavelength, by = CodeDir, m=1, k=15) + log10(Energy), 
                data = data2, method = "fREML", family = scat, 
                control= list(nthreads=2), discrete = TRUE, drop.unused.levels=FALSE)

p2_1c <- bam(Amplitude ~ Dark + s(Index) + s(Wavelength, k = 15) + s(Wavelength, by = Dark, k = 15) + s(CodeDir, bs="re") + 
              s(Wavelength, by = CodeDir, m=1, k=15), 
                data = data2, method = "fREML", family = scat, 
                control= list(nthreads=2), discrete = TRUE, drop.unused.levels=FALSE)

#Model summary
p2_0_sum <- summary(p2_0)
p2_0_sum

p2_1_sum <- summary(p2_1)
p2_1_sum

p2_1c_sum <- summary(p2_1c)
p2_1c_sum

#Model check
gam.check(p2_1, rep = 500)
acf_resid(p2_1, split_pred=c("CodeDir"))
Box.test(p2_1$residuals, lag=20, type="Ljung-Box")

#Model overview
plot(p2_1, shade = TRUE, residuals = TRUE, cex = 1, all.terms = TRUE)
plot(p2_1, select = 3, shade = TRUE, rug = F)
plot(p2_1, select = 3, shade = TRUE, shift = coef(p2_1)[1], rug = F, seWithMean = TRUE)

plot(p2_1b, shade = TRUE, residuals = TRUE, cex = 1, all.terms = TRUE)

vis.gam(x= p2_1,
        view = "Wavelength")

vis.gam(x = p2_1,
        view = c("Wavelength", "Index"),
        plot.type = "contour",
        too.far = 0.1,
        cond = list(CodeDir = "Average", Dark = FALSE))


#for Model selection
AIC(p2_0, p2_1, p2_1c)

#here, differences for the two plots are generated

pred_p2_1 <- tibble("Wavelength" = rep(seq(from = 400, to = 700, length.out = 61), 2), 
                     "Index" = mean(prog$index), 
                     "Energy" = mean(prog$Sum_E_4),
                     "CodeDir" = "Average",
                    "Dark" = rep(c(TRUE, FALSE), each = 61)
                     )

xp <- predict(p2_1, newdata = pred_p2_1, type = 'lpmatrix')

c1 <- grepl("TRUE", colnames(xp))
c2 <- grepl("FALSE", colnames(xp))

r1 <- with(pred_p2_1, Dark == TRUE)
r2 <- with(pred_p2_1, Dark == FALSE)

X <- xp[r1,] - xp[r2,]
X[, ! (c1 | c2)] <- 0


dif <- X %*% coef(p2_1)
se <- sqrt(rowSums((X %*% vcov(p2_1)) * X))
upr <-  dif + (1.96*se)
lwr <-  dif - (1.96*se)

difference_data <- data.frame("Wavelength" = seq(from = 400, to = 700, length.out = 61), dif, upr, lwr)

ggplot(difference_data, aes(x = Wavelength, y = dif))+
  geom_ribbon(aes(ymin = lwr, ymax = upr), alpha = 0.2) +
  geom_line()+
  theme_cowplot()

range(difference_data$dif)


# Variation due to participants
coefs <- tibble("Name" = names(coef(p2_1)), "Value" = as.numeric(coef(p2_1)))

coefs$Name <- coefs$Name %>% str_replace_all("\\(|\\)", "")

code_coefs <- coefs %>% filter(str_detect(coefs$Name, pattern = "sCodeDir"))
code_coefs[-length(code_coefs$Name),]

sd(code_coefs$Value)

sd(residuals(p5))
gam.vcomp(p5)


sd(residuals(p2_1))

```
Results: The influence of time (Index) is a little different in this Experiment, in that steps after the 20st pupil constriction does not seem to fade, as it did in Experiment 1. Wavelength is highly dependent on intermediate Darkness, to the point where a time of darkness between the light steps shifts the peak constriction wavelength from around 540 nm to just above 500 nm.

In the next chunk, we try a different modelling approach with a separate modelling of Mean and Variance. In the end, this model will be compared to the previous model in order to see, if it improves model accuracy.

```{r 2_1b Location, Scale}

#Model generation

p2_1b <- gam(list( Amplitude ~ Dark + s(Index) + s(Wavelength, by = Dark) + s(Wavelength, CodeDir, bs="fs"), 
                   ~ Dark + s(Index) + s(Wavelength, by = Dark) + s(CodeDir, bs="re")), 
                data = data2, method = "REML", family = gaulss())

acf_resid(p2_1b, split_pred=c("CodeDir"))
Box.test(p2_1$residuals, lag=20, type="Ljung-Box")

plot(p2_1b, select = 3, shade = TRUE, rug = F, ylim = c(-1, 1))
plot(p2_1b, select = 4, shade = TRUE, rug = F, ylim = c(-1, 1))
plot(p2_1b, shade = TRUE, residuals = TRUE, cex = 1, all.terms = TRUE)

summary(p2_1b)

plot_smooth(p2_1b, view = "Wavelength", rm.ranef = TRUE, cond = list(Dark = TRUE))
gam.check(p2_1b)
plot_smooth(p2_1b, view = "Wavelength", rm.ranef = TRUE)

vis.gam(x = p2_1b,
        view = c("Wavelength", "Index"),
        plot.type = "contour",
        too.far = 0.1,
        cond = list(CodeDir = "Average", Dark = TRUE))

#for Model selection
AIC(p2_1b, p2_1)

```
Results: There is no real evidence, that the model with a location and scale estimation performs better than the T-scaled model. For computational reasons, the original model structure is therefore kept. 

In the next chunk, the last model is repeated, but with Settings as Differentiator

```{r 2_2 Setting}

#Model generation
p2_2 <- bam(Amplitude ~ Dir + s(Index) + s(Wavelength, by = Dir, k = 15) + s(CodeDir, bs="re") + 
              s(Wavelength, by = CodeDir, m=1, k=15) + log10(Energy), 
                data = data2, method = "fREML", family = scat, 
                control= list(nthreads=2), discrete = TRUE, drop.unused.levels=FALSE)


#Model summary
p2_2_sum <- summary(p2_2)
p2_2_sum

#Model check
gam.check(p2_2, rep = 500)
acf_resid(p2_2, split_pred=c("CodeDir"))
Box.test(p2_2$residuals, lag=20, type="Ljung-Box")

#Model overview
plot(p2_2, shade = TRUE, residuals = TRUE, all.terms = TRUE)
plot(p2_2, select = 2, shade = TRUE, shift = coef(p2_2)[1], rug = F, seWithMean = TRUE)

vis.gam(x = p2_2,
        view = c("Wavelength", "Index"),
        plot.type = "contour",
        cond = list(CodeDir = "Average", Dir = "Central3"))

#for Model selection
AIC(p2_2)

```
Results: The individuals smooths seem to replicate the Model p2_1 essence in terms of peak constriction wavelength. 


```{r 2_3 Interaction of Time and Wavelength}

#Model generation
p2_3 <- bam(Amplitude ~ Dark + s(Index) + s(Wavelength, k = 15) + s(Wavelength, by = Dark, k = 15) + ti(Wavelength, Index) + s(CodeDir, bs="re") + 
              s(Wavelength, by = CodeDir, m=1, k=15) + log10(Energy), 
                data = data2, method = "fREML", family = scat, 
                control= list(nthreads=2), discrete = TRUE, drop.unused.levels=FALSE)

#Model summary
p2_3_sum <- summary(p2_3)
p2_3_sum

#Model check
gam.check(p2_3, rep = 500)
acf_resid(p2_3, split_pred=c("CodeDir"))
Box.test(p2_3$residuals, lag=20, type="Ljung-Box")

#Model overview
plot(p2_3, shade = TRUE, residuals = TRUE, cex = 1, all.terms = TRUE)
plot(p2_3, select = 2, shade = TRUE, shift = coef(p2_3)[1], rug = F, seWithMean = TRUE)
plot(p2_3, select = 4, shade = TRUE, rug = F, seWithMean = TRUE, scheme = 2)
plot(p2_3, select = 3, shade = TRUE, shift = coef(p2_3)[1], rug = F, seWithMean = TRUE)

vis.gam(x = p2_3,
        view = c("Wavelength", "Index"),
        plot.type = "contour",
        too.far = 0.1,
        cond = list(CodeDir = "Average", Dark = TRUE))

#for Model selection
AIC(p2_3, p2_1)

```
Results: The interaction between Wavelength and Time is not significant

In the next chunk the Influence of the prior Wavelength step is explored.

```{r 2_4 2_5 Prior light Step}

#Model generation
p2_4 <- bam(Amplitude ~ Dark + s(Index) + s(Wavelength, k=15) + s(Wavelength, by = Dark, k = 15) + s(CodeDir, bs="re") + s(I_minus_1, k = 15) +
              s(Wavelength, by = CodeDir, m=1, k=15) + log10(Energy), 
                data = data2, method = "fREML", family = scat, 
                control= list(nthreads=2), discrete = TRUE, drop.unused.levels=FALSE)

p2_5 <- bam(Amplitude ~ s(Index) + s(Wavelength, k = 15) + s(CodeDir, bs="re") + s(I_minus_1, k = 15) +
              s(Wavelength, by = CodeDir, m=1, k=15) + log10(Energy), 
                data = subset(data2, Dir %in% c("Central1", "Central2")), method = "fREML", family = scat, 
                control= list(nthreads=2), discrete = TRUE, drop.unused.levels=FALSE)

#Model summary
p2_4_sum <- summary(p2_4)
p2_4b_sum <- summary(p2_4b)
p2_5_sum <- summary(p2_5)
p2_4_sum
p2_4b_sum
p2_5_sum

#Model check
gam.check(p2_4, rep = 500)
acf_resid(p2_4, split_pred=c("CodeDir"))
Box.test(p2_4$residuals, lag=20, type="Ljung-Box")

#Model overview
plot(p2_4, shade = TRUE, residuals = TRUE, cex = 1, all.terms = TRUE)
plot(p2_4b, shade = TRUE, residuals = TRUE, cex = 1, all.terms = TRUE)
plot(p2_5, shade = TRUE, residuals = TRUE, cex = 1, all.terms = TRUE)
plot(p2_4, select = 6, shade = TRUE, shift = coef(p2_4)[1], rug = F, seWithMean = TRUE)
plot(p2_4, select = 3, shade = TRUE, shift = coef(p2_4)[1], rug = F, seWithMean = TRUE)

vis.gam(x = p2_4,
        view = c("Wavelength", "I_minus_1"),
        plot.type = "contour",
        too.far = 0.1,
        cond = list(CodeDir = "Average", Dark = TRUE))

#for Model selection
AIC(p2_4, p2_4b, p2_1)

```
Result: The prior light step is not significant. This is true for the whole dataset, as well as when looking only at the "Darkness" Settiings 3 and 4.

In the next chunk, the influence of Sex is explored:

```{r 2_6 Sex, Chronotype, time of day}

#Model generation
p2_6 <- bam(Amplitude ~ Dark + Sex + s(Index) + s(Wavelength, k=15) + s(Wavelength, by = Dark, k = 15) + s(CodeDir, bs="re") + 
              s(Wavelength, by = CodeDir, m=1, k=15) + log10(Energy), 
                data = data2, method = "fREML", family = scat, 
                control= list(nthreads=2), discrete = TRUE, drop.unused.levels=FALSE)

p2_6b <- bam(Amplitude ~ Dark + s(Age, k=5) + s(Index) + s(Wavelength, k=15) + s(Wavelength, by = Dark, k = 15) + s(CodeDir, bs="re") + 
              s(Wavelength, by = CodeDir, m=1, k=15) + log10(Energy), 
                data = data2, method = "fREML", family = scat, 
                control= list(nthreads=2), discrete = TRUE, drop.unused.levels=FALSE)

p2_6c <- bam(Amplitude ~ Dark + s(Chronotype, k=5) + s(Index) + s(Wavelength, k=15) + s(Wavelength, by = Dark, k = 15) + s(CodeDir, bs="re") + 
              s(Wavelength, by = CodeDir, m=1, k=15) + log10(Energy), 
                data = data2, method = "fREML", family = scat, 
                control= list(nthreads=2), discrete = TRUE, drop.unused.levels=FALSE)

p2_6d <- bam(Amplitude ~ Dark + s(Clocktime, k=5) + s(Index) + s(Wavelength, k=15) + s(Wavelength, by = Dark, k = 15) + s(CodeDir, bs="re") + 
              s(Wavelength, by = CodeDir, m=1, k=15) + log10(Energy), 
                data = data2, method = "fREML", family = scat, 
                control= list(nthreads=2), discrete = TRUE, drop.unused.levels=FALSE)


p2_6e <- bam(Amplitude ~ Dark + s(Clocktime, k=5) + ti(Wavelength, Chronotype, Clocktime) + s(Chronotype, k=5)+ s(Index) + s(Wavelength, k=15) + s(Wavelength, by = Dark, k = 15) + s(CodeDir, bs="re") + 
              s(Wavelength, by = CodeDir, m=1, k=15) + log10(Energy), 
                data = data2, method = "fREML", family = scat, 
                control= list(nthreads=2), discrete = TRUE, drop.unused.levels=FALSE)

#Model summary
p2_6_sum <- summary(p2_6)
p2_6_sum

p2_6b_sum <- summary(p2_6b)
p2_6b_sum

p2_6c_sum <- summary(p2_6c)
p2_6c_sum

p2_6d_sum <- summary(p2_6d)
p2_6d_sum

p2_6e_sum <- summary(p2_6e)
p2_6e_sum

#Model check
gam.check(p2_6, rep = 500)
acf_resid(p2_6, split_pred=c("CodeDir"))
Box.test(p2_6$residuals, lag=20, type="Ljung-Box")

#Model overview
plot(p2_6, shade = TRUE, residuals = TRUE, cex = 1, all.terms = TRUE)
plot(p2_6e, shade = TRUE, residuals = TRUE, cex = 1, all.terms = TRUE)
plot(p2_6, select = 2, shade = TRUE, shift = coef(p2_6)[1], rug = F, seWithMean = TRUE)
plot(p2_6, select = 3, shade = TRUE, shift = coef(p2_6)[1], rug = F, seWithMean = TRUE)

vis.gam(x = p2_6,
        view = c("Wavelength", "Index"),
        plot.type = "contour",
        too.far = 0.1,
        cond = list(CodeDir = "Average", Dark = TRUE))

vis.gam(x = p2_6e,
        view = c("Wavelength", "Chronotype"),
        plot.type = "contour", too.far = 0.05,
        cond = list(Code = "Average", Clocktime = 18.30), main = "18:30")

#for Model selection
AIC(p2_6, p2_1, p2_6b, p2_6c, p2_6d, p2_6e)

```
Results: Sex is not significant in Experiment 2.


The next chunk explores, if these findings change, based on the pupil diameter prior to each step (only for Settings 3 and 4, with Darkness).

```{r 2_9 Amplitude 3}

#Model generation
p2_9 <- bam(Amplitude3 ~ s(Index) + te(Wavelength, Time, k = c(10, 24)) + s(CodeDir, bs="re") + 
              s(Wavelength, by = CodeDir, m=1, k=20) + log10(Energy), 
                data = data4, method = "fREML", family = scat, 
                control= list(nthreads=2), discrete = TRUE, drop.unused.levels=FALSE)

r1 <- start_value_rho(p2_9, split_pred=c("CodeDir"))

p2_9 <- bam(Amplitude3 ~ s(Index) + te(Wavelength, Time, k = c(10, 24)) + s(CodeDir, bs="re") + 
              s(Wavelength, by = CodeDir, m=1, k=20) + log10(Energy), 
                data = data4, method = "fREML", family = scat, 
                control= list(nthreads=2), discrete = TRUE, drop.unused.levels=FALSE, rho = r1, AR.start = data4$start_event)


#Model summary
p2_9_sum <- summary(p2_9)
p2_9_sum

#Model check
gam.check(p2_9, rep = 500)
acf_resid(p2_9, split_pred=c("CodeDir"))
Box.test(p2_9$residuals, lag=20, type="Ljung-Box")

#Model overview
plot(p2_9, shade = TRUE, residuals = TRUE, cex = 1, all.terms = TRUE)
plot(p2_9, select = 2, shade = TRUE, shift = coef(p2_9)[1], rug = F, seWithMean = TRUE, scheme = 2, too.far = 0.05)
plot(p2_9, select = 3, shade = TRUE, shift = coef(p2_9)[1], rug = F, seWithMean = TRUE, scheme = 2, too.far = 0.05)

vis.gam(x = p2_9,
        view = c("Wavelength", "Time"),
        plot.type = "contour",
        too.far = 0.1,
        cond = list(CodeDir = "Average"))

plot_smooth(p2_9, view = "Wavelength", rm.ranef = TRUE, cond = list(Time = 9, CodeDir = "Average"))

#for Model selection
AIC(p2_9)

```
Results: This alternative view does not change the basic results of peak shift.

```{r 2_10 Second_Averages 2}

#Model generation
p2_10_0 <- bam(Amplitude ~ Dark + s(Index) + te(Wavelength, Time, by = Dark, k = c(10, 24)) +
              s(CodeDir, bs="re") + s(Wavelength, by = CodeDir, m=1, k=20) + log10(Energy), 
                data = data3, method = "fREML", family = scat, 
                control= list(nthreads=2), discrete = TRUE, drop.unused.levels=FALSE)

p2_10_0b <- bam(Amplitude ~ Dark + s(Index) + te(Wavelength, k = c(10, 24)) + te(Wavelength, Time, by = Dark, k = c(10, 24)) +
              s(CodeDir, bs="re") + s(Wavelength, by = CodeDir, m=1, k=20) + log10(Energy), 
                data = data3, method = "fREML", family = scat, 
                control= list(nthreads=2), discrete = TRUE, drop.unused.levels=FALSE)

p2_10_0c <- bam(Amplitude ~ Dark + s(Index) + te(Wavelength, Time, by = Dark, k = c(10, 24)) +
              s(CodeDir, bs="re") + s(Wavelength, by = CodeDir, m=1, k=20), 
                data = data3, method = "fREML", family = scat, 
                control= list(nthreads=2), discrete = TRUE, drop.unused.levels=FALSE)


AIC(p2_10_0, p2_10_0b, p2_10_0c)

r1 <- start_value_rho(p2_10_0, split_pred=c("CodeDir"))
r2 <- start_value_rho(p2_10_0b, split_pred=c("CodeDir"))
r3 <- start_value_rho(p2_10_0c, split_pred=c("CodeDir"))


p2_10 <- bam(Amplitude ~ Dark + s(Index) + te(Wavelength, Time, by = Dark, k = c(10, 24)) +
              s(CodeDir, bs="re") + s(Wavelength, by = CodeDir, m=1, k=20) + log10(Energy), 
                data = data3, method = "fREML", family = scat, 
                control= list(nthreads=2), discrete = TRUE, drop.unused.levels=FALSE, rho = r1, AR.start = data3$start_event)

p2_10b <- bam(Amplitude ~ Dark + s(Index) + te(Wavelength, k = c(10, 24)) + te(Wavelength, Time, by = Dark, k = c(10, 24)) +
              s(CodeDir, bs="re") + s(Wavelength, by = CodeDir, m=1, k=20) + log10(Energy), 
                data = data3, method = "fREML", family = scat, 
                control= list(nthreads=2), discrete = TRUE, drop.unused.levels=FALSE, rho = r1, AR.start = data3$start_event)

p2_10c <- bam(Amplitude ~ Dark + s(Index) + te(Wavelength, Time, by = Dark, k = c(10, 24)) +
              s(CodeDir, bs="re") + s(Wavelength, by = CodeDir, m=1, k=20), 
                data = data3, method = "fREML", family = scat, 
                control= list(nthreads=2), discrete = TRUE, drop.unused.levels=FALSE, rho = r3, AR.start = data3$start_event)


#Model summary
p2_10_sum <- summary(p2_10)
p2_10_sum

p2_10c_sum <- summary(p2_10c)
p2_10c_sum

#Model check
gam.check(p2_10, rep = 500)
acf_resid(p2_10, split_pred= "AR.start")

#Model overview
plot(p2_10, shade = TRUE, residuals = TRUE, cex = 1, all.terms = TRUE)
plot(p2_10, select = 2, shade = TRUE, shift = coef(p2_10)[1], rug = F, seWithMean = TRUE, scheme = 2, too.far = 0.05)
plot(p2_10, select = 3, shade = TRUE, shift = coef(p2_10)[1], rug = F, seWithMean = TRUE, scheme = 2, too.far = 0.05)

vis.gam(x = p2_10,
        view = c("Wavelength", "Time"),
        plot.type = "contour",
        too.far = 0.1,
        cond = list(CodeDir = "Average", Dark = FALSE))

vis.gam(x = p2_10,
        view = c("Wavelength", "Time"),
        plot.type = "contour",
        too.far = 0.1,
        cond = list(CodeDir = "Average", Dark = TRUE))

vis.gam(x = p2_10,
        view = c("Wavelength", "Time"),
        plot.type = "perspective",
        too.far = 0.1,
        se = 1.96,
        cond = list(CodeDir = "Average", Dark = TRUE),
        theta = 135, phi = 30)

vis.gam(x = p2_10c,
        view = c("Wavelength", "Time"),
        plot.type = "perspective",
        too.far = 0.1,
        se = 1.96,
        cond = list(CodeDir = "Average", Dark = TRUE),
        theta = 135, phi = 30)

vis.gam(x = p2_10c,
        view = c("Wavelength", "Time"),
        plot.type = "contour",
        too.far = 0.1,
        cond = list(CodeDir = "Average", Dark = FALSE))

vis.gam(x = p2_10c,
        view = c("Wavelength", "Time"),
        plot.type = "contour",
        too.far = 0.1,
        cond = list(CodeDir = "Average", Dark = TRUE))


plot_smooth(p2_10, view = "Wavelength", rm.ranef = TRUE, cond = list(Dark = TRUE, Time = 14, CodeDir = "Average"))


#for Model selection
AIC(p2_10, p2_10b, p2_10c)


#Calculate relevant differences
pred_p2_10 <- tibble("Wavelength" = rep(seq(from = 400, to = 700, length.out = 61), 24 * 2), 
                     "Index" = mean(prog$index), 
                     "Energy" = mean(prog$Sum_E_4),
                     "CodeDir" = "Average",
                     "Time" = rep(rep(0:23, each = 61), 2),
                     "Dark" = c(rep(TRUE, 61*24), rep(FALSE, 61*24))
                     )

xp <- predict(p2_10, newdata = pred_p2_10, type = 'lpmatrix')

c1 <- grepl("TRUE", colnames(xp))
c2 <- grepl("FALSE", colnames(xp))

r1 <- with(pred_p2_10, Dark == TRUE)
r2 <- with(pred_p2_10, Dark == FALSE)

X <- xp[r1,] - xp[r2,]
X[, ! (c1 | c2)] <- 0


dif <- X %*% coef(p2_10)
se <- sqrt(rowSums((X %*% vcov(p2_10)) * X))
upr <-  dif + (1.96*se)
lwr <-  dif - (1.96*se)

difference_data2 <- data.frame("Wavelength" = rep(seq(from = 400, to = 700, length.out = 61), 24), 
                               "Time" = rep(0:23, each = 61),
                               dif, 
                               upr, 
                               lwr)

ggplot(difference_data2, aes(x = Wavelength, y = dif))+
  geom_ribbon(aes(ymin = lwr, ymax = upr), alpha = 0.2) +
  geom_line()+
  theme_cowplot()

range(difference_data2$dif)

```
Results: These Results clearly show, that without Dark-Periods between Steps, the pupil constriction follows the V(lambda)-peak. With Dark-Periods, there are two findings. First, the peak constriction wavelenght shifts, as time goes on. Second, after Dark, the redilation follows a different distribution, with a faster redilation for higher wavelengths. This model has Problems with Autocorrelation, however, therefore Model 2_10 is to be preferred. 

## Illuminance Experiment 2
### without darkness periods
```{r E2 ill wo}

#Model generation
ill_il_ri_rs2 <- lmer(Amplitude ~ log10(Illuminance) + (log10(Illuminance)|Code), data = data_ill_wo)
ill_il_ri2 <- lmer(Amplitude ~ log10(Illuminance) + (1|Code), data = data_ill_wo)
ill_ri2 <- lmer(Amplitude ~ 1 + (1|Code), data = data_ill_wo)

anova(ill_il_ri_rs2, ill_il_ri2, ill_ri2)

#Model summary
summary(ill_il_ri_rs2)

confint(ill_il_ri_rs2)

#Model check
qint <- ranef(ill_il_ri_rs2)$Code[["(Intercept)"]]
qres <- residuals(ill_il_ri_rs2)
qqnorm(qint, ylab = "Estimated random intercepts", xlim =c(-3,3), main="Random intercepts") +qqline(qint)
qqnorm(qres, xlim = c(-3,3), ylab="Estimated residuals", main= "Residuals") + qqline(qres)

hist(resid(ill_il_ri_rs2))
xyplot(profile(ill_il_ri_rs2))
densityplot(profile(ill_il_ri_rs2))

#Model overview
plot(ill_il_ri_rs2)
visreg(ill_il_ri_rs2, xtrans = log10)

#R2
ill_r22 <-1-var(residuals(ill_il_ri_rs2))/(var(model.response(model.frame(ill_il_ri_rs2))))

ill_r2_full2 <- 1-var(residuals(ill_il_ri_rs2))/var(residuals(ill_ri2))

ill_r2_wo_rs2 <- 1-var(residuals(ill_il_ri_rs2))/var(residuals(ill_il_ri2))

ill_r22

ill_r2_full2

ill_r2_wo_rs2

```


```{r E2 10 wo}
#-----------10°

#Model generation
i10_il_ri_rs2 <- lmer(Amplitude ~ log10(Ev10) + (log10(Ev10)|Code), data = data_ill_wo)
i10_il_ri2 <- lmer(Amplitude ~ log10(Ev10) + (1|Code), data = data_ill_wo)
i10_ri2 <- lmer(Amplitude ~ 1 + (1|Code), data = data_ill_wo)

anova(i10_il_ri_rs2, i10_il_ri2, i10_ri2)

#Model summary
summary(i10_il_ri_rs2)

confint(i10_il_ri_rs2)

#Model check
qint <- ranef(i10_il_ri_rs2)$Code[["(Intercept)"]]
qres <- residuals(i10_il_ri_rs2)
qqnorm(qint, ylab = "Estimated random intercepts", xlim =c(-3,3), main="Random intercepts") +qqline(qint)
qqnorm(qres, xlim = c(-3,3), ylab="Estimated residuals", main= "Residuals") + qqline(qres)

hist(resid(i10_il_ri_rs2))
xyplot(profile(i10_il_ri_rs2))
densityplot(profile(i10_il_ri_rs2))

#Model overview
plot(i10_il_ri_rs2)
visreg(i10_il_ri_rs2)

#R2
i10_r22 <-1-var(residuals(i10_il_ri_rs2))/(var(model.response(model.frame(i10_il_ri_rs2))))

i10_r2_full2 <- 1-var(residuals(i10_il_ri_rs2))/var(residuals(i10_ri2))

i10_r2_wo_rs2 <- 1-var(residuals(i10_il_ri_rs2))/var(residuals(i10_il_ri2))

i10_r22

i10_r2_full2

i10_r2_wo_rs2
```


```{r E2 mes wo}
#-----------Mesopic

#Model generation
mes_il_ri_rs2 <- lmer(Amplitude ~ log10(Eveq) + (log10(Eveq)|Code), data = data_ill_wo)
mes_il_ri2 <- lmer(Amplitude ~ log10(Eveq) + (1|Code), data = data_ill_wo)
mes_ri2 <- lmer(Amplitude ~ 1 + (1|Code), data = data_ill_wo)

anova(mes_il_ri_rs2, mes_il_ri2, mes_ri2)

#Model summary
summary(mes_il_ri_rs2)

confint(mes_il_ri_rs2)

#Model check
qint <- ranef(mes_il_ri_rs2)$Code[["(Intercept)"]]
qres <- residuals(mes_il_ri_rs2)
qqnorm(qint, ylab = "Estimated random intercepts", xlim =c(-3,3), main="Random intercepts") +qqline(qint)
qqnorm(qres, xlim = c(-3,3), ylab="Estimated residuals", main= "Residuals") + qqline(qres)

hist(resid(mes_il_ri_rs2))
xyplot(profile(mes_il_ri_rs2))
densityplot(profile(mes_il_ri_rs2))

#Model overview
plot(mes_il_ri_rs2)
visreg(mes_il_ri_rs2)

#R2
mes_r22 <-1-var(residuals(mes_il_ri_rs2))/(var(model.response(model.frame(mes_il_ri_rs2))))

mes_r2_full2 <- 1-var(residuals(mes_il_ri_rs2))/var(residuals(mes_ri2))

mes_r2_wo_rs2 <- 1-var(residuals(mes_il_ri_rs2))/var(residuals(mes_il_ri2))

mes_r22

mes_r2_full2

mes_r2_wo_rs2

```


```{r E2 sco wo}
#-----------Scotopic

#Model generation
sco_il_ri_rs2 <- lmer(Amplitude ~ log10(Evdash) + (log10(Evdash)|Code), data = data_ill_wo)
sco_il_ri2 <- lmer(Amplitude ~ log10(Evdash) + (1|Code), data = data_ill_wo)
sco_ri2 <- lmer(Amplitude ~ 1 + (1|Code), data = data_ill_wo)

anova(sco_il_ri_rs2, sco_il_ri2, sco_ri2)

#Model summary
summary(sco_il_ri_rs2)

confint(sco_il_ri_rs2)

#Model check
qint <- ranef(sco_il_ri_rs2)$Code[["(Intercept)"]]
qres <- residuals(sco_il_ri_rs2)
qqnorm(qint, ylab = "Estimated random intercepts", xlim =c(-3,3), main="Random intercepts") +qqline(qint)
qqnorm(qres, xlim = c(-3,3), ylab="Estimated residuals", main= "Residuals") + qqline(qres)

hist(resid(sco_il_ri_rs2))
xyplot(profile(sco_il_ri_rs2))
densityplot(profile(sco_il_ri_rs2))

#Model overview
plot(sco_il_ri_rs2)
visreg(sco_il_ri_rs2)

#R2
sco_r22 <-1-var(residuals(sco_il_ri_rs2))/(var(model.response(model.frame(sco_il_ri_rs2))))

sco_r2_full2 <- 1-var(residuals(sco_il_ri_rs2))/var(residuals(sco_ri2))

sco_r2_wo_rs2 <- 1-var(residuals(sco_il_ri_rs2))/var(residuals(sco_il_ri2))

sco_r22

sco_r2_full2

sco_r2_wo_rs2
```


```{r E2 mel wo}
#Alpha-Opic

#Model generation
mel_il_ri_rs2 <- lmer(Amplitude ~ log10(Ev_mel) + (log10(Ev_mel)|Code), data = data_ill_wo)
mel_il_ri2 <- lmer(Amplitude ~ log10(Ev_mel) + (1|Code), data = data_ill_wo)
mel_ri2 <- lmer(Amplitude ~ 1 + (1|Code), data = data_ill_wo)

anova(mel_il_ri_rs2, mel_il_ri2, mel_ri2)

#Model summary
summary(mel_il_ri_rs2)

confint(mel_il_ri_rs2)

#Model check
qint <- ranef(mel_il_ri_rs2)$Code[["(Intercept)"]]
qres <- residuals(mel_il_ri_rs2)
qqnorm(qint, ylab = "Estimated random intercepts", xlim =c(-3,3), main="Random intercepts") +qqline(qint)
qqnorm(qres, xlim = c(-3,3), ylab="Estimated residuals", main= "Residuals") + qqline(qres)

hist(resid(mel_il_ri_rs2))
xyplot(profile(mel_il_ri_rs2))
densityplot(profile(mel_il_ri_rs2))

#Model overview
plot(mel_il_ri_rs2)
visreg(mel_il_ri_rs2)

#R2
mel_r22 <-1-var(residuals(mel_il_ri_rs2))/(var(model.response(model.frame(mel_il_ri_rs2))))

mel_r2_full2 <- 1-var(residuals(mel_il_ri_rs2))/var(residuals(mel_ri2))

mel_r2_wo_rs2 <- 1-var(residuals(mel_il_ri_rs2))/var(residuals(mel_il_ri2))

mel_r22

mel_r2_full2

mel_r2_wo_rs2
```


```{r  E2 sco2 wo}
#-----------scotopic

#Model generation
sco2_il_ri_rs2 <- lmer(Amplitude ~ log10(Ev_sco) + (log10(Ev_sco)|Code), data = data_ill_wo)
sco2_il_ri2 <- lmer(Amplitude ~ log10(Ev_sco) + (1|Code), data = data_ill_wo)
sco2_ri2 <- lmer(Amplitude ~ 1 + (1|Code), data = data_ill_wo)

anova(sco2_il_ri_rs2, sco2_il_ri2, sco2_ri2)

#Model summary
summary(sco2_il_ri_rs2)

confint(sco2_il_ri_rs2)

#Model check
qint <- ranef(sco2_il_ri_rs2)$Code[["(Intercept)"]]
qres <- residuals(sco2_il_ri_rs2)
qqnorm(qint, ylab = "Estimated random intercepts", xlim =c(-3,3), main="Random intercepts") +qqline(qint)
qqnorm(qres, xlim = c(-3,3), ylab="Estimated residuals", main= "Residuals") + qqline(qres)

hist(resid(sco2_il_ri_rs2))
xyplot(profile(sco2_il_ri_rs2))
densityplot(profile(sco2_il_ri_rs2))

#Model overview
plot(sco2_il_ri_rs2)
visreg(sco2_il_ri_rs2)

#R2
sco2_r22 <-1-var(residuals(sco2_il_ri_rs2))/(var(model.response(model.frame(sco2_il_ri_rs2))))

sco2_r2_full2 <- 1-var(residuals(sco2_il_ri_rs2))/var(residuals(sco2_ri2))

sco2_r2_wo_rs2 <- 1-var(residuals(sco2_il_ri_rs2))/var(residuals(sco2_il_ri2))

sco2_r22

sco2_r2_full2

sco2_r2_wo_rs2
```


```{r  E2 ery wo}
#-----------Erythropic

#Model generation
ery_il_ri_rs2 <- lmer(Amplitude ~ log10(Ev_ery) + (log10(Ev_ery)|Code), data = data_ill_wo)
ery_il_ri2 <- lmer(Amplitude ~ log10(Ev_ery) + (1|Code), data = data_ill_wo)
ery_ri2 <- lmer(Amplitude ~ 1 + (1|Code), data = data_ill_wo)

anova(ery_il_ri_rs2, ery_il_ri2, ery_ri2)

#Model summary
summary(ery_il_ri_rs2)

confint(ery_il_ri_rs2)

#Model check
qint <- ranef(ery_il_ri_rs2)$Code[["(Intercept)"]]
qres <- residuals(ery_il_ri_rs2)
qqnorm(qint, ylab = "Estimated random intercepts", xlim =c(-3,3), main="Random intercepts") +qqline(qint)
qqnorm(qres, xlim = c(-3,3), ylab="Estimated residuals", main= "Residuals") + qqline(qres)

hist(resid(ery_il_ri_rs2))
xyplot(profile(ery_il_ri_rs2))
densityplot(profile(ery_il_ri_rs2))

#Model overview
plot(ery_il_ri_rs2)
visreg(ery_il_ri_rs2)

#R2
ery_r22 <-1-var(residuals(ery_il_ri_rs2))/(var(model.response(model.frame(ery_il_ri_rs2))))

ery_r2_full2 <- 1-var(residuals(ery_il_ri_rs2))/var(residuals(ery_ri2))

ery_r2_wo_rs2 <- 1-var(residuals(ery_il_ri_rs2))/var(residuals(ery_il_ri2))

ery_r22

ery_r2_full2

ery_r2_wo_rs2
```


```{r E2 chl wo}
#-----------Chloropic

#Model generation
chl_il_ri_rs2 <- lmer(Amplitude ~ log10(Ev_chl) + (log10(Ev_chl)|Code), data = data_ill_wo)
chl_il_ri2 <- lmer(Amplitude ~ log10(Ev_chl) + (1|Code), data = data_ill_wo)
chl_ri2 <- lmer(Amplitude ~ 1 + (1|Code), data = data_ill_wo)

anova(chl_il_ri_rs2, chl_il_ri2, chl_ri2)

#Model summary
summary(chl_il_ri_rs2)

confint(chl_il_ri_rs2)

#Model check
qint <- ranef(chl_il_ri_rs2)$Code[["(Intercept)"]]
qres <- residuals(chl_il_ri_rs2)
qqnorm(qint, ylab = "Estimated random intercepts", xlim =c(-3,3), main="Random intercepts") +qqline(qint)
qqnorm(qres, xlim = c(-3,3), ylab="Estimated residuals", main= "Residuals") + qqline(qres)

hist(resid(chl_il_ri_rs2))
xyplot(profile(chl_il_ri_rs2))
densityplot(profile(chl_il_ri_rs2))

#Model overview
plot(chl_il_ri_rs2)
visreg(chl_il_ri_rs2)

#R2
chl_r22 <-1-var(residuals(chl_il_ri_rs2))/(var(model.response(model.frame(chl_il_ri_rs2))))

chl_r2_full2 <- 1-var(residuals(chl_il_ri_rs2))/var(residuals(chl_ri2))

chl_r2_wo_rs2 <- 1-var(residuals(chl_il_ri_rs2))/var(residuals(chl_il_ri2))

chl_r22

chl_r2_full2

chl_r2_wo_rs2
```


```{r E2 cya wo}
#-----------Cyanopic

#Model generation
cya_il_ri_rs2 <- lmer(Amplitude ~ log10(Ev_cya) + (log10(Ev_cya)|Code), data = data_ill_wo)
cya_il_ri2 <- lmer(Amplitude ~ log10(Ev_cya) + (1|Code), data = data_ill_wo)
cya_ri2 <- lmer(Amplitude ~ 1 + (1|Code), data = data_ill_wo)

anova(cya_il_ri_rs2, cya_il_ri2, cya_ri2)
anova(cya_il_ri_rs2, cya_ri2)

#Model summary
summary(cya_il_ri_rs2)

confint(cya_il_ri_rs2)

#Model check
qint <- ranef(cya_il_ri_rs2)$Code[["(Intercept)"]]
qres <- residuals(cya_il_ri_rs2)
qqnorm(qint, ylab = "Estimated random intercepts", xlim =c(-3,3), main="Random intercepts") +qqline(qint)
qqnorm(qres, xlim = c(-3,3), ylab="Estimated residuals", main= "Residuals") + qqline(qres)

hist(resid(cya_il_ri_rs2))
xyplot(profile(cya_il_ri_rs2))
densityplot(profile(cya_il_ri_rs2))

#Model overview
plot(cya_il_ri_rs2)
visreg(cya_il_ri_rs2)

#R2
cya_r22 <-1-var(residuals(cya_il_ri_rs2))/(var(model.response(model.frame(cya_il_ri_rs2))))

cya_r2_full2 <- 1-var(residuals(cya_il_ri_rs2))/var(residuals(cya_ri2))

cya_r2_wo_rs2 <- 1-var(residuals(cya_il_ri_rs2))/var(residuals(cya_il_ri2))

cya_r22

cya_r2_full2

cya_r2_wo_rs2

```

### with darkness periods
```{r E2 ill w}

#Model generation
ill_il_ri_rs3 <- lmer(Amplitude ~ log10(Illuminance) + (log10(Illuminance)|Code), data = data_ill_w)
ill_il_ri3 <- lmer(Amplitude ~ log10(Illuminance) + (1|Code), data = data_ill_w)
ill_ri3 <- lmer(Amplitude ~ 1 + (1|Code), data = data_ill_w)

anova(ill_il_ri_rs3, ill_il_ri3, ill_ri3)

#Model summary
summary(ill_il_ri_rs3)

confint(ill_il_ri_rs3)

#Model check
qint <- ranef(ill_il_ri_rs3)$Code[["(Intercept)"]]
qres <- residuals(ill_il_ri_rs3)
qqnorm(qint, ylab = "Estimated random intercepts", xlim =c(-3,3), main="Random intercepts") +qqline(qint)
qqnorm(qres, xlim = c(-3,3), ylab="Estimated residuals", main= "Residuals") + qqline(qres)

hist(resid(ill_il_ri_rs3))
xyplot(profile(ill_il_ri_rs3))
densityplot(profile(ill_il_ri_rs3))

#Model overview
plot(ill_il_ri_rs3)
visreg(ill_il_ri_rs3)

#R2
ill_r23 <-1-var(residuals(ill_il_ri_rs3))/(var(model.response(model.frame(ill_il_ri_rs3))))

ill_r2_full3 <- 1-var(residuals(ill_il_ri_rs3))/var(residuals(ill_ri3))

ill_r2_wo_rs3 <- 1-var(residuals(ill_il_ri_rs3))/var(residuals(ill_il_ri3))

ill_r23

ill_r2_full3

ill_r2_wo_rs3

```


```{r E2 10 w}
#-----------10°

#Model generation
i10_il_ri_rs3 <- lmer(Amplitude ~ log10(Ev10) + (log10(Ev10)|Code), data = data_ill_w)
i10_il_ri3 <- lmer(Amplitude ~ log10(Ev10) + (1|Code), data = data_ill_w)
i10_ri3 <- lmer(Amplitude ~ 1 + (1|Code), data = data_ill_w)

anova(i10_il_ri_rs3, i10_il_ri3, i10_ri3)

#Model summary
summary(i10_il_ri_rs3)

confint(i10_il_ri_rs3)

#Model check
qint <- ranef(i10_il_ri_rs3)$Code[["(Intercept)"]]
qres <- residuals(i10_il_ri_rs3)
qqnorm(qint, ylab = "Estimated random intercepts", xlim =c(-3,3), main="Random intercepts") +qqline(qint)
qqnorm(qres, xlim = c(-3,3), ylab="Estimated residuals", main= "Residuals") + qqline(qres)

hist(resid(i10_il_ri_rs3))
xyplot(profile(i10_il_ri_rs3))
densityplot(profile(i10_il_ri_rs3))

#Model overview
plot(i10_il_ri_rs3)
visreg(i10_il_ri_rs3)

#R2
i10_r23 <-1-var(residuals(i10_il_ri_rs3))/(var(model.response(model.frame(i10_il_ri_rs3))))

i10_r2_full3 <- 1-var(residuals(i10_il_ri_rs3))/var(residuals(i10_ri3))

i10_r2_wo_rs3 <- 1-var(residuals(i10_il_ri_rs3))/var(residuals(i10_il_ri3))

i10_r23

i10_r2_full3

i10_r2_wo_rs3
```


```{r E2 mes w}
#-----------Mesopic

#Model generation
mes_il_ri_rs3 <- lmer(Amplitude ~ log10(Eveq) + (log10(Eveq)|Code), data = data_ill_w)
mes_il_ri3 <- lmer(Amplitude ~ log10(Eveq) + (1|Code), data = data_ill_w)
mes_ri3 <- lmer(Amplitude ~ 1 + (1|Code), data = data_ill_w)

anova(mes_il_ri_rs3, mes_il_ri3, mes_ri3)

#Model summary
summary(mes_il_ri_rs3)

confint(mes_il_ri_rs3)

#Model check
qint <- ranef(mes_il_ri_rs3)$Code[["(Intercept)"]]
qres <- residuals(mes_il_ri_rs3)
qqnorm(qint, ylab = "Estimated random intercepts", xlim =c(-3,3), main="Random intercepts") +qqline(qint)
qqnorm(qres, xlim = c(-3,3), ylab="Estimated residuals", main= "Residuals") + qqline(qres)

hist(resid(mes_il_ri_rs3))
xyplot(profile(mes_il_ri_rs3))
densityplot(profile(mes_il_ri_rs3))

#Model overview
plot(mes_il_ri_rs3)
visreg(mes_il_ri_rs3)

#R2
mes_r23 <-1-var(residuals(mes_il_ri_rs3))/(var(model.response(model.frame(mes_il_ri_rs3))))

mes_r2_full3 <- 1-var(residuals(mes_il_ri_rs3))/var(residuals(mes_ri3))

mes_r2_wo_rs3 <- 1-var(residuals(mes_il_ri_rs3))/var(residuals(mes_il_ri3))

mes_r23

mes_r2_full3

mes_r2_wo_rs3

```


```{r E2 sco w}
#-----------Scotopic

#Model generation
sco_il_ri_rs3 <- lmer(Amplitude ~ log10(Evdash) + (log10(Evdash)|Code), data = data_ill_w)
sco_il_ri3 <- lmer(Amplitude ~ log10(Evdash) + (1|Code), data = data_ill_w)
sco_ri3 <- lmer(Amplitude ~ 1 + (1|Code), data = data_ill_w)

anova(sco_il_ri_rs3, sco_il_ri3, sco_ri3)

#Model summary
summary(sco_il_ri_rs3)

confint(sco_il_ri_rs3)

#Model check
qint <- ranef(sco_il_ri_rs3)$Code[["(Intercept)"]]
qres <- residuals(sco_il_ri_rs3)
qqnorm(qint, ylab = "Estimated random intercepts", xlim =c(-3,3), main="Random intercepts") +qqline(qint)
qqnorm(qres, xlim = c(-3,3), ylab="Estimated residuals", main= "Residuals") + qqline(qres)

hist(resid(sco_il_ri_rs3))
xyplot(profile(sco_il_ri_rs3))
densityplot(profile(sco_il_ri_rs3))

#Model overview
plot(sco_il_ri_rs3)
visreg(sco_il_ri_rs3)

#R2
sco_r23 <-1-var(residuals(sco_il_ri_rs3))/(var(model.response(model.frame(sco_il_ri_rs3))))

sco_r2_full3 <- 1-var(residuals(sco_il_ri_rs3))/var(residuals(sco_ri3))

sco_r2_wo_rs3 <- 1-var(residuals(sco_il_ri_rs3))/var(residuals(sco_il_ri3))

sco_r23

sco_r2_full3

sco_r2_wo_rs3
```


```{r E2 mel w}
#Alpha-Opic

#Model generation
mel_il_ri_rs3 <- lmer(Amplitude ~ log10(Ev_mel) + (log10(Ev_mel)|Code), data = data_ill_w)
mel_il_ri3 <- lmer(Amplitude ~ log10(Ev_mel) + (1|Code), data = data_ill_w)
mel_ri3 <- lmer(Amplitude ~ 1 + (1|Code), data = data_ill_w)

anova(mel_il_ri_rs3, mel_il_ri3, mel_ri3)

#Model summary
summary(mel_il_ri_rs3)

confint(mel_il_ri_rs3)

#Model check
qint <- ranef(mel_il_ri_rs3)$Code[["(Intercept)"]]
qres <- residuals(mel_il_ri_rs3)
qqnorm(qint, ylab = "Estimated random intercepts", xlim =c(-3,3), main="Random intercepts") +qqline(qint)
qqnorm(qres, xlim = c(-3,3), ylab="Estimated residuals", main= "Residuals") + qqline(qres)

hist(resid(mel_il_ri_rs3))
xyplot(profile(mel_il_ri_rs3))
densityplot(profile(mel_il_ri_rs3))

#Model overview
plot(mel_il_ri_rs3)
visreg(mel_il_ri_rs3)

#R2
mel_r23 <-1-var(residuals(mel_il_ri_rs3))/(var(model.response(model.frame(mel_il_ri_rs3))))

mel_r2_full3 <- 1-var(residuals(mel_il_ri_rs3))/var(residuals(mel_ri3))

mel_r2_wo_rs3 <- 1-var(residuals(mel_il_ri_rs3))/var(residuals(mel_il_ri3))

mel_r23

mel_r2_full3

mel_r2_wo_rs3
```


```{r E2 sco2 w}
#-----------scotopic

#Model generation
sco2_il_ri_rs3 <- lmer(Amplitude ~ log10(Ev_sco) + (log10(Ev_sco)|Code), data = data_ill_w)
sco2_il_ri3 <- lmer(Amplitude ~ log10(Ev_sco) + (1|Code), data = data_ill_w)
sco2_ri3 <- lmer(Amplitude ~ 1 + (1|Code), data = data_ill_w)

anova(sco2_il_ri_rs3, sco2_il_ri3, sco2_ri3)

#Model summary
summary(sco2_il_ri_rs3)

confint(sco2_il_ri_rs3)

#Model check
qint <- ranef(sco2_il_ri_rs3)$Code[["(Intercept)"]]
qres <- residuals(sco2_il_ri_rs3)
qqnorm(qint, ylab = "Estimated random intercepts", xlim =c(-3,3), main="Random intercepts") +qqline(qint)
qqnorm(qres, xlim = c(-3,3), ylab="Estimated residuals", main= "Residuals") + qqline(qres)

hist(resid(sco2_il_ri_rs3))
xyplot(profile(sco2_il_ri_rs3))
densityplot(profile(sco2_il_ri_rs3))

#Model overview
plot(sco2_il_ri_rs3)
visreg(sco2_il_ri_rs3)

#R2
sco2_r23 <-1-var(residuals(sco2_il_ri_rs3))/(var(model.response(model.frame(sco2_il_ri_rs3))))

sco2_r2_full3 <- 1-var(residuals(sco2_il_ri_rs3))/var(residuals(sco2_ri3))

sco2_r2_wo_rs3 <- 1-var(residuals(sco2_il_ri_rs3))/var(residuals(sco2_il_ri3))

sco2_r23

sco2_r2_full3

sco2_r2_wo_rs3
```


```{r E2 ery w}
#-----------Erythropic

#Model generation
ery_il_ri_rs3 <- lmer(Amplitude ~ log10(Ev_ery) + (log10(Ev_ery)|Code), data = data_ill_w)
ery_il_ri3 <- lmer(Amplitude ~ log10(Ev_ery) + (1|Code), data = data_ill_w)
ery_ri3 <- lmer(Amplitude ~ 1 + (1|Code), data = data_ill_w)

anova(ery_il_ri_rs3, ery_il_ri3, ery_ri3)

#Model summary
summary(ery_il_ri_rs3)

confint(ery_il_ri_rs3)

#Model check
qint <- ranef(ery_il_ri_rs3)$Code[["(Intercept)"]]
qres <- residuals(ery_il_ri_rs3)
qqnorm(qint, ylab = "Estimated random intercepts", xlim =c(-3,3), main="Random intercepts") +qqline(qint)
qqnorm(qres, xlim = c(-3,3), ylab="Estimated residuals", main= "Residuals") + qqline(qres)

hist(resid(ery_il_ri_rs3))
xyplot(profile(ery_il_ri_rs3))
densityplot(profile(ery_il_ri_rs3))

#Model overview
plot(ery_il_ri_rs3)
visreg(ery_il_ri_rs3)

#R2
ery_r23 <-1-var(residuals(ery_il_ri_rs3))/(var(model.response(model.frame(ery_il_ri_rs3))))

ery_r2_full3 <- 1-var(residuals(ery_il_ri_rs3))/var(residuals(ery_ri3))

ery_r2_wo_rs3 <- 1-var(residuals(ery_il_ri_rs3))/var(residuals(ery_il_ri3))

ery_r23

ery_r2_full3

ery_r2_wo_rs3
```


```{r  E2 chl w}
#-----------Chloropic

#Model generation
chl_il_ri_rs3 <- lmer(Amplitude ~ log10(Ev_chl) + (log10(Ev_chl)|Code), data = data_ill_w)
chl_il_ri3 <- lmer(Amplitude ~ log10(Ev_chl) + (1|Code), data = data_ill_w)
chl_ri3 <- lmer(Amplitude ~ 1 + (1|Code), data = data_ill_w)

anova(chl_il_ri_rs3, chl_il_ri3, chl_ri3)

#Model summary
summary(chl_il_ri_rs3)

confint(chl_il_ri_rs3)

#Model check
qint <- ranef(chl_il_ri_rs3)$Code[["(Intercept)"]]
qres <- residuals(chl_il_ri_rs3)
qqnorm(qint, ylab = "Estimated random intercepts", xlim =c(-3,3), main="Random intercepts") +qqline(qint)
qqnorm(qres, xlim = c(-3,3), ylab="Estimated residuals", main= "Residuals") + qqline(qres)

hist(resid(chl_il_ri_rs3))
xyplot(profile(chl_il_ri_rs3))
densityplot(profile(chl_il_ri_rs3))

#Model overview
plot(chl_il_ri_rs3)
visreg(chl_il_ri_rs3)

#R2
chl_r23 <-1-var(residuals(chl_il_ri_rs3))/(var(model.response(model.frame(chl_il_ri_rs3))))

chl_r2_full3 <- 1-var(residuals(chl_il_ri_rs3))/var(residuals(chl_ri3))

chl_r2_wo_rs3 <- 1-var(residuals(chl_il_ri_rs3))/var(residuals(chl_il_ri3))

chl_r23

chl_r2_full3

chl_r2_wo_rs3
```


```{r E2 cya w}
#-----------Cyanopic

#Model generation
cya_il_ri_rs3 <- lmer(Amplitude ~ log10(Ev_cya) + (log10(Ev_cya)|Code), data = data_ill_w)
cya_il_ri3 <- lmer(Amplitude ~ log10(Ev_cya) + (1|Code), data = data_ill_w)
cya_ri3 <- lmer(Amplitude ~ 1 + (1|Code), data = data_ill_w)

anova(cya_il_ri_rs3, cya_il_ri3, cya_ri3)
anova(cya_il_ri_rs3, cya_ri3)

#Model summary
summary(cya_il_ri_rs3)

confint(cya_il_ri_rs3)

#Model check
qint <- ranef(cya_il_ri_rs3)$Code[["(Intercept)"]]
qres <- residuals(cya_il_ri_rs3)
qqnorm(qint, ylab = "Estimated random intercepts", xlim =c(-3,3), main="Random intercepts") +qqline(qint)
qqnorm(qres, xlim = c(-3,3), ylab="Estimated residuals", main= "Residuals") + qqline(qres)

hist(resid(cya_il_ri_rs3))
xyplot(profile(cya_il_ri_rs3))
densityplot(profile(cya_il_ri_rs3))

#Model overview
plot(cya_il_ri_rs3)
visreg(cya_il_ri_rs3)

#R2
cya_r23 <-1-var(residuals(cya_il_ri_rs3))/(var(model.response(model.frame(cya_il_ri_rs3))))

cya_r2_full3 <- 1-var(residuals(cya_il_ri_rs3))/var(residuals(cya_ri3))

cya_r2_wo_rs3 <- 1-var(residuals(cya_il_ri_rs3))/var(residuals(cya_il_ri3))

cya_r23

cya_r2_full3

cya_r2_wo_rs3

```

#### Saving the Environment

```{r Saving the Environment}

save.image(here::here("pupil_result_gam_aver.RData"))

```
