# Supplementary material for: Spectral dependency of the human pupillary light reflex. Influences of pre-adaptation and chronotype
Source: PLoS One. 2022 Jan 12;17(1):e0253030. doi: 10.1371/journal.pone.0253030 (PMC8754338; doi:10.1371/journal.pone.0253030)
Supplement: S3 File — Zip file containing several files necessary to replicate the statistical analysis and generation of graphics. Besides some external tables, an R-function file, and three pictures to mark the respective experiment in graphs, the zip file consists of nine R-Markdown scripts. One of these is used to set up the data prior to analysis. The necessary data can be downloaded from the Open Science Framework [39]. Five of the R-Markdown files are for analysis of Experiment I, II, III Short, III Long, and the pooled data. The eighth file is for graphics generation. The second-to-last file takes a sample of ten random participants from the first experiment for every protocol and builds the base model from this subset. This sample analysis is to show that the main dependencies of wavelength and series can come from a smaller sample. An html file with the same file name shows an example. The last file is for calculating estimates for prereceptoral filtering and using those estimates to calculate irradiance and photon density values from the spectral irradiance measurements. (ZIP) [file pone.0253030.s017.zip › 03_Experiment_III-short.Rmd]

---
title: "Pupil results - Experiment III Short"
output: html_notebook
---

This file generates generalized additive (mixed) models from the data.
Model Generation and evaluation is heavily inspired by 
- 2019 Pedersen et al. "Hierarchical generalized additive models in ecology: an introduction with mgcv"
- 2017 Sóskuthy M. "Generalised additive mixed models for dynamic analysis in linguistics: a practical introduction" (arXiv 1703.05339v1)
- 2018 Simpson G.L. "Modelling Palaeoecological Time Series Using Generalised Additive Models"

Several parameters are named differently in the raw data and, consequently, in the RMD scripts, compared to the main publications. The following is a list of parameter translations where necessary:

Data/Script = Publication :
Amplitude = nPC (normalized Pupil Constriction, %) with a single baseline value taken for the whole protocol
Amplitude3 = nPC with the baseline value from the last second of the previous wavelength
Wavelength = Wavelength Peak (nm)
Diameter = Pupil Diameter (mm)
Index = Series
Code = Participant
Clocktime = Time of Day
Dir = Protocol
Energy = Irradiance (W/m2)
I_minus_1 = Previous Wavelength Peak (nm)
Evdash = Scotopic Illuminance (lx)
Every = Erythropic Equivalent of Daylight Illuminance (lx)
Evchl = Chloropic Equivalent of Daylight Illuminance (lx)
Evcya = Cyanopic Equivalent of Daylight Illuminance (lx)
Evsco = Rhodopic Equivalent of Daylight Illuminance (lx)
Ev10 = Illuminance for a 10° Observer (lx)
Eveq = Mesopic (equivalent) Illuminance (lx)
Time = Time since Start of the Wavelength Step (s) - 0 is the second from 0 to 1; 1 is the second from 1 to 2;...
Dark = whether Light is continuous (FALSE) or discontinuous

```{r Setup}

```

## Experiment 3

In Experiment 3, Participants went through four settings in randomized order. All settings starts at 550 nm wavelength, after a dark adaptation period of 90 seconds and flips through the spectrum in 31 steps. In protocols Long 1 and Long 2, the steps last 30 seconds, with a shutter closed for 9 seconds afterwards. In protocols Short 1 and Short 2, the steps last 1 second, with a shutter closed for 30 seconds afterwards. The shutter closuretimes covers the time it takes the monochromator to reach the next step.  Settings Short 1 and Long 1 consist of the same sequence of wavelengths, as do protocols Short 2 and Long 2. 1 and 2 are symmetrical at light step 16. 
Previously, Protocols Short 1 and 2 were called Dark 1 and 2, which is why this terminology is used below.


```{r 3_1 Dark}

#Model generation

p3_1_dark <- bam(Amplitude ~ s(Index) + s(Wavelength, k = 15) + s(CodeDir, bs="re") + 
              s(Wavelength, by = CodeDir, m=1, k=15) + log10(Energy), 
                data = data_e3_dark, method = "fREML", family = scat, 
                control= list(nthreads=2), discrete = TRUE, drop.unused.levels=FALSE)

r1 <- start_value_rho(p3_1_dark, split_pred=c("CodeDir"))

p3_1_dark <- bam(Amplitude ~ s(Index) + s(Wavelength, k = 15) + s(CodeDir, bs="re") + 
              s(Wavelength, by = CodeDir, m=1, k=15) + log10(Energy), 
                data = data_e3_dark, method = "fREML", family = scat, 
                control= list(nthreads=2), discrete = TRUE, drop.unused.levels=FALSE, rho = r1, AR.start = Index == 1)


p3_0_dark <- bam(Amplitude ~ s(Index) + s(CodeDir, bs="re") + 
              s(Wavelength, by = CodeDir, m=1, k=15) + log10(Energy), 
                data = data_e3_dark, method = "fREML", family = scat, 
                control= list(nthreads=2), discrete = TRUE, drop.unused.levels=FALSE)

r1 <- start_value_rho(p3_0_dark, split_pred=c("CodeDir"))

p3_0_dark <- bam(Amplitude ~ s(Index) + s(CodeDir, bs="re") + 
              s(Wavelength, by = CodeDir, m=1, k=15) + log10(Energy), 
                data = data_e3_dark, method = "fREML", family = scat, 
                control= list(nthreads=2), discrete = TRUE, drop.unused.levels=FALSE, rho = r1, AR.start = Index == 1)

#Model summary
p3_1_dark_sum <- summary(p3_1_dark)
p3_1_dark_sum

p3_0_dark_sum <- summary(p3_0_dark)
p3_0_dark_sum

#Model check
gam.check(p3_1_dark, rep = 500)
acf_resid(p3_1_dark, split_pred=c("CodeDir"))
acf_resid(p3_0_dark, split_pred=c("CodeDir"))

#Model overview
plot(p3_0_dark, shade = TRUE, residuals = TRUE, cex = 1, all.terms = TRUE)

#for Model selection
AIC(p3_0_dark, p3_1_dark)


```
Results: Wavelength as a global effect has no support by AIC. The model has some Problems with diagnostics and Autocorrelation at lag 4.

```{r Dark Second_Averages}

#Model generation
p3_1_sec_dark <- bam(Amplitude ~ s(Index) + te(Wavelength, Time, k = c(10, 24)) +
              s(CodeDir, bs="re") + s(Wavelength, by = CodeDir, m=1, k=20) + log10(Energy), 
                data = data_e3_sec_dark, method = "fREML", family = scat, 
                control= list(nthreads=2), discrete = TRUE, drop.unused.levels=FALSE)

r1 <- start_value_rho(p3_1_sec_dark, split_pred=c("CodeDir"))

p3_1_sec_dark <- bam(Amplitude ~ s(Index) + te(Wavelength, Time, k = c(10, 24)) +
              s(CodeDir, bs="re") + s(Wavelength, by = CodeDir, m=1, k=20) + log10(Energy), 
                data = data_e3_sec_dark, method = "fREML", family = scat, 
                control= list(nthreads=2), discrete = TRUE, drop.unused.levels=FALSE, rho = r1, AR.start = data_e3_sec_dark$start_event)

#-------

p3_1b_sec_dark <- bam(Amplitude ~ s(Index) + te(Wavelength, Time, k = c(10, 24)) +
              s(Code, bs="re", by = Dir) + s(Wavelength, by = CodeDir, m=1, k=25) + log10(Energy), 
                data = data_e3_sec_dark, method = "fREML", family = scat, 
                control= list(nthreads=2), discrete = TRUE, drop.unused.levels=FALSE)

r1 <- start_value_rho(p3_1b_sec_dark, split_pred=c("CodeDir"))

p3_1b_sec_dark <- bam(Amplitude ~ s(Index) + te(Wavelength, Time, k = c(10, 24)) +
              s(Code, bs="re", by = Dir) + s(Wavelength, by = CodeDir, m=1, k=25) + log10(Energy), 
                data = data_e3_sec_dark, method = "fREML", family = scat, 
                control= list(nthreads=2), discrete = TRUE, drop.unused.levels=FALSE, rho = r1, AR.start = data_e3_sec_dark$start_event)

#-------

p3_1c_sec_dark <- bam(log(Amplitude) ~ s(Index) + te(Wavelength, Time, k = c(10, 24)) +
              s(Code, bs="re", by = Dir) + s(Wavelength, by = CodeDir, m=1, k=25) + log10(Energy), 
                data = data_e3_sec_dark, method = "fREML", family = scat, 
                control= list(nthreads=2), discrete = TRUE, drop.unused.levels=FALSE)

r1 <- start_value_rho(p3_1c_sec_dark, split_pred=c("CodeDir"))

p3_1c_sec_dark <- bam(log(Amplitude) ~ s(Index) + te(Wavelength, Time, k = c(10, 24)) +
              s(Code, bs="re", by = Dir) + s(Wavelength, by = CodeDir, m=1, k=25) + log10(Energy), 
                data = data_e3_sec_dark, method = "fREML", family = scat, 
                control= list(nthreads=2), discrete = TRUE, drop.unused.levels=FALSE, rho = r1, AR.start = data_e3_sec_dark$start_event)

#-------

p3_1d_sec_dark <- bam(log(Amplitude) ~ s(Index) + te(Wavelength, Time2, k = c(10, 24)) +
              s(Code, bs="re", by = Dir) + s(Wavelength, by = CodeDir, m=1, k=25) + log10(Energy), 
                data = data_e3_sec_dark, method = "fREML", family = scat, 
                control= list(nthreads=2), discrete = TRUE, drop.unused.levels=FALSE)

r1 <- start_value_rho(p3_1d_sec_dark, split_pred=c("CodeDir"))

p3_1d_sec_dark <- bam(log(Amplitude) ~ s(Index) + te(Wavelength, Time2, k = c(10, 24)) +
              s(Code, bs="re", by = Dir) + s(Wavelength, by = CodeDir, m=1, k=25) + log10(Energy), 
                data = data_e3_sec_dark, method = "fREML", family = scat, 
                control= list(nthreads=2), discrete = TRUE, drop.unused.levels=FALSE, rho = r1, AR.start = data_e3_sec_dark$start_event)

#-------

p3_1e_sec_dark <- bam(Amplitude ~ s(Index) + s(Wavelength, k=15) + s(Time2, bs = "ad", k= 31) + ti(Wavelength, Time2, k=c(15,20)) +
              s(Code, bs="re", by = Dir) + s(Wavelength, by = CodeDir, m=1, k=20) + log10(Energy), 
                data = data_e3_sec_dark, method = "fREML", family = scat, 
                control= list(nthreads=2), discrete = TRUE, drop.unused.levels=FALSE)

r1 <- start_value_rho(p3_1e_sec_dark, split_pred=c("CodeDir"))

p3_1e_sec_dark <- bam(Amplitude ~ s(Index) + s(Wavelength, k=15) + s(Time2, bs = "ad", k= 31) + ti(Wavelength, Time2, k=c(15,20)) +
              s(Code, bs="re", by = Dir) + s(Wavelength, by = CodeDir, m=1, k=20) + log10(Energy), 
                data = data_e3_sec_dark, method = "fREML", family = scat, 
                control= list(nthreads=2), discrete = TRUE, drop.unused.levels=FALSE, rho = r1, AR.start = data_e3_sec_dark$start_event)

#-------
p3_1f_sec_dark <- bam(Amplitude ~ s(Index) + s(Wavelength, k=15) + s(Time2, bs = "ad", k= 31) +
              s(Code, bs="re", by = Dir) + s(Wavelength, by = CodeDir, m=1, k=20) + log10(Energy), 
                data = data_e3_sec_dark, method = "fREML", family = scat, 
                control= list(nthreads=2), discrete = TRUE, drop.unused.levels=FALSE)

r1 <- start_value_rho(p3_1f_sec_dark, split_pred=c("CodeDir"))

p3_1f_sec_dark <- bam(Amplitude ~ s(Index) + s(Wavelength, k=15) + s(Time2, bs = "ad", k= 31) +
              s(Code, bs="re", by = Dir) + s(Wavelength, by = CodeDir, m=1, k=20) + log10(Energy), 
                data = data_e3_sec_dark, method = "fREML", family = scat, 
                control= list(nthreads=2), discrete = TRUE, drop.unused.levels=FALSE, rho = r1, AR.start = data_e3_sec_dark$start_event)

#-------

p3_1g_sec_dark <- bam(Amplitude2 ~ s(Index) + s(Wavelength, k=15) + s(Time2, bs = "ad", k= 31) + ti(Wavelength, Time2, k=c(15,20)) +
              s(Code, bs="re", by = Dir) + s(Wavelength, by = CodeDir, m=1, k=20) + log10(Energy), 
                data = data_e3_sec_dark, method = "fREML", family = scat, 
                control= list(nthreads=2), discrete = TRUE, drop.unused.levels=FALSE)

r1 <- start_value_rho(p3_1g_sec_dark, split_pred=c("CodeDir"))

p3_1g_sec_dark <- bam(Amplitude2 ~ s(Index) + s(Wavelength, k=15) + s(Time2, bs = "ad", k= 31) + ti(Wavelength, Time2, k=c(15,20)) +
              s(Code, bs="re", by = Dir) + s(Wavelength, by = CodeDir, m=1, k=20) + log10(Energy), 
                data = data_e3_sec_dark, method = "fREML", family = scat, 
                control= list(nthreads=2), discrete = TRUE, drop.unused.levels=FALSE, rho = r1, AR.start = data_e3_sec_dark$start_event)

#-------

p3_1h_sec_dark <- bam(Amplitude2 ~ s(Index) + s(Wavelength, k=15) + s(Time, bs = "ad",xt=list(bs="cr"), k= 31) + ti(Wavelength, Time, k=c(15,20)) +
              s(Code, bs="re", by = Dir) + s(Wavelength, by = CodeDir, m=1, k=20) + log10(Energy), 
                data = data_e3_sec_dark, method = "fREML", family = scat, 
                control= list(nthreads=2), discrete = TRUE, drop.unused.levels=FALSE)

r1 <- start_value_rho(p3_1h_sec_dark, split_pred=c("CodeDir"))

p3_1h_sec_dark <- bam(Amplitude2 ~ s(Index) + s(Wavelength, k=15) + s(Time, bs = "ad", xt=list(bs="cr"), k= 31) + ti(Wavelength, Time, k=c(15,20)) +
              s(Code, bs="re", by = Dir) + s(Wavelength, by = CodeDir, m=1, k=20) + log10(Energy), 
                data = data_e3_sec_dark, method = "fREML", family = scat, 
                control= list(nthreads=2), discrete = TRUE, drop.unused.levels=FALSE, rho = r1, AR.start = data_e3_sec_dark$start_event)

#-------

p3_1i_sec_dark <- bam(Amplitude2 ~ s(Index) + s(Wavelength, k=15) + s(Time2, bs = "ad",xt=list(bs="cr"), k= 31) + ti(Wavelength, Time, k=c(15,20)) +
              s(Code, bs="re", by = Dir) + s(Wavelength, by = CodeDir, m=1, k=20) + log10(Energy), 
                data = data_e3_sec_dark, method = "fREML", family = scat, 
                control= list(nthreads=2), discrete = TRUE, drop.unused.levels=FALSE)

r1 <- start_value_rho(p3_1i_sec_dark, split_pred=c("CodeDir"))

p3_1i_sec_dark <- bam(Amplitude2 ~ s(Index) + s(Wavelength, k=15) + s(Time2, bs = "ad",xt=list(bs="cr"), k= 31) + ti(Wavelength, Time, k=c(15,20)) +
              s(Code, bs="re", by = Dir) + s(Wavelength, by = CodeDir, m=1, k=20) + log10(Energy), 
                data = data_e3_sec_dark, method = "fREML", family = scat, 
                control= list(nthreads=2), discrete = TRUE, drop.unused.levels=FALSE, rho = r1, AR.start = data_e3_sec_dark$start_event)

#-------

p3_1j_sec_dark <- bam(Amplitude ~ s(Index) + s(Wavelength, k=15) + s(Time2, bs = "ad",xt=list(bs="cr"), k= 31) + ti(Wavelength, Time, k=c(15,20)) +
              s(Code, bs="re", by = Dir) + s(Wavelength, by = CodeDir, m=1, k=20) + log10(Energy), 
                data = data_e3_sec_dark, method = "fREML", family = scat, 
                control= list(nthreads=2), discrete = TRUE, drop.unused.levels=FALSE)

r1 <- start_value_rho(p3_1j_sec_dark, split_pred=c("CodeDir"))

p3_1j_sec_dark <- bam(Amplitude ~ s(Index) + s(Wavelength, k=15) + s(Time2, bs = "ad",xt=list(bs="cr"), k= 31) + ti(Wavelength, Time, k=c(15,20)) +
              s(Code, bs="re", by = Dir) + s(Wavelength, by = CodeDir, m=1, k=20) + log10(Energy), 
                data = data_e3_sec_dark, method = "fREML", family = scat, 
                control= list(nthreads=2), discrete = TRUE, drop.unused.levels=FALSE, rho = r1, AR.start = data_e3_sec_dark$start_event)

#-------

p3_1k_sec_dark <- bam(Amplitude ~ s(Index) + s(Wavelength, k=15) + s(Time2, bs = "ad",xt=list(bs="cr"), k= 31) + ti(Wavelength, Time, k=c(15,31)) +
              s(Code, bs="re", by = Dir) + s(Wavelength, by = CodeDir, m=1, k=20) + log10(Energy), 
                data = data_e3_sec_dark, method = "fREML", family = scat, 
                control= list(nthreads=2), discrete = TRUE, drop.unused.levels=FALSE)

r1 <- start_value_rho(p3_1k_sec_dark, split_pred=c("CodeDir"))

p3_1k_sec_dark <- bam(Amplitude ~ s(Index) + s(Wavelength, k=15) + s(Time2, bs = "ad",xt=list(bs="cr"), k= 31) + ti(Wavelength, Time, k=c(15,31)) +
              s(Code, bs="re", by = Dir) + s(Wavelength, by = CodeDir, m=1, k=25) + log10(Energy), 
                data = data_e3_sec_dark, method = "fREML", family = scat, 
                control= list(nthreads=2), discrete = TRUE, drop.unused.levels=FALSE, rho = r1, AR.start = data_e3_sec_dark$start_event)

#-------

p3_1l_sec_dark <- bam(Amplitude ~ s(Index) + s(Wavelength, k=15) + s(Time2, bs = "ad",xt=list(bs="cr"), k= 31) + 
              s(Code, bs="re", by = Dir) + s(Wavelength, by = CodeDir, m=1, k=20) + log10(Energy), 
                data = data_e3_sec_dark, method = "fREML", family = scat, 
                control= list(nthreads=2), discrete = TRUE, drop.unused.levels=FALSE)

r1 <- start_value_rho(p3_1l_sec_dark, split_pred=c("CodeDir"))

p3_1l_sec_dark <- bam(Amplitude ~ s(Index) + s(Wavelength, k=15) + s(Time2, bs = "ad",xt=list(bs="cr"), k= 31) + 
              s(Code, bs="re", by = Dir) + s(Wavelength, by = CodeDir, m=1, k=25) + log10(Energy), 
                data = data_e3_sec_dark, method = "fREML", family = scat, 
                control= list(nthreads=2), discrete = TRUE, drop.unused.levels=FALSE, rho = r1, AR.start = data_e3_sec_dark$start_event)

#-------

p3_1m_sec_dark <- bam(Amplitude2 ~ s(Index) + s(Wavelength, k=15) + s(Time2, bs = "ad",xt=list(bs="cr"), k= 31) + ti(Wavelength, Time, k=c(15,31)) +
              s(Code, bs="re", by = Dir) + s(Wavelength, by = CodeDir, m=1, k=20) + log10(Energy), 
                data = data_e3_sec_dark, method = "fREML", family = scat, 
                control= list(nthreads=2), discrete = TRUE, drop.unused.levels=FALSE)

r1 <- start_value_rho(p3_1m_sec_dark, split_pred=c("CodeDir"))

p3_1m_sec_dark <- bam(Amplitude2 ~ s(Index) + s(Wavelength, k=15) + s(Time2, bs = "ad",xt=list(bs="cr"), k= 31) + ti(Wavelength, Time, k=c(15,31)) +
              s(Code, bs="re", by = Dir) + s(Wavelength, by = CodeDir, m=1, k=25) + log10(Energy), 
                data = data_e3_sec_dark, method = "fREML", family = scat, 
                control= list(nthreads=2), discrete = TRUE, drop.unused.levels=FALSE, rho = r1, AR.start = data_e3_sec_dark$start_event)

#-------

p3_1n_sec_dark <- bam(Amplitude2 ~ s(Index) + s(Wavelength, k=15) + s(Time2, bs = "ad",xt=list(bs="cr"), k= 31) +
              s(Code, bs="re", by = Dir) + s(Wavelength, by = CodeDir, m=1, k=20) + log10(Energy), 
                data = data_e3_sec_dark, method = "fREML", family = scat, 
                control= list(nthreads=2), discrete = TRUE, drop.unused.levels=FALSE)

r1 <- start_value_rho(p3_1n_sec_dark, split_pred=c("CodeDir"))

p3_1n_sec_dark <- bam(Amplitude2 ~ s(Index) + s(Wavelength, k=15) + s(Time2, bs = "ad",xt=list(bs="cr"), k= 31) + 
              s(Code, bs="re", by = Dir) + s(Wavelength, by = CodeDir, m=1, k=25) + log10(Energy), 
                data = data_e3_sec_dark, method = "fREML", family = scat, 
                control= list(nthreads=2), discrete = TRUE, drop.unused.levels=FALSE, rho = r1, AR.start = data_e3_sec_dark$start_event)

#-------

p3_1o_sec_dark <- bam(Amplitude2 ~ s(Index) + s(Wavelength, k=15) + s(Time2, bs = "ad", k= 31) + ti(Wavelength, Time, k=c(15,31)) +
              s(Code, bs="re", by = Dir) + s(Wavelength, by = CodeDir, m=1, k=20) + log10(Energy), 
                data = data_e3_sec_dark, method = "fREML", family = scat, 
                control= list(nthreads=2), discrete = TRUE, drop.unused.levels=FALSE)

r1 <- start_value_rho(p3_1o_sec_dark, split_pred=c("CodeDir"))

p3_1o_sec_dark <- bam(Amplitude2 ~ s(Index) + s(Wavelength, k=15) + s(Time2, bs = "ad", k= 31) + ti(Wavelength, Time, k=c(15,31)) +
              s(Code, bs="re", by = Dir) + s(Wavelength, by = CodeDir, m=1, k=25) + log10(Energy), 
                data = data_e3_sec_dark, method = "fREML", family = scat, 
                control= list(nthreads=2), discrete = TRUE, drop.unused.levels=FALSE, rho = r1, AR.start = data_e3_sec_dark$start_event)

#Model summary
p3_1_sec_dark_sum <- summary(p3_1_sec_dark)
p3_1_sec_dark_sum

p3_1e_sec_dark_sum <- summary(p3_1e_sec_dark)
p3_1e_sec_dark_sum

p3_1f_sec_dark_sum <- summary(p3_1f_sec_dark)
p3_1f_sec_dark_sum

#Model check
gam.check(p3_1_sec_dark, rep = 500)
acf_resid(p3_1_sec_dark, split_pred= "AR.start")

gam.check(p3_1b_sec_dark, rep = 500)
acf_resid(p3_1b_sec_dark, split_pred= "AR.start")

gam.check(p3_1c_sec_dark, rep = 500)
acf_resid(p3_1c_sec_dark, split_pred= "AR.start")

gam.check(p3_1d_sec_dark, rep = 500)
acf_resid(p3_1d_sec_dark, split_pred= "AR.start")

gam.check(p3_1e_sec_dark, rep = 500)
acf_resid(p3_1e_sec_dark, split_pred= "AR.start")

gam.check(p3_1f_sec_dark, rep = 500)
acf_resid(p3_1f_sec_dark, split_pred= "AR.start")

gam.check(p3_1g_sec_dark, rep = 500)
acf_resid(p3_1g_sec_dark, split_pred= "AR.start")

gam.check(p3_1h_sec_dark, rep = 500)
acf_resid(p3_1h_sec_dark, split_pred= "AR.start")

gam.check(p3_1i_sec_dark, rep = 500)
acf_resid(p3_1i_sec_dark, split_pred= "AR.start")

gam.check(p3_1j_sec_dark, rep = 500)
acf_resid(p3_1j_sec_dark, split_pred= "AR.start")

gam.check(p3_1k_sec_dark, rep = 500)
acf_resid(p3_1k_sec_dark, split_pred= "AR.start")

gam.check(p3_1l_sec_dark, rep = 500)
acf_resid(p3_1l_sec_dark, split_pred= "AR.start")

gam.check(p3_1m_sec_dark, rep = 500)
acf_resid(p3_1m_sec_dark, split_pred= "AR.start")

gam.check(p3_1n_sec_dark, rep = 500)
acf_resid(p3_1n_sec_dark, split_pred= "AR.start")

gam.check(p3_1o_sec_dark, rep = 500)
acf_resid(p3_1o_sec_dark, split_pred= "AR.start")

#Model overview
plot(p3_1m_sec_dark, shade = TRUE, residuals = TRUE, cex = 1, all.terms = TRUE)

vis.gam(x = p3_1m_sec_dark,
        view = c("Wavelength", "Time2"),
        plot.type = "contour",
        too.far = 0.1,
        cond = list(CodeDir = "Average", Code = "Average"))


vis.gam(x = p3_1m_sec_dark,
        view = c("Wavelength", "Time2"),
        plot.type = "perspective",
        too.far = 0.1,
        se = 1.96,
        cond = list(CodeDir = "Average", Code = "Average"),
        theta = 135, phi = 30)


#for Model selection
AIC(p3_1_sec_dark, p3_1b_sec_dark, p3_1c_sec_dark, p3_1d_sec_dark,  p3_1e_sec_dark, p3_1f_sec_dark, p3_1g_sec_dark, p3_1h_sec_dark, p3_1i_sec_dark, p3_1j_sec_dark, p3_1k_sec_dark, p3_1l_sec_dark, p3_1m_sec_dark, p3_1n_sec_dark, p3_1o_sec_dark)


data_e3_sec_dark %>% ggplot(aes(x=Time, y=Amplitude)) + geom_point(aes(col=CodeDir))


```
Results: Model p3_1m_sec_dark


```{r Dark Second_Averages alt scaling}

#Model generation

p3_2_sec_dark <- bam(Amplitude3 ~ s(Index) + s(Wavelength, k=15) + s(Time2, bs = "ad", k= 31) + ti(Wavelength, Time2, k=c(15,20)) +
              s(Code, bs="re", by = Dir) + s(Wavelength, by = CodeDir, m=1, k=20) + log10(Energy), 
                data = data_e3_sec_dark, method = "fREML", family = scat, 
                control= list(nthreads=2), discrete = TRUE, drop.unused.levels=FALSE)

r1 <- start_value_rho(p3_2_sec_dark, split_pred=c("CodeDir"))

p3_2_sec_dark <- bam(Amplitude3 ~ s(Index) + s(Wavelength, k=15) + s(Time2, bs = "ad", k= 31) + ti(Wavelength, Time2, k=c(15,20)) +
              s(Code, bs="re", by = Dir) + s(Wavelength, by = CodeDir, m=1, k=20) + log10(Energy), 
                data = data_e3_sec_dark, method = "fREML", family = scat, 
                control= list(nthreads=2), discrete = TRUE, drop.unused.levels=FALSE, rho = r1, AR.start = data_e3_sec_dark$start_event)


#-------

p3_2a_sec_dark <- bam(Amplitude3 ~ s(Index) + s(Wavelength, k=15) + s(Time2, bs = "ad", k= 31) +
              s(Code, bs="re", by = Dir) + s(Wavelength, by = CodeDir, m=1, k=20) + log10(Energy), 
                data = data_e3_sec_dark, method = "fREML", family = scat, 
                control= list(nthreads=2), discrete = TRUE, drop.unused.levels=FALSE)

r1 <- start_value_rho(p3_2a_sec_dark, split_pred=c("CodeDir"))

p3_2a_sec_dark <- bam(Amplitude3 ~ s(Index) + s(Wavelength, k=15) + s(Time2, bs = "ad", k= 31) +
              s(Code, bs="re", by = Dir) + s(Wavelength, by = CodeDir, m=1, k=20) + log10(Energy), 
                data = data_e3_sec_dark, method = "fREML", family = scat, 
                control= list(nthreads=2), discrete = TRUE, drop.unused.levels=FALSE, rho = r1, AR.start = data_e3_sec_dark$start_event)


#-------


p3_2b_sec_dark <- bam(Amplitude3 ~ s(Index) + s(Wavelength, k=15) + s(Time, bs = "ad", k= 31) + ti(Wavelength, Time, k=c(15,20)) +
              s(Code, bs="re", by = Dir) + s(Wavelength, by = CodeDir, m=1, k=20) + log10(Energy), 
                data = data_e3_sec_dark, method = "fREML", family = scat, 
                control= list(nthreads=2), discrete = TRUE, drop.unused.levels=FALSE)

r1 <- start_value_rho(p3_2b_sec_dark, split_pred=c("CodeDir"))

p3_2b_sec_dark <- bam(Amplitude3 ~ s(Index) + s(Wavelength, k=15) + s(Time, bs = "ad", k= 31) + ti(Wavelength, Time, k=c(15,20)) +
              s(Code, bs="re", by = Dir) + s(Wavelength, by = CodeDir, m=1, k=20) + log10(Energy), 
                data = data_e3_sec_dark, method = "fREML", family = scat, 
                control= list(nthreads=2), discrete = TRUE, drop.unused.levels=FALSE, rho = r1, AR.start = data_e3_sec_dark$start_event)


#-------

p3_2c_sec_dark <- bam(Amplitude3 ~ s(Index) + s(Wavelength, k=15) + s(Time2, bs = "ad",xt=list(bs="cr"), k= 31) + ti(Wavelength, Time2, k=c(15,20)) +
              s(Code, bs="re", by = Dir) + s(Wavelength, by = CodeDir, m=1, k=20) + log10(Energy), 
                data = data_e3_sec_dark, method = "fREML", family = scat, 
                control= list(nthreads=2), discrete = TRUE, drop.unused.levels=FALSE)

r1 <- start_value_rho(p3_2c_sec_dark, split_pred=c("CodeDir"))

p3_2c_sec_dark <- bam(Amplitude3 ~ s(Index) + s(Wavelength, k=15) + s(Time2, bs = "ad",xt=list(bs="cr"), k= 31) + ti(Wavelength, Time2, k=c(15,20)) +
              s(Code, bs="re", by = Dir) + s(Wavelength, by = CodeDir, m=1, k=20) + log10(Energy), 
                data = data_e3_sec_dark, method = "fREML", family = scat, 
                control= list(nthreads=2), discrete = TRUE, drop.unused.levels=FALSE, rho = r1, AR.start = data_e3_sec_dark$start_event)


#-------

p3_2d_sec_dark <- bam(Amplitude3 ~ s(Index) + s(Wavelength, k=15) + s(Time2, bs = "ad", k= 31) + ti(Wavelength, Time2, k=c(15,20)) +
              s(Code, bs="re", by = Dir) + s(Wavelength, by = CodeDir, m=1, k=20), 
                data = data_e3_sec_dark, method = "fREML", family = scat, 
                control= list(nthreads=2), discrete = TRUE, drop.unused.levels=FALSE)

r1 <- start_value_rho(p3_2d_sec_dark, split_pred=c("CodeDir"))

p3_2d_sec_dark <- bam(Amplitude3 ~ s(Index) + s(Wavelength, k=15) + s(Time2, bs = "ad", k= 31) + ti(Wavelength, Time2, k=c(15,20)) +
              s(Code, bs="re", by = Dir) + s(Wavelength, by = CodeDir, m=1, k=20), 
                data = data_e3_sec_dark, method = "fREML", family = scat, 
                control= list(nthreads=2), discrete = TRUE, drop.unused.levels=FALSE, rho = r1, AR.start = data_e3_sec_dark$start_event)

#Model summary
p3_2_sec_dark_sum <- summary(p3_2_sec_dark)
p3_2_sec_dark_sum

p3_2b_sec_dark_sum <- summary(p3_2b_sec_dark)
p3_2b_sec_dark_sum

#Model check
gam.check(p3_2_sec_dark, rep = 500)
acf_resid(p3_2_sec_dark, split_pred= "AR.start")

gam.check(p3_2b_sec_dark, rep = 500)
acf_resid(p3_2b_sec_dark, split_pred= "AR.start")

gam.check(p3_2d_sec_dark, rep = 500)

#Model overview
plot(p3_2_sec_dark, shade = TRUE, residuals = TRUE, cex = 1, all.terms = TRUE)

vis.gam(x = p3_2_sec_dark,
        view = c("Wavelength", "Time2"),
        plot.type = "contour",
        too.far = 0.1,
        cond = list(CodeDir = "Average", Code = "Average"))


vis.gam(x = p3_2_sec_dark,
        view = c("Wavelength", "Time2"),
        plot.type = "perspective",
        too.far = 0.1,
        se = 1.96,
        cond = list(CodeDir = "Average", Code = "Average"),
        theta = 135, phi = 30)


#for Model selection
AIC(p3_2_sec_dark, p3_2a_sec_dark, p3_2b_sec_dark, p3_2c_sec_dark, p3_2d_sec_dark)


data_e3_sec_dark %>% ggplot(aes(x=Time, y=Amplitude3)) + geom_point(aes(col=CodeDir))


```
Results: p3_2_sec_dark


#### Saving the Environment

```{r Saving the Environment}

save.image(here::here("pupil_result_gam_aver.RData"))

```
