# Supplementary material for: Spectral dependency of the human pupillary light reflex. Influences of pre-adaptation and chronotype
Source: PLoS One. 2022 Jan 12;17(1):e0253030. doi: 10.1371/journal.pone.0253030 (PMC8754338; doi:10.1371/journal.pone.0253030)
Supplement: S3 File — Zip file containing several files necessary to replicate the statistical analysis and generation of graphics. Besides some external tables, an R-function file, and three pictures to mark the respective experiment in graphs, the zip file consists of nine R-Markdown scripts. One of these is used to set up the data prior to analysis. The necessary data can be downloaded from the Open Science Framework [39]. Five of the R-Markdown files are for analysis of Experiment I, II, III Short, III Long, and the pooled data. The eighth file is for graphics generation. The second-to-last file takes a sample of ten random participants from the first experiment for every protocol and builds the base model from this subset. This sample analysis is to show that the main dependencies of wavelength and series can come from a smaller sample. An html file with the same file name shows an example. The last file is for calculating estimates for prereceptoral filtering and using those estimates to calculate irradiance and photon density values from the spectral irradiance measurements. (ZIP) [file pone.0253030.s017.zip › 04_Experiment_III-long.Rmd]

---
title: "Pupil results - Experiment III Long"
output: html_notebook
---

This file generates generalized additive (mixed) models from the data.
Model Generation and evaluation is heavily inspired by 
- 2019 Pedersen et al. "Hierarchical generalized additive models in ecology: an introduction with mgcv"
- 2017 Sóskuthy M. "Generalised additive mixed models for dynamic analysis in linguistics: a practical introduction" (arXiv 1703.05339v1)
- 2018 Simpson G.L. "Modelling Palaeoecological Time Series Using Generalised Additive Models"

Several parameters are named differently in the raw data and, consequently, in the RMD scripts, compared to the main publications. The following is a list of parameter translations where necessary:

Data/Script = Publication :
Amplitude = nPC (normalized Pupil Constriction, %) with a single baseline value taken for the whole protocol
Amplitude3 = nPC with the baseline value from the last second of the previous wavelength
Wavelength = Wavelength Peak (nm)
Diameter = Pupil Diameter (mm)
Index = Series
Code = Participant
Clocktime = Time of Day
Dir = Protocol
Energy = Irradiance (W/m2)
I_minus_1 = Previous Wavelength Peak (nm)
Evdash = Scotopic Illuminance (lx)
Every = Erythropic Equivalent of Daylight Illuminance (lx)
Evchl = Chloropic Equivalent of Daylight Illuminance (lx)
Evcya = Cyanopic Equivalent of Daylight Illuminance (lx)
Evsco = Rhodopic Equivalent of Daylight Illuminance (lx)
Ev10 = Illuminance for a 10° Observer (lx)
Eveq = Mesopic (equivalent) Illuminance (lx)
Time = Time since Start of the Wavelength Step (s) - 0 is the second from 0 to 1; 1 is the second from 1 to 2;...
Dark = whether Light is continuous (FALSE) or discontinuous

```{r Setup}

```

## Experiment 3

In Experiment 3, Participants went through four settings in randomized order. All settings starts at 550 nm wavelength, after a dark adaptation period of 90 seconds and flips through the spectrum in 31 steps. In protocols Long 1 and Long 2, the steps last 30 seconds, with a shutter closed for 9 seconds afterwards. In protocols Dark 1 and Dark 2, the steps last 1 second, with a shutter closed for 30 seconds afterwards. The shutter closuretimes covers the time it takes the monochromator to reach the next step.  Settings Dark 1 and Long 1 consist of the same sequence of wavelengths, as do protocols Dark 2 and Long 2. 1 and 2 are symmetrical at light step 16. 


```{r 3_1 Long}

#Model generation


p3_0_long <- bam(Amplitude ~ s(Code, bs="re", by = Dir) + 
              s(Wavelength, by = CodeDir, m=1, k=15) + log10(Energy), 
                data = data_e3_long, method = "fREML", family = scat, 
                control= list(nthreads=2), discrete = TRUE, drop.unused.levels=FALSE)

#-------

p3_1_long <- bam(Amplitude ~ s(Wavelength, k = 15) + s(Code, bs="re", by = Dir) + 
              s(Wavelength, by = CodeDir, m=1, k=15) + log10(Energy), 
                data = data_e3_long, method = "fREML", family = scat, 
                control= list(nthreads=2), discrete = TRUE, drop.unused.levels=FALSE)


#-------

p3_1b_long <- bam(Amplitude ~ s(Index, k=31)  +  s(Wavelength, k = 15) + s(Code, bs="re", by = Dir) + 
              s(Wavelength, by = CodeDir, m=1, k=15) + log10(Energy), 
                data = data_e3_long, method = "fREML", family = scat, 
                control= list(nthreads=2), discrete = TRUE, drop.unused.levels=FALSE)

#-------

p3_1c_long <- bam(Amplitude ~ s(Index, k=31)  +  s(Wavelength, k = 15) + s(Code, bs="re", by = Dir) + 
              s(Wavelength, by = CodeDir, m=1, k=15), 
                data = data_e3_long, method = "fREML", family = scat, 
                control= list(nthreads=2), discrete = TRUE, drop.unused.levels=FALSE)

#Model summary
p3_0_long_sum <- summary(p3_0_long)
p3_0_long_sum

p3_1_long_sum <- summary(p3_1_long)
p3_1_long_sum

p3_1b_long_sum <- summary(p3_1b_long)
p3_1b_long_sum

#Model check
gam.check(p3_1b_long, rep = 500)
acf_resid(p3_1b_long, split_pred=c("CodeDir"))
acf_resid(p3_0_long, split_pred=c("CodeDir"))

#Model overview
plot(p3_1_long, shade = TRUE, residuals = TRUE, cex = 1, all.terms = TRUE, scale = 0)
plot(p3_1b_long, select = 2, shade = TRUE, residuals = TRUE, cex = 1, all.terms = TRUE, scale = 0)
plot(p3_1c_long, select = 2, shade = TRUE, residuals = TRUE, cex = 1, all.terms = TRUE, scale = 0)

#for Model selection
AIC(p3_0_long, p3_1_long, p3_1b_long)


```
Results: Model p3_1b_long fits best

In the next chunk the Influence of the prior Wavelength step is explored.

```{r 3_2 Prior light Step}

#Model generation

p3_2 <- bam(Amplitude ~ s(Index)  +  s(Wavelength, k = 15) + s(Code, bs="re") + s(I_minus_1, k = 15) +
              s(Wavelength, by = CodeDir, m=1, k=15) + log10(Energy), 
                data = data_e3_long, method = "fREML", family = scat, 
                control= list(nthreads=2), discrete = TRUE, drop.unused.levels=FALSE)

p3_3 <- bam(Amplitude ~ s(Wavelength, k = 15) + s(Code, bs="re") + s(I_minus_1, k = 15) + ti(Wavelength, I_minus_1) +
              s(Wavelength, by = CodeDir, m=1, k=15) + log10(Energy), 
                data = data_e3_long, method = "fREML", family = scat, 
                control= list(nthreads=2), discrete = TRUE, drop.unused.levels=FALSE)

#Model summary
p3_2_sum <- summary(p3_2)

p3_2_sum

p3_3_sum <- summary(p3_3)

p3_3_sum

#Model check
gam.check(p3_2, rep = 500)
acf_resid(p3_2, split_pred=c("CodeDir"))

#Model overview
plot(p3_2, shade = TRUE, residuals = TRUE, cex = 1, all.terms = TRUE)
plot(p3_3, shade = TRUE, residuals = TRUE, cex = 1, all.terms = TRUE)

vis.gam(x = p3_2,
        view = c("Wavelength", "I_minus_1"),
        plot.type = "contour",
        too.far = 0.1,
        cond = list(CodeDir = "Average", Dark = TRUE))

#for Model selection
AIC(p3_1b_long, p3_2, p3_3)

```
Result: The prior light step is not significant.


```{r long Second_Averages}

#Model generation
p3_1a_sec_long <- bam(Amplitude ~ s(Index) + te(Wavelength, Time, k = c(10, 24)) +
              s(Code, bs="re", by = Dir) + s(Wavelength, by = CodeDir, m=1, k=20) + log10(Energy), 
                data = data_e3_sec_long, method = "fREML", family = scat, 
                control= list(nthreads=2), discrete = TRUE, drop.unused.levels=FALSE)

r1 <- start_value_rho(p3_1a_sec_long, split_pred=c("CodeDir"))

p3_1a_sec_long <- bam(Amplitude ~ s(Index) + te(Wavelength, Time, k = c(10, 24)) +
              s(Code, bs="re", by = Dir) + s(Wavelength, by = CodeDir, m=1, k=20) + log10(Energy), 
                data = data_e3_sec_long, method = "fREML", family = scat, 
                control= list(nthreads=2), discrete = TRUE, drop.unused.levels=FALSE, rho = r1, AR.start = data_e3_sec_long$start_event)


p3_1b_sec_long <- bam(Amplitude ~ s(Index) + te(Wavelength, Time, k = c(10, 24)) +
              s(Code, bs="re", by = Dir) + s(Wavelength, by = CodeDir, m=1, k=20), 
                data = data_e3_sec_long, method = "fREML", family = scat, 
                control= list(nthreads=2), discrete = TRUE, drop.unused.levels=FALSE)

r1 <- start_value_rho(p3_1b_sec_long, split_pred=c("CodeDir"))

p3_1b_sec_long <- bam(Amplitude ~ s(Index) + te(Wavelength, Time, k = c(10, 24)) +
              s(Code, bs="re", by = Dir) + s(Wavelength, by = CodeDir, m=1, k=20), 
                data = data_e3_sec_long, method = "fREML", family = scat, 
                control= list(nthreads=2), discrete = TRUE, drop.unused.levels=FALSE, rho = r1, AR.start = data_e3_sec_long$start_event)


#Model summary
p3_1a_sec_long_sum <- summary(p3_1a_sec_long)
p3_1a_sec_long_sum


#Model check
gam.check(p3_1a_sec_long, rep = 500)
acf_resid(p3_1a_sec_long, split_pred= "AR.start")

gam.check(p3_1b_sec_long, rep = 500)

#Model overview
plot(p3_1a_sec_long, shade = TRUE, residuals = TRUE, cex = 1, all.terms = TRUE, scale = 0)

vis.gam(x = p3_1a_sec_long,
        view = c("Wavelength", "Time"),
        plot.type = "contour",
        too.far = 0.1,
        cond = list(CodeDir = "Average", Code = "Average"))


vis.gam(x = p3_1a_sec_long,
        view = c("Wavelength", "Time"),
        plot.type = "perspective",
        too.far = 0.1,
        se = 1.96,
        cond = list(CodeDir = "Average", Code = "Average"),
        theta = 135, phi = 30)


#for Model selection
AIC(p3_1a_sec_long, p3_1b_sec_long)


data_e3_sec_long %>% ggplot(aes(x=Time, y=Amplitude)) + geom_point(aes(col=CodeDir))


```
Results: 

```{r long Second_Averages alt scaling}

#Model generation
p3_2_sec_long <- bam(Amplitude3 ~ s(Index) + te(Wavelength, Time, k = c(10, 24)) +
              s(Code, bs="re", by = Dir) + s(Wavelength, by = CodeDir, m=1, k=20) + log10(Energy), 
                data = data_e3_sec_long, method = "fREML", family = scat, 
                control= list(nthreads=2), discrete = TRUE, drop.unused.levels=FALSE)

r1 <- start_value_rho(p3_2_sec_long, split_pred=c("CodeDir"))

p3_2_sec_long <- bam(Amplitude3 ~ s(Index) + te(Wavelength, Time, k = c(10, 24)) +
              s(Code, bs="re", by = Dir) + s(Wavelength, by = CodeDir, m=1, k=20) + log10(Energy), 
                data = data_e3_sec_long, method = "fREML", family = scat, 
                control= list(nthreads=2), discrete = TRUE, drop.unused.levels=FALSE, rho = r1, AR.start = data_e3_sec_long$start_event)


#Model summary
p3_2_sec_long_sum <- summary(p3_2_sec_long)
p3_2_sec_long_sum


#Model check
gam.check(p3_2_sec_long, rep = 500)
acf_resid(p3_2_sec_long, split_pred= "AR.start")

#Model overview
plot(p3_2_sec_long, shade = TRUE, residuals = TRUE, cex = 1, all.terms = TRUE, scale = 0)

vis.gam(x = p3_2_sec_long,
        view = c("Wavelength", "Time"),
        plot.type = "contour",
        too.far = 0.1,
        cond = list(CodeDir = "Average", Code = "Average"))


vis.gam(x = p3_2_sec_long,
        view = c("Wavelength", "Time"),
        plot.type = "perspective",
        too.far = 0.1,
        se = 1.96,
        cond = list(CodeDir = "Average", Code = "Average"),
        theta = 135, phi = 30)


#for Model selection
AIC(p3_2_sec_long, p3_1a_sec_long)


data_e3_sec_long %>% ggplot(aes(x=Time, y=Amplitude)) + geom_point(aes(col=CodeDir))


```

## Illuminance Experiment 3

```{r E3 ill}

#Model generation
ill_il_ri_rs_long <- lmer(Amplitude ~ log10(Illuminance) + (log10(Illuminance)|Code), data = data_e3_long)
ill_il_ri_long <- lmer(Amplitude ~ log10(Illuminance) + (1|Code), data = data_e3_long)
ill_ri_long <- lmer(Amplitude ~ 1 + (1|Code), data = data_e3_long)

anova(ill_il_ri_rs_long, ill_il_ri_long, ill_ri_long)

#Model summary
summary(ill_il_ri_rs_long)

confint(ill_il_ri_rs_long)

#Model check
qint <- ranef(ill_il_ri_rs_long)$Code[["(Intercept)"]]
qres <- residuals(ill_il_ri_rs_long)
qqnorm(qint, ylab = "Estimated random intercepts", xlim =c(-3,3), main="Random intercepts") +qqline(qint)
qqnorm(qres, xlim = c(-3,3), ylab="Estimated residuals", main= "Residuals") + qqline(qres)

hist(resid(ill_il_ri_rs_long))
xyplot(profile(ill_il_ri_rs_long))
densityplot(profile(ill_il_ri_rs_long))

#Model overview
plot(ill_il_ri_rs_long)
visreg(ill_il_ri_rs_long)

#R2
ill_r2_long <-1-var(residuals(ill_il_ri_rs_long))/(var(model.response(model.frame(ill_il_ri_rs_long))))

ill_r2_full_long <- 1-var(residuals(ill_il_ri_rs_long))/var(residuals(ill_ri_long))

ill_r2_wo_rs_long <- 1-var(residuals(ill_il_ri_rs_long))/var(residuals(ill_il_ri_long))

ill_r2_long

ill_r2_full_long

ill_r2_wo_rs_long

```


```{r E3 10 }
#-----------10°

#Model generation
i10_il_ri_rs_long <- lmer(Amplitude ~ log10(Ev10) + (log10(Ev10)|Code), data = data_e3_long)
i10_il_ri_long <- lmer(Amplitude ~ log10(Ev10) + (1|Code), data = data_e3_long)
i10_ri_long <- lmer(Amplitude ~ 1 + (1|Code), data = data_e3_long)

anova(i10_il_ri_rs_long, i10_il_ri_long, i10_ri_long)

#Model summary
summary(i10_il_ri_rs_long)

confint(i10_il_ri_rs_long)

#Model check
qint <- ranef(i10_il_ri_rs_long)$Code[["(Intercept)"]]
qres <- residuals(i10_il_ri_rs_long)
qqnorm(qint, ylab = "Estimated random intercepts", xlim =c(-3,3), main="Random intercepts") +qqline(qint)
qqnorm(qres, xlim = c(-3,3), ylab="Estimated residuals", main= "Residuals") + qqline(qres)

hist(resid(i10_il_ri_rs_long))
xyplot(profile(i10_il_ri_rs_long))
densityplot(profile(i10_il_ri_rs_long))

#Model overview
plot(i10_il_ri_rs_long)
visreg(i10_il_ri_rs_long)

#R2
i10_r2_long <-1-var(residuals(i10_il_ri_rs_long))/(var(model.response(model.frame(i10_il_ri_rs_long))))

i10_r2_full_long <- 1-var(residuals(i10_il_ri_rs_long))/var(residuals(i10_ri_long))

i10_r2_wo_rs_long <- 1-var(residuals(i10_il_ri_rs_long))/var(residuals(i10_il_ri_long))

i10_r2_long

i10_r2_full_long

i10_r2_wo_rs_long
```


```{r E3 mes}
#-----------Mesopic

#Model generation
mes_il_ri_rs_long <- lmer(Amplitude ~ log10(Eveq) + (log10(Eveq)|Code), data = data_e3_long)
mes_il_ri_long <- lmer(Amplitude ~ log10(Eveq) + (1|Code), data = data_e3_long)
mes_ri_long <- lmer(Amplitude ~ 1 + (1|Code), data = data_e3_long)

anova(mes_il_ri_rs_long, mes_il_ri_long, mes_ri_long)

#Model summary
summary(mes_il_ri_rs_long)

confint(mes_il_ri_rs_long)

#Model check
qint <- ranef(mes_il_ri_rs_long)$Code[["(Intercept)"]]
qres <- residuals(mes_il_ri_rs_long)
qqnorm(qint, ylab = "Estimated random intercepts", xlim =c(-3,3), main="Random intercepts") +qqline(qint)
qqnorm(qres, xlim = c(-3,3), ylab="Estimated residuals", main= "Residuals") + qqline(qres)

hist(resid(mes_il_ri_rs_long))
xyplot(profile(mes_il_ri_rs_long))
densityplot(profile(mes_il_ri_rs_long))

#Model overview
plot(mes_il_ri_rs_long)
visreg(mes_il_ri_rs_long)

#R2
mes_r2_long <-1-var(residuals(mes_il_ri_rs_long))/(var(model.response(model.frame(mes_il_ri_rs_long))))

mes_r2_full_long <- 1-var(residuals(mes_il_ri_rs_long))/var(residuals(mes_ri_long))

mes_r2_wo_rs_long <- 1-var(residuals(mes_il_ri_rs_long))/var(residuals(mes_il_ri_long))

mes_r2_long

mes_r2_full_long

mes_r2_wo_rs_long

```


```{r E3 sco}
#-----------Scotopic

#Model generation
sco_il_ri_rs_long <- lmer(Amplitude ~ log10(Evdash) + (log10(Evdash)|Code), data = data_e3_long)
sco_il_ri_long <- lmer(Amplitude ~ log10(Evdash) + (1|Code), data = data_e3_long)
sco_ri_long <- lmer(Amplitude ~ 1 + (1|Code), data = data_e3_long)

anova(sco_il_ri_rs_long, sco_il_ri_long, sco_ri_long)

#Model summary
summary(sco_il_ri_rs_long)

confint(sco_il_ri_rs_long)

#Model check
qint <- ranef(sco_il_ri_rs_long)$Code[["(Intercept)"]]
qres <- residuals(sco_il_ri_rs_long)
qqnorm(qint, ylab = "Estimated random intercepts", xlim =c(-3,3), main="Random intercepts") +qqline(qint)
qqnorm(qres, xlim = c(-3,3), ylab="Estimated residuals", main= "Residuals") + qqline(qres)

hist(resid(sco_il_ri_rs_long))
xyplot(profile(sco_il_ri_rs_long))
densityplot(profile(sco_il_ri_rs_long))

#Model overview
plot(sco_il_ri_rs_long)
visreg(sco_il_ri_rs_long)

#R2
sco_r2_long <-1-var(residuals(sco_il_ri_rs_long))/(var(model.response(model.frame(sco_il_ri_rs_long))))

sco_r2_full_long <- 1-var(residuals(sco_il_ri_rs_long))/var(residuals(sco_ri_long))

sco_r2_wo_rs_long <- 1-var(residuals(sco_il_ri_rs_long))/var(residuals(sco_il_ri_long))

sco_r2_long

sco_r2_full_long

sco_r2_wo_rs_long
```


```{r E3 mel}
#Alpha-Opic

#Model generation
mel_il_ri_rs_long <- lmer(Amplitude ~ log10(Ev_mel) + (log10(Ev_mel)|Code), data = data_e3_long)
mel_il_ri_long <- lmer(Amplitude ~ log10(Ev_mel) + (1|Code), data = data_e3_long)
mel_ri_long <- lmer(Amplitude ~ 1 + (1|Code), data = data_e3_long)

anova(mel_il_ri_rs_long, mel_il_ri_long, mel_ri_long)

#Model summary
summary(mel_il_ri_rs_long)

confint(mel_il_ri_rs_long)

#Model check
qint <- ranef(mel_il_ri_rs_long)$Code[["(Intercept)"]]
qres <- residuals(mel_il_ri_rs_long)
qqnorm(qint, ylab = "Estimated random intercepts", xlim =c(-3,3), main="Random intercepts") +qqline(qint)
qqnorm(qres, xlim = c(-3,3), ylab="Estimated residuals", main= "Residuals") + qqline(qres)

hist(resid(mel_il_ri_rs_long))
xyplot(profile(mel_il_ri_rs_long))
densityplot(profile(mel_il_ri_rs_long))

#Model overview
plot(mel_il_ri_rs_long)
visreg(mel_il_ri_rs_long)

#R2
mel_r2_long <-1-var(residuals(mel_il_ri_rs2))/(var(model.response(model.frame(mel_il_ri_rs2))))

mel_r2_full_long <- 1-var(residuals(mel_il_ri_rs2))/var(residuals(mel_ri2))

mel_r2_wo_rs_long <- 1-var(residuals(mel_il_ri_rs2))/var(residuals(mel_il_ri2))

mel_r2_long

mel_r2_full_long

mel_r2_wo_rs_long
```


```{r  E3 sco2}
#-----------scotopic

#Model generation
sco2_il_ri_rs_long <- lmer(Amplitude ~ log10(Ev_sco) + (log10(Ev_sco)|Code), data = data_e3_long)
sco2_il_ri_long <- lmer(Amplitude ~ log10(Ev_sco) + (1|Code), data = data_e3_long)
sco2_ri_long <- lmer(Amplitude ~ 1 + (1|Code), data = data_e3_long)

anova(sco2_il_ri_rs_long, sco2_il_ri_long, sco2_ri_long)

#Model summary
summary(sco2_il_ri_rs_long)

confint(sco2_il_ri_rs_long)

#Model check
qint <- ranef(sco2_il_ri_rs_long)$Code[["(Intercept)"]]
qres <- residuals(sco2_il_ri_rs_long)
qqnorm(qint, ylab = "Estimated random intercepts", xlim =c(-3,3), main="Random intercepts") +qqline(qint)
qqnorm(qres, xlim = c(-3,3), ylab="Estimated residuals", main= "Residuals") + qqline(qres)

hist(resid(sco2_il_ri_rs_long))
xyplot(profile(sco2_il_ri_rs_long))
densityplot(profile(sco2_il_ri_rs_long))

#Model overview
plot(sco2_il_ri_rs_long)
visreg(sco2_il_ri_rs_long)

#R2
sco2_r2_long <-1-var(residuals(sco2_il_ri_rs_long))/(var(model.response(model.frame(sco2_il_ri_rs_long))))

sco2_r2_full_long <- 1-var(residuals(sco2_il_ri_rs_long))/var(residuals(sco2_ri_long))

sco2_r2_wo_rs_long <- 1-var(residuals(sco2_il_ri_rs_long))/var(residuals(sco2_il_ri_long))

sco2_r2_long

sco2_r2_full_long

sco2_r2_wo_rs_long
```


```{r  E3 ery}
#-----------Erythropic

#Model generation
ery_il_ri_rs_long <- lmer(Amplitude ~ log10(Ev_ery) + (log10(Ev_ery)|Code), data = data_e3_long)
ery_il_ri_long <- lmer(Amplitude ~ log10(Ev_ery) + (1|Code), data = data_e3_long)
ery_ri_long <- lmer(Amplitude ~ 1 + (1|Code), data = data_e3_long)

anova(ery_il_ri_rs_long, ery_il_ri_long, ery_ri_long)

#Model summary
summary(ery_il_ri_rs_long)

confint(ery_il_ri_rs_long)

#Model check
qint <- ranef(ery_il_ri_rs_long)$Code[["(Intercept)"]]
qres <- residuals(ery_il_ri_rs_long)
qqnorm(qint, ylab = "Estimated random intercepts", xlim =c(-3,3), main="Random intercepts") +qqline(qint)
qqnorm(qres, xlim = c(-3,3), ylab="Estimated residuals", main= "Residuals") + qqline(qres)

hist(resid(ery_il_ri_rs_long))
xyplot(profile(ery_il_ri_rs_long))
densityplot(profile(ery_il_ri_rs_long))

#Model overview
plot(ery_il_ri_rs_long)
visreg(ery_il_ri_rs_long)

#R2
ery_r2_long <-1-var(residuals(ery_il_ri_rs_long))/(var(model.response(model.frame(ery_il_ri_rs_long))))

ery_r2_full_long <- 1-var(residuals(ery_il_ri_rs_long))/var(residuals(ery_ri_long))

ery_r2_wo_rs_long <- 1-var(residuals(ery_il_ri_rs_long))/var(residuals(ery_il_ri_long))

ery_r2_long

ery_r2_full_long

ery_r2_wo_rs_long
```


```{r E3 chl}
#-----------Chloropic

#Model generation
chl_il_ri_rs_long <- lmer(Amplitude ~ log10(Ev_chl) + (log10(Ev_chl)|Code), data = data_e3_long)
chl_il_ri_long <- lmer(Amplitude ~ log10(Ev_chl) + (1|Code), data = data_e3_long)
chl_ri_long <- lmer(Amplitude ~ 1 + (1|Code), data = data_e3_long)

anova(chl_il_ri_rs_long, chl_il_ri_long, chl_ri_long)

#Model summary
summary(chl_il_ri_rs_long)

confint(chl_il_ri_rs_long)

#Model check
qint <- ranef(chl_il_ri_rs_long)$Code[["(Intercept)"]]
qres <- residuals(chl_il_ri_rs_long)
qqnorm(qint, ylab = "Estimated random intercepts", xlim =c(-3,3), main="Random intercepts") +qqline(qint)
qqnorm(qres, xlim = c(-3,3), ylab="Estimated residuals", main= "Residuals") + qqline(qres)

hist(resid(chl_il_ri_rs_long))
xyplot(profile(chl_il_ri_rs_long))
densityplot(profile(chl_il_ri_rs_long))

#Model overview
plot(chl_il_ri_rs_long)
visreg(chl_il_ri_rs_long)

#R2
chl_r2_long <-1-var(residuals(chl_il_ri_rs_long))/(var(model.response(model.frame(chl_il_ri_rs_long))))

chl_r2_full_long <- 1-var(residuals(chl_il_ri_rs_long))/var(residuals(chl_ri_long))

chl_r2_wo_rs_long <- 1-var(residuals(chl_il_ri_rs_long))/var(residuals(chl_il_ri_long))

chl_r2_long

chl_r2_full_long

chl_r2_wo_rs_long
```


```{r E3 cya}
#-----------Cyanopic

#Model generation
cya_il_ri_rs_long <- lmer(Amplitude ~ log10(Ev_cya) + (log10(Ev_cya)|Code), data = data_e3_long)
cya_il_ri_long <- lmer(Amplitude ~ log10(Ev_cya) + (1|Code), data = data_e3_long)
cya_ri_long <- lmer(Amplitude ~ 1 + (1|Code), data = data_e3_long)

anova(cya_il_ri_rs_long, cya_il_ri_long, cya_ri_long)
anova(cya_il_ri_rs_long, cya_ri_long)

#Model summary
summary(cya_il_ri_rs_long)

confint(cya_il_ri_rs_long)

#Model check
qint <- ranef(cya_il_ri_rs_long)$Code[["(Intercept)"]]
qres <- residuals(cya_il_ri_rs_long)
qqnorm(qint, ylab = "Estimated random intercepts", xlim =c(-3,3), main="Random intercepts") +qqline(qint)
qqnorm(qres, xlim = c(-3,3), ylab="Estimated residuals", main= "Residuals") + qqline(qres)

hist(resid(cya_il_ri_rs_long))
xyplot(profile(cya_il_ri_rs_long))
densityplot(profile(cya_il_ri_rs_long))

#Model overview
plot(cya_il_ri_rs_long)
visreg(cya_il_ri_rs_long)

#R2
cya_r2_long <-1-var(residuals(cya_il_ri_rs_long))/(var(model.response(model.frame(cya_il_ri_rs_long))))

cya_r2_full_long <- 1-var(residuals(cya_il_ri_rs_long))/var(residuals(cya_ri_long))

cya_r2_wo_rs_long <- 1-var(residuals(cya_il_ri_rs_long))/var(residuals(cya_il_ri_long))

cya_r2_long

cya_r2_full_long

cya_r2_wo_rs_long

```

#### Saving the Environment

```{r Saving the Environment}

save.image(here::here("pupil_result_gam_aver.RData"))

```
