# Supplementary material for: Spectral dependency of the human pupillary light reflex. Influences of pre-adaptation and chronotype
Source: PLoS One. 2022 Jan 12;17(1):e0253030. doi: 10.1371/journal.pone.0253030 (PMC8754338; doi:10.1371/journal.pone.0253030)
Supplement: S3 File — Zip file containing several files necessary to replicate the statistical analysis and generation of graphics. Besides some external tables, an R-function file, and three pictures to mark the respective experiment in graphs, the zip file consists of nine R-Markdown scripts. One of these is used to set up the data prior to analysis. The necessary data can be downloaded from the Open Science Framework [39]. Five of the R-Markdown files are for analysis of Experiment I, II, III Short, III Long, and the pooled data. The eighth file is for graphics generation. The second-to-last file takes a sample of ten random participants from the first experiment for every protocol and builds the base model from this subset. This sample analysis is to show that the main dependencies of wavelength and series can come from a smaller sample. An html file with the same file name shows an example. The last file is for calculating estimates for prereceptoral filtering and using those estimates to calculate irradiance and photon density values from the spectral irradiance measurements. (ZIP) [file pone.0253030.s017.zip › 05_Pooled_data.Rmd]

---
title: "Pupil results - Experiment III Dark"
output: html_notebook
---

This file generates generalized additive (mixed) models from the data.
Model Generation and evaluation is heavily inspired by 
- 2019 Pedersen et al. "Hierarchical generalized additive models in ecology: an introduction with mgcv"
- 2017 Sóskuthy M. "Generalised additive mixed models for dynamic analysis in linguistics: a practical introduction" (arXiv 1703.05339v1)
- 2018 Simpson G.L. "Modelling Palaeoecological Time Series Using Generalised Additive Models"

Several parameters are named differently in the raw data and, consequently, in the RMD scripts, compared to the main publications. The following is a list of parameter translations where necessary:

Data/Script = Publication :
Amplitude = nPC (normalized Pupil Constriction, %) with a single baseline value taken for the whole protocol
Amplitude3 = nPC with the baseline value from the last second of the previous wavelength
Wavelength = Wavelength Peak (nm)
Diameter = Pupil Diameter (mm)
Index = Series
Code = Participant
Clocktime = Time of Day
Dir = Protocol
Energy = Irradiance (W/m2)
I_minus_1 = Previous Wavelength Peak (nm)
Evdash = Scotopic Illuminance (lx)
Every = Erythropic Equivalent of Daylight Illuminance (lx)
Evchl = Chloropic Equivalent of Daylight Illuminance (lx)
Evcya = Cyanopic Equivalent of Daylight Illuminance (lx)
Evsco = Rhodopic Equivalent of Daylight Illuminance (lx)
Ev10 = Illuminance for a 10° Observer (lx)
Eveq = Mesopic (equivalent) Illuminance (lx)
Time = Time since Start of the Wavelength Step (s) - 0 is the second from 0 to 1; 1 is the second from 1 to 2;...
Dark = whether Light is continuous (FALSE) or discontinuous

```{r Setup}

```

## Pooled Data

This script pools the data from all  protocols but Dark 1 and Dark 2 to look for the interaction of chronotype with time of day and wavelength.


```{r 4_1 Chronotype Clocktime Wavelength}

#Model generation

p_pooled_1 <- bam(Amplitude ~ Exp + 
                          s(Index, by = Exp) + 
                          s(Wavelength, by=Exp, k=15) +
                          s(Chronotype) + 
                          s(Clocktime) + 
                          ti(Wavelength, Chronotype, Clocktime) + 
                          s(CodeDir, bs="re", by = Exp) + 
                          s(Wavelength, by = Code, m=1, k=14) + 
                          log10(Energy), 
                data = data_pooled, method = "fREML", family = scat, 
                control= list(nthreads=2), discrete = TRUE, drop.unused.levels=FALSE)

p_pooled_0 <- bam(Amplitude ~ Exp + 
                          s(Index, by = Exp) + 
                          s(Wavelength, by=Exp, k=15) +
                          s(Chronotype) + 
                          s(Clocktime) + 
                          s(CodeDir, bs="re", by = Exp) + 
                          s(Wavelength, by = Code, m=1, k=14) + 
                          log10(Energy), 
                data = data_pooled, method = "fREML", family = scat, 
                control= list(nthreads=2), discrete = TRUE, drop.unused.levels=FALSE)


p_pooled_2 <- bam(Amplitude ~ Exp + Dark +
                          s(Index, by = Exp) + 
                          s(Wavelength, by=Exp, k=15) +
                          s(Chronotype) + 
                          s(Clocktime) + 
                          ti(Wavelength, Chronotype, Clocktime, by=Dark) + 
                          s(CodeDir, bs="re", by = Exp) + 
                          s(Wavelength, by = Code, m=1, k=14) + 
                          log10(Energy), 
                data = data_pooled, method = "fREML", family = scat, 
                control= list(nthreads=2), discrete = TRUE, drop.unused.levels=FALSE)

p_pooled_3 <- bam(Amplitude ~ Exp + Dark + Sex + ti(Index, Wavelength, k=12) + s(Age, k=11) +
                          s(Index, by = Exp) + 
                          s(Wavelength, by=Exp, k=15) +
                          s(Chronotype) + 
                          s(Clocktime) + 
                          ti(Wavelength, Chronotype, Clocktime, by=Dark) + 
                          s(CodeDir, bs="re", by = Exp) + 
                          s(Wavelength, by = Code, m=1, k=14) + 
                          log10(Energy), 
                data = data_pooled, method = "fREML", family = scat, 
                control= list(nthreads=2), discrete = TRUE, drop.unused.levels=FALSE)

p_pooled_2_sum <- summary(p_pooled_2)
p_pooled_2_sum

#Model summary
p_pooled_1_sum <- summary(p_pooled_1)
p_pooled_1_sum

#Model check
gam.check(p_pooled_1, rep = 500)
acf_resid(p_pooled_1, split_pred=c("CodeDir"))

gam.check(p_pooled_2, rep = 500)

#Model overview
plot(p_pooled_2, shade = TRUE, residuals = TRUE, cex = 1, all.terms = TRUE, scale = 0)

vis.gam(x = p_pooled_1,
        view = c("Wavelength", "Chronotype"),
        plot.type = "contour", too.far = .1, color = "heat",
        cond = list(CodeDir = "Average", Clocktime = 19.5, Exp = "E1", Code = "Average"), main = "19:30",
        zlim = c(25, 45)); gradientLegend(valRange=c(25,45),pos=0.85, side=3, color = "heat", inside = TRUE)

vis.gam(x = p_pooled_1,
        view = c("Wavelength", "Chronotype"),
        plot.type = "contour", too.far = .1, color = "heat",
        cond = list(CodeDir = "Average", Clocktime = 14.5, Exp = "E1", Code = "Average"), main = "14:30",
        zlim = c(25, 45)); gradientLegend(valRange=c(25,45),pos=0.85, side=3, color = "heat", inside = TRUE)


vis.gam(x = p_pooled_1,
        view = c("Wavelength", "Chronotype"),
        plot.type = "contour", too.far = .1, color = "heat",
        cond = list(CodeDir = "Average", Clocktime = 10.5, Exp = "E1", Code = "Average"), main = "10:30",
        zlim = c(25, 45)); gradientLegend(valRange=c(25,45),pos=0.85, side=3, color = "heat", inside = TRUE)

vis.gam(x = p_pooled_2,
        view = c("Wavelength", "Chronotype"),
        plot.type = "contour", too.far = .1, color = "heat",
        cond = list(CodeDir = "Average", Clocktime = 19.5, Exp = "E1", Code = "Average", Dark = "FALSE"), main = "19:30",
        zlim = c(25, 45)); gradientLegend(valRange=c(25,45),pos=0.85, side=3, color = "heat", inside = TRUE)

vis.gam(x = p_pooled_2,
        view = c("Wavelength", "Chronotype"),
        plot.type = "contour", too.far = .1, color = "heat",
        cond = list(CodeDir = "Average", Clocktime = 14.5, Exp = "E1", Code = "Average", Dark = "FALSE"), main = "14:30",
        zlim = c(25, 45)); gradientLegend(valRange=c(25,45),pos=0.85, side=3, color = "heat", inside = TRUE)


vis.gam(x = p_pooled_2,
        view = c("Wavelength", "Chronotype"),
        plot.type = "contour", too.far = .1, color = "heat",
        cond = list(CodeDir = "Average", Clocktime = 10.5, Exp = "E1", Code = "Average", Dark = "FALSE"), main = "10:30",
        zlim = c(25, 45)); gradientLegend(valRange=c(25,45),pos=0.85, side=3, color = "heat", inside = TRUE)

vis.gam(x = p_pooled_2,
        view = c("Wavelength", "Chronotype"),
        plot.type = "contour", too.far = .1, color = "heat",
        cond = list(CodeDir = "Average", Clocktime = 19.5, Exp = "E1", Code = "Average", Dark = "TRUE"), main = "19:30",
        zlim = c(25, 45)); gradientLegend(valRange=c(25,45),pos=0.85, side=3, color = "heat", inside = TRUE)

vis.gam(x = p_pooled_2,
        view = c("Wavelength", "Chronotype"),
        plot.type = "contour", too.far = .1, color = "heat",
        cond = list(CodeDir = "Average", Clocktime = 14.5, Exp = "E1", Code = "Average", Dark = "TRUE"), main = "14:30",
        zlim = c(25, 45)); gradientLegend(valRange=c(25,45),pos=0.85, side=3, color = "heat", inside = TRUE)


vis.gam(x = p_pooled_2,
        view = c("Wavelength", "Chronotype"),
        plot.type = "contour", too.far = .1, color = "heat",
        cond = list(CodeDir = "Average", Clocktime = 10.5, Exp = "E1", Code = "Average", Dark = "TRUE"), main = "10:30",
        zlim = c(25, 45)); gradientLegend(valRange=c(25,45),pos=0.85, side=3, color = "heat", inside = TRUE)

#for Model selection
AIC(p_pooled_1, p_pooled_0, p_pooled_2)


```
Results: 


#### Saving the Environment

```{r Saving the Environment}

save.image(here::here("pupil_result_gam_aver.RData"))

```
