# Supplementary material for: Spectral dependency of the human pupillary light reflex. Influences of pre-adaptation and chronotype
Source: PLoS One. 2022 Jan 12;17(1):e0253030. doi: 10.1371/journal.pone.0253030 (PMC8754338; doi:10.1371/journal.pone.0253030)
Supplement: S3 File — Zip file containing several files necessary to replicate the statistical analysis and generation of graphics. Besides some external tables, an R-function file, and three pictures to mark the respective experiment in graphs, the zip file consists of nine R-Markdown scripts. One of these is used to set up the data prior to analysis. The necessary data can be downloaded from the Open Science Framework [39]. Five of the R-Markdown files are for analysis of Experiment I, II, III Short, III Long, and the pooled data. The eighth file is for graphics generation. The second-to-last file takes a sample of ten random participants from the first experiment for every protocol and builds the base model from this subset. This sample analysis is to show that the main dependencies of wavelength and series can come from a smaller sample. An html file with the same file name shows an example. The last file is for calculating estimates for prereceptoral filtering and using those estimates to calculate irradiance and photon density values from the spectral irradiance measurements. (ZIP) [file pone.0253030.s017.zip › 06_Graphics.Rmd]

---
title: "Pupil Manuscript Plots"
author: "Johannes Zauner"
date: "12/23/2020"
output: html_document
---

This script creates all the graphics for the publication. External information is:

- results from all the experimental analysis files, stored in a file called "pupil_result_gam_aver.RData". This file is created when all the other scripts from this supplemental file are run. 
- program data containing information about the protocol settings called "program_data_ld_new.csv". This file is part of this supplemental information.
- an exemplary measurement for 553 nm for use in Figure 1, stored in the file "example_553nm.csv". This file is part of this supplemental information.
- three picture files for the three experiments. "E1.png", "E2.png", and "E3.png". These files are part of this supplemental information.
- the "summarySE.R" function. The file is part of this supplemental information, but credit goes to Ryan Hope (https://www.rdocumentation.org/packages/Rmisc/versions/1.5/topics/summarySE) and Allen M, Poggiali D, Whitaker K et al. Raincloud plots: a multi-platform tool for robust data visualization [version 1; peer review: 2 approved]. Wellcome Open Res 2019, 4:63. DOI: [10.12688/wellcomeopenres.15191.1](https://doi.org/10.12688/wellcomeopenres.15191.1)
- 60Hz Data contained in the file "60Hz_Smooth_2021-01-08.csv", downloadable from the OpenScience Framework
- Preliminary Measurement data for deciding on the length of the dark adaptation phase "WL_average_2020-07-31.csv", downloadable from the OpenScience Framework

Several parameters are named differently in the raw data and, consequently, in the RMD scripts, compared to the main publications. The following is a list of parameter translations where necessary:

Data/Script = Publication :
Amplitude = nPC (normalized Pupil Constriction, %) with a single baseline value taken for the whole protocol
Amplitude3 = nPC with the baseline value from the last second of the previous wavelength
Wavelength = Wavelength Peak (nm)
Diameter = Pupil Diameter (mm)
Index = Series
Code = Participant
Clocktime = Time of Day
Dir = Protocol
Energy = Irradiance (W/m2)
I_minus_1 = Previous Wavelength Peak (nm)
Evdash = Scotopic Illuminance (lx)
Every = Erythropic Equivalent of Daylight Illuminance (lx)
Evchl = Chloropic Equivalent of Daylight Illuminance (lx)
Evcya = Cyanopic Equivalent of Daylight Illuminance (lx)
Evsco = Rhodopic Equivalent of Daylight Illuminance (lx)
Ev10 = Illuminance for a 10° Observer (lx)
Eveq = Mesopic (equivalent) Illuminance (lx)
Time = Time since Start of the Wavelength Step (s) - 0 is the second from 0 to 1; 1 is the second from 1 to 2;...
Dark = whether Light is continuous (FALSE) or discontinuous


```{r setup, include=FALSE}
library(flexdashboard)
library(patchwork)
library(here)
library(tidyverse)
library(ggplot2)
library(plyr)
library(dplyr)
library(cowplot)
library(lubridate)
library(mgcv)
library(itsadug)
library(printr)
library(reshape2)
library(plotly)
library(DT)
library(gganimate)
library(transformr)
library(magick)
library(gridGraphics)
library(plotly)
library(glue)

source("summarySE.R")

```

```{r Data Setup}

#f specifies the multiplicator for standard errors to calculate confidence intervals (95%)
f <- 1.96

# here all the Data is loaded in
load(here::here("pupil_result_gam_aver.RData"))
prog <- read.table("../data_input/program_data_ld_new.csv", dec = ",", sep = ";", header = TRUE, stringsAsFactors=F) # Einlesen der Programmdaten
measurements_irradiance <- read.table(here::here("data_input", "measurements_irradiance.csv"), dec = ",", sep = ";", header = TRUE, stringsAsFactors=F)
measurements_irradiance <- measurements_irradiance %>% pivot_longer(cols = -Wavelength, names_to = "Peak", values_to = "Irradiance")
measurements_irradiance$Peak <-  str_replace_all(measurements_irradiance$Peak, "X", "")

E1 <- png::readPNG("../../08-Grafiken_Bilder/E1.png", native = TRUE)
E2 <- png::readPNG("../../08-Grafiken_Bilder/E2.png", native = TRUE)
E3 <- png::readPNG("../../08-Grafiken_Bilder/E3.png", native = TRUE)

#restructure this file in the long format, Adding a line with distinction for the Experiment
prog2 <- (select(prog, !c(WL_Step, intervall_0, pause_0, intervall_9, intervall_8, pause_8, pause_9,
                     X4I_minus_1, Max_E_4, PD_4,
                     X5I_minus_1, Max_E_5, 
                     X8I_minus_1, Max_E_8, PD_8, 
                     X9I_minus_1, Max_E_9, PD_9,
                     AI_minus_1, intervall_D, pause_D,
                     BI_minus_1, intervall_L, pause_L)))

prog2 <- reshape(prog2, direction = "long",
                 varying=c("Peak_4", "Sum_E_4", "Ev_4", "Evdash_4", "Ev_mel_4", "Ev_ery_4", "Ev_chl_4", "Ev_cya_4", "Ev_sco_4", "Ev10_4", "Eveq_4",
                           "Peak_5", "Sum_E_5", "Ev_5", "Evdash_5", "Ev_mel_5", "Ev_ery_5", "Ev_chl_5", "Ev_cya_5", "Ev_sco_5", "Ev10_5", "Eveq_5",
                           "Peak_8", "Sum_E_8", "Ev_8", "Evdash_8", "Ev_mel_8", "Ev_ery_8", "Ev_chl_8", "Ev_cya_8", "Ev_sco_8", "Ev10_8", "Eveq_8",
                           "Peak_9", "Sum_E_9", "Ev_9", "Evdash_9", "Ev_mel_9", "Ev_ery_9", "Ev_chl_9", "Ev_cya_9", "Ev_sco_9", "Ev10_9", "Eveq_9",
                           "Peak_A", "Sum_E_A", "Ev_A", "Evdash_A", "Ev_mel_A", "Ev_ery_A", "Ev_chl_A", "Ev_cya_A", "Ev_sco_A", "Ev10_A", "Eveq_A",
                           "Peak_B", "Sum_E_B", "Ev_B", "Evdash_B", "Ev_mel_B", "Ev_ery_B", "Ev_chl_B", "Ev_cya_B", "Ev_sco_B", "Ev10_B", "Eveq_B"),
                 v.names=c("t01", "t02", "t03", "t04", "t05", "t06", "t07", "t08", "t09", "t10", "t11"),
                 idvar="index",
                 timevar="Program",
                 times = c("Up" , "Down", "Central_1_u_3", "Central_2", "Dark_u_Long_1", "Dark_u_Long_2")
                 )

colnames(prog2) <- c("Index", "Program", "Peak", "Energy", "ph_Illuminance", "sc_Illuminance", 
                     "mel_D65Illuminance", "ery_D65Illuminance", "chl_D65Illuminance", "cya_D65Illuminance", "sco_D65Illuminance", 
                     "ph_10Illuminance", "mes_Illuminance")

prog2$Experiment <- rep(1:3, each = 122)

prog2 <- filter(prog2, !is.na(Peak))

prog2$Program <- factor(prog2$Program, levels = c("Up", "Down", "Central_1_u_3", "Central_2", "Dark_u_Long_1", "Dark_u_Long_2"))

prog3 <- filter(prog2, Program == "Up")
prog3 <- pivot_longer(prog3, -c(1:4, 14), names_to = "Illuminance")

prog3$Illuminance[prog3$Illuminance == "ph_Illuminance"] <- "Photopic 2°"
prog3$Illuminance[prog3$Illuminance == "sc_Illuminance"] <- "Scotopic"
prog3$Illuminance[prog3$Illuminance == "ph_10Illuminance"] <- "Photopic 10°"
prog3$Illuminance[prog3$Illuminance == "mes_Illuminance"] <- "Mesopic"
prog3$Illuminance[prog3$Illuminance == "mel_D65Illuminance"] <- "Melanopic"
prog3$Illuminance[prog3$Illuminance == "sco_D65Illuminance"] <- "Rhodopic"
prog3$Illuminance[prog3$Illuminance == "ery_D65Illuminance"] <- "Erythropic"
prog3$Illuminance[prog3$Illuminance == "chl_D65Illuminance"] <- "Chloropic"
prog3$Illuminance[prog3$Illuminance == "cya_D65Illuminance"] <- "Cyanopic"

prog3$value[prog3$Illuminance == "Scotopic"] <- 0.5*prog3$value[prog3$Illuminance == "Scotopic"]
prog3$Illuminance[prog3$Illuminance == "Scotopic"] <- "1/2 Scotopic"

# Calculation of Sample stats

length(unique(data0$Code))
stat <- data0 %>% group_by(Code) %>% dplyr::summarise(CT = mean(Chronotype), Age = median(Age), Sex = unique(Sex))
range(data0$Age)
stat$Sex <- as.character(stat$Sex)

summarySE(stat, measurevar = "CT")
summarySE(stat, measurevar = "Age")
table(stat$Sex)


range(data0$Clocktime)
stat2 <- data0 %>% group_by(CodeDir) %>% dplyr::summarize(Time = unique(Clocktime)  )

temp <- separate(stat2, Time, c("h", "m", "s"), sep = ":", convert = TRUE)
stat2$Time <- temp$h + ifelse(is.na(temp$m), 0, temp$m / 60) +  ifelse(is.na(temp$s),0, temp$s / 60 / 60)
rm(temp)

summarySE(stat2, measurevar = "Time")

stat3 <- data0 %>% group_by(Dir) %>% dplyr::summarise(count = length(unique(Code)))
stat4 <- filter(data0, Dir %in% c("Up", "Down")) %>%dplyr::summarise(count = length(unique(Code)))


#loading in 60Hz Data, throwing everything but three steps away
data_full <- read.csv(here::here("data_output", "general", "60Hz_Smooth_2021-01-08.csv"))
data_full <- filter(data_full, Index >= -5 & Index <= 100)
data_full2 <- data_full %>% dplyr::group_by(Dir, Index %/% 0.1) %>% dplyr::summarize(Wavelength = unique(Wavelength), Mean = mean(Diameter), SE = sd(Diameter)/sqrt(length(Diameter)/6))
data_full2$`Index%/%0.1` <- data_full2$`Index%/%0.1`/10
data_full2 <- rename(data_full2, "Index" = "Index%/%0.1")
data_full2$Dir <- factor(data_full2$Dir, levels = c("Up", "Down", "Central1", "Central2", "Central3", "Long1", "Long2", "Dark1", "Dark2"))

#here, summary statistics are calculated for raw data visualization
data0$Dir <- factor(data0$Dir, levels = c("Up", "Down", "Central1", "Central2", "Central3", "Long1", "Long2", "Dark1", "Dark2"))
summary_E1 <- summarySE(data0, measurevar="Amplitude", groupvars=c("Dir","Wavelength", "Index"))
summary_E1_2 <- summarySE(data0, measurevar="Diameter", groupvars=c("Dir","Wavelength", "Index"))

n_stats <- tibble("Dir" = factor(c("Up", "Down", "Central1", "Central2", "Central3", "Long1", "Long2", "Dark1", "Dark2")),
                  "n" = c(n_up, n_down, n_central, n_central, n_central, n_long, n_long, n_long, n_long))
n_stats


Dir.labs <- c("Up", "Down", "Central 1a", "Central 2", "Central 1b", "Long 1", "Long 2", "Short 1", "Short 2")
names(Dir.labs) <-  c("Up", "Down", "Central1", "Central2", "Central3", "Long1", "Long2", "Dark1", "Dark2")

#here, predictions are made for Wavelength dependency, Experiment 1

pred_p5_1 <- tibble("Wavelength" = rep(seq(from = 400, to = 700, length.out = 61), 1), 
                     "Index" = mean(prog$index), 
                     "Energy" = mean(prog$Sum_E_4),
                     "Code" = "Average"
                     )

pred_p5_2 <- tibble("Wavelength" = 550, 
                     "Index" = prog$index, 
                     "Energy" = mean(prog$Sum_E_4),
                     "Code" = "Average"
                     )

pred_p5_3 <- tibble("Wavelength" = 550, 
                     "Index" = mean(prog$index), 
                     "Energy" = prog$Sum_E_4,
                     "Code" = "Average"
                     )

pred_p5_1$Amplitude <- predict(p5, se.fit = TRUE, newdata = pred_p5_1)$fit
pred_p5_1$SE <- predict(p5, se.fit = TRUE, newdata = pred_p5_1)$se.fit * f

pred_p5_2$Amplitude <- predict(p5, se.fit = TRUE, newdata = pred_p5_2)$fit
pred_p5_2$SE <- predict(p5, se.fit = TRUE, newdata = pred_p5_2)$se.fit * f

pred_p5_3$Amplitude <- predict(p5, se.fit = TRUE, newdata = pred_p5_3)$fit
pred_p5_3$SE <- predict(p5, se.fit = TRUE, newdata = pred_p5_3)$se.fit * f

#next, predictions for the interaction effect are made
pred_p6_0 <- tibble("Wavelength" = rep(seq(from = 400, to = 700, length.out = 61), 9), 
                     "Index" = rep(c(1, 8, 16, 23, 31, 38, 46, 53, 61), each = 61), 
                     "Energy" = mean(prog$Sum_E_4),
                     "Code" = "Average"
                     )

pred_p6_1 <- pred_p6_0

pred_p6_0$Amplitude <- predict(p5, se.fit = TRUE, newdata = pred_p6_0)$fit
pred_p6_0$SE <- predict(p5, se.fit = TRUE, newdata = pred_p6_0)$se.fit * f

pred_p6_1$Amplitude <- predict(p6, se.fit = TRUE, newdata = pred_p6_1)$fit
pred_p6_1$SE <- predict(p6, se.fit = TRUE, newdata = pred_p6_1)$se.fit * f
pred_p6_1$Interaction <- TRUE
pred_p6_0$Interaction <- FALSE

pred_p6 <- rbind(pred_p6_0, pred_p6_1)


#here, predictions are made for Age dependency, Experiment 1

pred_p12 <- tibble("Wavelength" = 550, 
                     "Index" = mean(prog$index), 
                     "Energy" = mean(prog$Sum_E_4),
                     "Code" = "Average",
                     "Age" = 18:36
                     )

pred_p12$Amplitude <- predict(p12, se.fit = TRUE, newdata = pred_p12)$fit
pred_p12$SE <- predict(p12, se.fit = TRUE, newdata = pred_p12)$se.fit * f

    #and now for the model with all dependencies

pred_p15_3 <- tibble("Wavelength" = 550, 
                     "Index" = mean(prog$index), 
                     "Energy" = mean(prog$Sum_E_4),
                     "Code" = "Average",
                     "Age" = 18:36,
                     "Sex" = "m",
                     "Chronotype" = 50,
                     "Clocktime" = 14
                     )

pred_p15_3$Amplitude <- predict(p15_3, se.fit = TRUE, newdata = pred_p15_3)$fit
pred_p15_3$SE <- predict(p15_3, se.fit = TRUE, newdata = pred_p15_3)$se.fit * f

#here, predictions are made for Wavelength dependency with raw pupil diameter and unscaled pupil diameter, Experiment 1

pred_p13_1 <- tibble("Wavelength" = rep(seq(from = 400, to = 700, length.out = 61), 1), 
                     "Index" = mean(prog$index), 
                     "Energy" = mean(prog$Sum_E_4),
                     "Code" = "Average"
                     )

pred_p13_2 <- tibble("Wavelength" = 550, 
                     "Index" = prog$index, 
                     "Energy" = mean(prog$Sum_E_4),
                     "Code" = "Average"
                     )

pred_p13_3 <- tibble("Wavelength" = 550, 
                     "Index" = mean(prog$index), 
                     "Energy" = prog$Sum_E_4,
                     "Code" = "Average"
                     )

pred_p13_1$Diameter <- predict(p13, se.fit = TRUE, newdata = pred_p13_1)$fit
pred_p13_1$SE <- predict(p13, se.fit = TRUE, newdata = pred_p13_1)$se.fit * f

pred_p13_2$Diameter <- predict(p13, se.fit = TRUE, newdata = pred_p13_2)$fit
pred_p13_2$SE <- predict(p13, se.fit = TRUE, newdata = pred_p13_2)$se.fit * f

pred_p13_3$Diameter <- predict(p13, se.fit = TRUE, newdata = pred_p13_3)$fit
pred_p13_3$SE <- predict(p13, se.fit = TRUE, newdata = pred_p13_3)$se.fit * f


pred_p13_4 <- tibble("Wavelength" = rep(seq(from = 400, to = 700, length.out = 61), 1), 
                     "Index" = mean(prog$index), 
                     "Energy" = mean(prog$Sum_E_4),
                     "Code" = "Average"
                     )

pred_p13_5 <- tibble("Wavelength" = 550, 
                     "Index" = prog$index, 
                     "Energy" = mean(prog$Sum_E_4),
                     "Code" = "Average"
                     )

pred_p13_6 <- tibble("Wavelength" = 550, 
                     "Index" = mean(prog$index), 
                     "Energy" = prog$Sum_E_4,
                     "Code" = "Average"
                     )

pred_p13_4$Diameter <- predict(p13_1, se.fit = TRUE, newdata = pred_p13_4)$fit
pred_p13_4$SE <- predict(p13_1, se.fit = TRUE, newdata = pred_p13_4)$se.fit * f

pred_p13_5$Diameter <- predict(p13_1, se.fit = TRUE, newdata = pred_p13_5)$fit
pred_p13_5$SE <- predict(p13_1, se.fit = TRUE, newdata = pred_p13_5)$se.fit * f

pred_p13_6$Diameter <- predict(p13_1, se.fit = TRUE, newdata = pred_p13_6)$fit
pred_p13_6$SE <- predict(p13_1, se.fit = TRUE, newdata = pred_p13_6)$se.fit * f

#here, predictions are made for Chronotype and Clocktime, Experiment 1

pred_p14_1_WL <- tibble("Wavelength" = rep(seq(from = 400, to = 700, length.out = 61), 21*12), 
                     "Index" = mean(prog$index), 
                     "Energy" = mean(prog$Sum_E_4),
                     "Code" = "Average",
                     "Clocktime" = rep(rep(8.5:19.5, each = 61), 21),
                     "Chronotype" = rep(seq(from = 25, to = 75, length.out = 21), each = 61*12)
                     )


pred_p14_1_WL$Amplitude <- predict(p14_2, se.fit = TRUE, newdata = pred_p14_1_WL)$fit
pred_p14_1_WL$SE <- predict(p14_2, se.fit = TRUE, newdata = pred_p14_1_WL)$se.fit * f

clock.labs <- c("8:30 am", "9:30 am", "10:30 am", "11:30 am", "12:30 am", "1:30 pm", "2:30 pm", "3:30 pm", "4:30 pm", "5:30 pm", "6:30 pm", "7:30 pm")
names(clock.labs) <-  c(unique(pred_p14_1_WL$Clocktime))

#here, data is rearranged to allow plots of nPC depending on illuminance in Experiment I

data_il <- pivot_longer(data, -c(1:14, 16, 25:27), names_to = "Type", values_to = "Illuminance")

data_il$Type[data_il$Type == "Illuminance"] <- "Photopic 2°"
data_il$Type[data_il$Type == "Evdash"] <- "Scotopic"
data_il$Type[data_il$Type == "Ev10"] <- "Photopic 10°"
data_il$Type[data_il$Type == "Eveq"] <- "Mesopic"
data_il$Type[data_il$Type == "Ev_mel"] <- "Melanopic"
data_il$Type[data_il$Type == "Ev_sco"] <- "Rhodopic"
data_il$Type[data_il$Type == "Ev_ery"] <- "Erythropic"
data_il$Type[data_il$Type == "Ev_chl"] <- "Chloropic"
data_il$Type[data_il$Type == "Ev_cya"] <- "Cyanopic"

data_il$Type <- factor(data_il$Type, levels = c("Photopic 2°","Scotopic", "Photopic 10°", "Mesopic", "Melanopic", "Rhodopic", "Erythropic", "Chloropic", "Cyanopic"))

ill_overview <- tibble("Type" = c("Photopic 2°","Scotopic", "Photopic 10°", "Mesopic", "Melanopic", "Rhodopic", "Erythropic", "Chloropic", "Cyanopic"),
                       "R2FM" = c(ill_r2, sco_r2, i10_r2, mes_r2, mel_r2, sco2_r2, ery_r2, chl_r2, cya_r2),
                       "R2RE" = c(ill_r2_full, sco_r2_full, i10_r2_full, mes_r2_full, mel_r2_full, sco2_r2_full, ery_r2_full, chl_r2_full, cya_r2_full),
                       "R2FE" = c(ill_r2_wo_rs, sco_r2_wo_rs, i10_r2_wo_rs, mes_r2_wo_rs, mel_r2_wo_rs, sco2_r2_wo_rs, ery_r2_wo_rs, chl_r2_wo_rs, cya_r2_wo_rs),
                       "Intercept" = c(fixef(ill_il_ri_rs)[1], fixef(sco_il_ri_rs)[1], fixef(i10_il_ri_rs)[1], fixef(mes_il_ri_rs)[1],
                                   fixef(mel_il_ri_rs)[1], fixef(sco2_il_ri_rs)[1], fixef(ery_il_ri_rs)[1], fixef(chl_il_ri_rs)[1], fixef(cya_il_ri_rs)[1]),
                       "Slope" = c(fixef(ill_il_ri_rs)[2], fixef(sco_il_ri_rs)[2], fixef(i10_il_ri_rs)[2], fixef(mes_il_ri_rs)[2],
                                   fixef(mel_il_ri_rs)[2], fixef(sco2_il_ri_rs)[2], fixef(ery_il_ri_rs)[2], fixef(chl_il_ri_rs)[2], fixef(cya_il_ri_rs)[2]))

ill_ranef <- tibble("Type" = rep(c("Photopic 2°","Scotopic", "Photopic 10°", "Mesopic", "Melanopic", "Rhodopic", "Erythropic", "Chloropic", "Cyanopic"), each = 75),
                       "Intercept" = c(coef(ill_il_ri_rs)$Code$"(Intercept)", coef(sco_il_ri_rs)$Code$"(Intercept)", coef(i10_il_ri_rs)$Code$"(Intercept)",
                                       coef(mes_il_ri_rs)$Code$"(Intercept)", coef(mel_il_ri_rs)$Code$"(Intercept)", coef(sco2_il_ri_rs)$Code$"(Intercept)", 
                                       coef(ery_il_ri_rs)$Code$"(Intercept)", coef(chl_il_ri_rs)$Code$"(Intercept)", coef(cya_il_ri_rs)$Code$"(Intercept)"),
                       "Slope" = c(coef(ill_il_ri_rs)$Code$"log10(Illuminance)", coef(sco_il_ri_rs)$Code$"log10(Evdash)",
                                   coef(i10_il_ri_rs)$Code$"log10(Ev10)", coef(mes_il_ri_rs)$Code$"log10(Eveq)",
                                   coef(mel_il_ri_rs)$Code$"log10(Ev_mel)", coef(sco2_il_ri_rs)$Code$"log10(Ev_sco)",
                                   coef(ery_il_ri_rs)$Code$"log10(Ev_ery)", coef(chl_il_ri_rs)$Code$"log10(Ev_chl)",
                                   coef(cya_il_ri_rs)$Code$"log10(Ev_cya)"))

ill_overview$Type <- factor(ill_overview$Type, levels = c("Photopic 2°","Scotopic", "Photopic 10°", "Mesopic", "Melanopic", "Rhodopic", "Erythropic", "Chloropic", "Cyanopic"))

ill_overview$R <- paste("R[full]^{2}== ",round(ill_overview$R2FM, 2), ifelse( round(ill_overview$R2RE - ill_overview$R2FE, 2) < 0.01, "*~~~R[illu]^{2}< ", "*~~~R[illu]^{2}== "), ifelse( round(ill_overview$R2RE - ill_overview$R2FE, 2) < 0.01, 0.01, round(ill_overview$R2RE - ill_overview$R2FE, 2)))

ill_ranef$Type <- factor(ill_ranef$Type, levels = c("Photopic 2°","Scotopic", "Photopic 10°", "Mesopic", "Melanopic", "Rhodopic", "Erythropic", "Chloropic", "Cyanopic"))

sd(ranef(mes_il_ri_rs)$Code$"log10(Eveq)")

illu.labs <- c("Photopic 2°","Scotopic", "Photopic 10°", "Mesopic", "Melanopic equ. D65", "Rhodopic equ. D65", "Erythropic equ. D65", "Chloropic equ. D65", "Cyanopic equ. D65")
names(illu.labs) <-  c("Photopic 2°","Scotopic", "Photopic 10°", "Mesopic", "Melanopic", "Rhodopic", "Erythropic", "Chloropic", "Cyanopic")


#here, predictions are made for Wavelength dependency, Experiment 2

pred_p2_1 <- tibble("Wavelength" = rep(seq(from = 400, to = 700, length.out = 61), 2), 
                     "Index" = mean(prog$index), 
                     "Energy" = mean(prog$Sum_E_4),
                     "CodeDir" = "Average",
                    "Dark" = rep(c(TRUE, FALSE), each = 61)
                     )

pred_p2_2 <- tibble("Wavelength" = 550, 
                     "Index" = prog$index, 
                     "Energy" = mean(prog$Sum_E_4),
                     "CodeDir" = "Average",
                    "Dark" = FALSE
                     )

pred_p2_3 <- tibble("Wavelength" = 550, 
                     "Index" = mean(prog$index), 
                     "Energy" = prog$Sum_E_4,
                     "CodeDir" = "Average",
                    "Dark" = FALSE
                     )

pred_p2_1$Amplitude <- predict(p2_1, se.fit = TRUE, newdata = pred_p2_1)$fit
pred_p2_1$SE <- predict(p2_1, se.fit = TRUE, newdata = pred_p2_1)$se.fit * f

pred_p2_2$Amplitude <- predict(p2_1, se.fit = TRUE, newdata = pred_p2_2)$fit
pred_p2_2$SE <- predict(p2_1, se.fit = TRUE, newdata = pred_p2_2)$se.fit * f

pred_p2_3$Amplitude <- predict(p2_1, se.fit = TRUE, newdata = pred_p2_3)$fit
pred_p2_3$SE <- predict(p2_1, se.fit = TRUE, newdata = pred_p2_3)$se.fit * f


#here, predictions are made for second average Wavelength dependency, Experiment 2

pred_p2_10 <- tibble("Wavelength" = rep(seq(from = 400, to = 700, length.out = 61), 24 * 2), 
                     "Index" = mean(prog$index), 
                     "Energy" = mean(prog$Sum_E_4),
                     "CodeDir" = "Average",
                     "Time" = rep(rep(0:23, each = 61), 2),
                     "Dark" = c(rep(TRUE, 61*24), rep(FALSE, 61*24))
                     )

pred_p2_10$Amplitude <- predict(p2_10, se.fit = TRUE, newdata = pred_p2_10)$fit
pred_p2_10$SE <- predict(p2_10, se.fit = TRUE, newdata = pred_p2_10)$se.fit * f

pred_p2_10 <- cbind(pred_p2_10, "dif" = difference_data2$dif, "upr" = difference_data2$upr, "lwr" = difference_data2$lwr)

pred_p2_10 <- pred_p2_10 %>% filter(Dark == TRUE | Time <= 14)

Pred_Dark <- pred_p2_10 %>%  filter(Dark == TRUE)
Pred_Light <- pred_p2_10 %>%  filter(Dark == FALSE)

pred_p2_10$Dark <- ifelse(pred_p2_10$Dark == TRUE,"Dark periods: Yes", "Dark periods: No")

  ##and now for the model without irradiance
pred_p2_10c <- tibble("Wavelength" = rep(seq(from = 400, to = 700, length.out = 61), 24 * 2), 
                     "Index" = mean(prog$index), 
                     "CodeDir" = "Average",
                     "Time" = rep(rep(0:23, each = 61), 2),
                     "Dark" = c(rep(TRUE, 61*24), rep(FALSE, 61*24))
                     )

pred_p2_10c$Amplitude <- predict(p2_10c, se.fit = TRUE, newdata = pred_p2_10c)$fit
pred_p2_10c$SE <- predict(p2_10c, se.fit = TRUE, newdata = pred_p2_10c)$se.fit * f

pred_p2_10c <- pred_p2_10c %>% filter(Dark == TRUE | Time <= 14)

pred_p2_10c$Dark <- ifelse(pred_p2_10c$Dark == TRUE,"Dark periods: Yes", "Dark periods: No")

second.labs <- c("2nd second",  "5th second", "7th second or 6th after lights-off", "15th second", "21st second or 6th after lights-off", "30th second", "36th second or 6th after lights-off")
names(second.labs) <-  c("1", "4", "6", "14", "20", "29", "35")


##and now for the model which normalizes to the last second of each light step

pred_p2_9 <- tibble("Wavelength" = rep(seq(from = 400, to = 700, length.out = 61), 24), 
                     "Index" = mean(prog$index), 
                     "Energy" = mean(prog$Sum_E_4),
                     "CodeDir" = "Average",
                     "Time" = rep(rep(0:23, each = 61), 1)
                     )

pred_p2_9$Amplitude <- predict(p2_9, se.fit = TRUE, newdata = pred_p2_9)$fit
pred_p2_9$SE <- predict(p2_9, se.fit = TRUE, newdata = pred_p2_9)$se.fit * f

pred_p2_9$Scale <- "Baseline: last second of prior light step"
pred_p2_9$Amplitude <- pred_p2_9$Amplitude*100
pred_p2_9$SE <- pred_p2_9$SE*100

pred_p2_9a <- rbind(pred_p2_9, pred_p2_10 %>% filter(Dark == "Dark periods: Yes") %>% mutate(Dark = NULL, upr = NULL, lwr = NULL, dif = NULL, Scale = "Baseline: largest diameter value"))

#here, data is rearranged to allow plots of nPC depending on illuminance in Experiment II

data_il2 <- pivot_longer(data_ill_w, -c(1:14, 16, 25:26), names_to = "Type", values_to = "Illuminance")

data_il2$Type[data_il2$Type == "Illuminance"] <- "Photopic 2°"
data_il2$Type[data_il2$Type == "Evdash"] <- "Scotopic"
data_il2$Type[data_il2$Type == "Ev10"] <- "Photopic 10°"
data_il2$Type[data_il2$Type == "Eveq"] <- "Mesopic"
data_il2$Type[data_il2$Type == "Ev_mel"] <- "Melanopic"
data_il2$Type[data_il2$Type == "Ev_sco"] <- "Rhodopic"
data_il2$Type[data_il2$Type == "Ev_ery"] <- "Erythropic"
data_il2$Type[data_il2$Type == "Ev_chl"] <- "Chloropic"
data_il2$Type[data_il2$Type == "Ev_cya"] <- "Cyanopic"

data_il2$Type <- factor(data_il2$Type, levels = c("Photopic 2°","Scotopic", "Photopic 10°", "Mesopic", "Melanopic", "Rhodopic", "Erythropic", "Chloropic", "Cyanopic"))

ill_overview2 <- tibble("Type" = c("Photopic 2°","Scotopic", "Photopic 10°", "Mesopic", "Melanopic", "Rhodopic", "Erythropic", "Chloropic", "Cyanopic"),
                       "R2FM" = c(ill_r23, sco_r23, i10_r23, mes_r23, mel_r23, sco2_r23, ery_r23, chl_r23, cya_r23),
                       "R2RE" = c(ill_r2_full3, sco_r2_full3, i10_r2_full3, mes_r2_full3, mel_r2_full3, sco2_r2_full3, ery_r2_full3, chl_r2_full3, cya_r2_full3),
                       "R2FE" = c(ill_r2_wo_rs3, sco_r2_wo_rs3, i10_r2_wo_rs3, mes_r2_wo_rs3, mel_r2_wo_rs3, sco2_r2_wo_rs3, ery_r2_wo_rs3, chl_r2_wo_rs3, cya_r2_wo_rs3),
                       "Intercept" = c(fixef(ill_il_ri_rs3)[1], fixef(sco_il_ri_rs3)[1], fixef(i10_il_ri_rs3)[1], fixef(mes_il_ri_rs3)[1],
                                   fixef(mel_il_ri_rs3)[1], fixef(sco2_il_ri_rs3)[1], fixef(ery_il_ri_rs3)[1], fixef(chl_il_ri_rs3)[1], fixef(cya_il_ri_rs3)[1]),
                       "Slope" = c(fixef(ill_il_ri_rs3)[2], fixef(sco_il_ri_rs3)[2], fixef(i10_il_ri_rs3)[2], fixef(mes_il_ri_rs3)[2],
                                   fixef(mel_il_ri_rs3)[2], fixef(sco2_il_ri_rs3)[2], fixef(ery_il_ri_rs3)[2], fixef(chl_il_ri_rs3)[2], fixef(cya_il_ri_rs3)[2]))

ill_ranef2 <- tibble("Type" = rep(c("Photopic 2°","Scotopic", "Photopic 10°", "Mesopic", "Melanopic", "Rhodopic", "Erythropic", "Chloropic", "Cyanopic"), each = 10),
                       "Intercept" = c(coef(ill_il_ri_rs3)$Code$"(Intercept)", coef(sco_il_ri_rs3)$Code$"(Intercept)", coef(i10_il_ri_rs3)$Code$"(Intercept)",
                                       coef(mes_il_ri_rs3)$Code$"(Intercept)", coef(mel_il_ri_rs3)$Code$"(Intercept)", coef(sco2_il_ri_rs3)$Code$"(Intercept)", 
                                       coef(ery_il_ri_rs3)$Code$"(Intercept)", coef(chl_il_ri_rs3)$Code$"(Intercept)", coef(cya_il_ri_rs3)$Code$"(Intercept)"),
                       "Slope" = c(coef(ill_il_ri_rs3)$Code$"log10(Illuminance)", coef(sco_il_ri_rs3)$Code$"log10(Evdash)",
                                   coef(i10_il_ri_rs3)$Code$"log10(Ev10)", coef(mes_il_ri_rs3)$Code$"log10(Eveq)",
                                   coef(mel_il_ri_rs3)$Code$"log10(Ev_mel)", coef(sco2_il_ri_rs3)$Code$"log10(Ev_sco)",
                                   coef(ery_il_ri_rs3)$Code$"log10(Ev_ery)", coef(chl_il_ri_rs3)$Code$"log10(Ev_chl)",
                                   coef(cya_il_ri_rs3)$Code$"log10(Ev_cya)"))

ill_overview2$Type <- factor(ill_overview2$Type, levels = c("Photopic 2°","Scotopic", "Photopic 10°", "Mesopic", "Melanopic", "Rhodopic", "Erythropic", "Chloropic", "Cyanopic"))

ill_overview2$R <- paste("R[full]^{2}== ",round(ill_overview2$R2FM, 2), ifelse( round(ill_overview2$R2RE - ill_overview2$R2FE, 2) < 0.01, "*~~~R[illu]^{2}< ", "*~~~R[illu]^{2}== "), ifelse( round(ill_overview2$R2RE - ill_overview2$R2FE, 2) < 0.01, 0.01, round(ill_overview2$R2RE - ill_overview2$R2FE, 2)))

ill_ranef2$Type <- factor(ill_ranef2$Type, levels = c("Photopic 2°","Scotopic", "Photopic 10°", "Mesopic", "Melanopic", "Rhodopic", "Erythropic", "Chloropic", "Cyanopic"))

sd(ranef(mes_il_ri_rs3)$Code$"log10(Eveq)")


#here, predictions are made for second average Wavelength dependency, Experiment 3 Dark

pred_p3_1m_sec_dark <- tibble("Wavelength" = rep(seq(from = 400, to = 700, length.out = 31), 31), 
                     "Index" = 16, 
                     "Energy" = mean(prog$Sum_E_A, na.rm=TRUE),
                     "CodeDir" = "Average",
                     "Code" = "Average",
                     "Dir" = "Average",
                     "Time2" = log10(rep(0:30, each = 31)+0.5),
                     "Time" = rep(0:30, each = 31)
                     )

pred_p3_1m_sec_dark$Amplitude <- predict(p3_1m_sec_dark, se.fit = TRUE, newdata = pred_p3_1m_sec_dark)$fit
pred_p3_1m_sec_dark$SE <- predict(p3_1m_sec_dark, se.fit = TRUE, newdata = pred_p3_1m_sec_dark)$se.fit * f
pred_p3_1m_sec_dark$Scale <- "Baseline: largest diameter value"
pred_p3_1m_sec_dark$Protocol <- "Protocol: Short, with Irradiance"

pred_p3_1m_sec_dark$upr <- pred_p3_1m_sec_dark$Amplitude + pred_p3_1m_sec_dark$SE
pred_p3_1m_sec_dark$lwr <- pred_p3_1m_sec_dark$Amplitude - pred_p3_1m_sec_dark$SE
pred_p3_1m_sec_dark$Amplitude <- exp(pred_p3_1m_sec_dark$Amplitude)
pred_p3_1m_sec_dark$upr <- exp(pred_p3_1m_sec_dark$upr)
pred_p3_1m_sec_dark$lwr <- exp(pred_p3_1m_sec_dark$lwr)

##and now for the model which normalizes to the last second of each light step

pred_p3_2_sec_dark <- tibble("Wavelength" = rep(seq(from = 400, to = 700, length.out = 31), 31), 
                     "Index" = 16, 
                     "Energy" = mean(prog$Sum_E_A, na.rm=TRUE),
                     "CodeDir" = "Average",
                     "Code" = "Average",
                     "Dir" = "Average",
                     "Time2" = log10(rep(0:30, each = 31)+0.5),
                     "Time" = rep(0:30, each = 31)
                     )

pred_p3_2_sec_dark$Amplitude <- predict(p3_2_sec_dark, se.fit = TRUE, newdata = pred_p3_2_sec_dark)$fit
pred_p3_2_sec_dark$SE <- predict(p3_2_sec_dark, se.fit = TRUE, newdata = pred_p3_2_sec_dark)$se.fit * f

pred_p3_2_sec_dark$Scale <- "Baseline: last second of prior light step"
pred_p3_2_sec_dark$Protocol <- "Protocol: Short, with Irradiance"

pred_p3_2_sec_dark$upr <- pred_p3_2_sec_dark$Amplitude + pred_p3_2_sec_dark$SE
pred_p3_2_sec_dark$lwr <- pred_p3_2_sec_dark$Amplitude - pred_p3_2_sec_dark$SE

pred_p3_2_sec_dark_a <- rbind(pred_p3_1m_sec_dark, pred_p3_2_sec_dark)

##and now for the model without irradiance, and baseline to the last second of each light step

pred_p3_2d_sec_dark <- tibble("Wavelength" = rep(seq(from = 400, to = 700, length.out = 31), 31), 
                     "Index" = 16, 
                     "Energy" = mean(prog$Sum_E_A, na.rm=TRUE),
                     "CodeDir" = "Average",
                     "Code" = "Average",
                     "Dir" = "Average",
                     "Time2" = log10(rep(0:30, each = 31)+0.5),
                     "Time" = rep(0:30, each = 31)
                     )

pred_p3_2d_sec_dark$Amplitude <- predict(p3_2d_sec_dark, se.fit = TRUE, newdata = pred_p3_2d_sec_dark)$fit
pred_p3_2d_sec_dark$SE <- predict(p3_2d_sec_dark, se.fit = TRUE, newdata = pred_p3_2d_sec_dark)$se.fit * f

pred_p3_2d_sec_dark$Scale <- "Baseline: last second of prior light step"
pred_p3_2d_sec_dark$Protocol <- "Protocol: Short, without Irradiance"

pred_p3_2d_sec_dark$upr <- pred_p3_2d_sec_dark$Amplitude + pred_p3_2d_sec_dark$SE
pred_p3_2d_sec_dark$lwr <- pred_p3_2d_sec_dark$Amplitude - pred_p3_2d_sec_dark$SE


#here, predictions are made for Wavelength dependency, Experiment 3

pred_p3_1a <- tibble("Wavelength" = rep(seq(from = 400, to = 700, length.out = 31), 1), 
                     "Index" = 16, 
                     "Energy" = mean(prog$Sum_E_A, na.rm = TRUE),
                     "CodeDir" = "Average",
                     "Dir" = "Average",
                     "Code" = "Average"
                     )

pred_p3_1b <- tibble("Wavelength" = 550, 
                     "Index" = 1:31, 
                     "Energy" = mean(prog$Sum_E_A, na.rm = TRUE),
                     "CodeDir" = "Average",
                     "Dir" = "Average",
                     "Code" = "Average"
                     )

pred_p3_1c <- tibble("Wavelength" = 550, 
                     "Index" = 16, 
                     "Energy" = prog$Sum_E_A[1:31],
                     "CodeDir" = "Average",
                     "Dir" = "Average",
                     "Code" = "Average"
                     )

pred_p3_1a$Amplitude <- predict(p3_1b_long, se.fit = TRUE, newdata = pred_p3_1a)$fit
pred_p3_1a$SE <- predict(p3_1b_long, se.fit = TRUE, newdata = pred_p3_1a)$se.fit * f

pred_p3_1b$Amplitude <- predict(p3_1b_long, se.fit = TRUE, newdata = pred_p3_1b)$fit
pred_p3_1b$SE <- predict(p3_1b_long, se.fit = TRUE, newdata = pred_p3_1b)$se.fit * f

pred_p3_1c$Amplitude <- predict(p3_1b_long, se.fit = TRUE, newdata = pred_p3_1c)$fit
pred_p3_1c$SE <- predict(p3_1b_long, se.fit = TRUE, newdata = pred_p3_1c)$se.fit * f

#here, predictions are made for second average Wavelength dependency, Experiment 3 Long

pred_p3_1a_sec_long <- tibble("Wavelength" = rep(seq(from = 400, to = 700, length.out = 31), 39), 
                     "Index" = 16, 
                     "Energy" = mean(prog$Sum_E_A, na.rm=TRUE),
                     "CodeDir" = "Average",
                     "Code" = "Average",
                     "Dir" = "Average",
                     "Time2" = log10(rep(0:38, each = 31)+0.5),
                     "Time" = rep(0:38, each = 31)
                     )

pred_p3_1a_sec_long$Amplitude <- predict(p3_1a_sec_long, se.fit = TRUE, newdata = pred_p3_1a_sec_long)$fit
pred_p3_1a_sec_long$SE <- predict(p3_1a_sec_long, se.fit = TRUE, newdata = pred_p3_1a_sec_long)$se.fit * f
pred_p3_1a_sec_long$Scale <- "Baseline: largest diameter value"
pred_p3_1a_sec_long$Protocol <- "Protocol: Long, with Irradiance"

##and now for the model which normalizes to the last second of each light step

pred_p3_2_sec_long <- tibble("Wavelength" = rep(seq(from = 400, to = 700, length.out = 31), 39), 
                     "Index" = 16, 
                     "Energy" = mean(prog$Sum_E_A, na.rm=TRUE),
                     "CodeDir" = "Average",
                     "Code" = "Average",
                     "Dir" = "Average",
                     "Time2" = log10(rep(0:38, each = 31)+0.5),
                     "Time" = rep(0:38, each = 31)
                     )

pred_p3_2_sec_long$Amplitude <- predict(p3_2_sec_long, se.fit = TRUE, newdata = pred_p3_2_sec_long)$fit
pred_p3_2_sec_long$SE <- predict(p3_2_sec_long, se.fit = TRUE, newdata = pred_p3_2_sec_long)$se.fit * f

pred_p3_2_sec_long$Scale <- "Baseline: last second of prior light step"
pred_p3_2_sec_long$Protocol <- "Protocol: Long, with Irradiance"

pred_p3_2_sec_long_a <- rbind(pred_p3_1a_sec_long, pred_p3_2_sec_long)

  #and now for the model without irradiance, Experiment 3 Long

pred_p3_1b_sec_long <- tibble("Wavelength" = rep(seq(from = 400, to = 700, length.out = 31), 39), 
                     "Index" = 16, 
                     "Energy" = mean(prog$Sum_E_A, na.rm=TRUE),
                     "CodeDir" = "Average",
                     "Code" = "Average",
                     "Dir" = "Average",
                     "Time2" = log10(rep(0:38, each = 31)+0.5),
                     "Time" = rep(0:38, each = 31)
                     )

pred_p3_1b_sec_long$Amplitude <- predict(p3_1b_sec_long, se.fit = TRUE, newdata = pred_p3_1b_sec_long)$fit
pred_p3_1b_sec_long$SE <- predict(p3_1b_sec_long, se.fit = TRUE, newdata = pred_p3_1b_sec_long)$se.fit * f
pred_p3_1b_sec_long$Protocol <- "Protocol: Long, without Irradiance"
pred_p3_1b_sec_long$Scale <- "Baseline: largest diameter value"


#here, data is rearranged to allow plots of nPC depending on illuminance in Experiment III

data_il3 <- pivot_longer(data_ill_e3, -c(1:14, 16, 25:26), names_to = "Type", values_to = "Illuminance")

data_il3$Type[data_il3$Type == "Illuminance"] <- "Photopic 2°"
data_il3$Type[data_il3$Type == "Evdash"] <- "Scotopic"
data_il3$Type[data_il3$Type == "Ev10"] <- "Photopic 10°"
data_il3$Type[data_il3$Type == "Eveq"] <- "Mesopic"
data_il3$Type[data_il3$Type == "Ev_mel"] <- "Melanopic"
data_il3$Type[data_il3$Type == "Ev_sco"] <- "Rhodopic"
data_il3$Type[data_il3$Type == "Ev_ery"] <- "Erythropic"
data_il3$Type[data_il3$Type == "Ev_chl"] <- "Chloropic"
data_il3$Type[data_il3$Type == "Ev_cya"] <- "Cyanopic"

data_il3$Type <- factor(data_il3$Type, levels = c("Photopic 2°","Scotopic", "Photopic 10°", "Mesopic", "Melanopic", "Rhodopic", "Erythropic", "Chloropic", "Cyanopic"))

ill_overview3 <- tibble("Type" = c("Photopic 2°","Scotopic", "Photopic 10°", "Mesopic", "Melanopic", "Rhodopic", "Erythropic", "Chloropic", "Cyanopic"),
                       "R2FM" = c(ill_r2_long, sco_r2_long, i10_r2_long, mes_r2_long, mel_r2_long, sco2_r2_long, ery_r2_long, chl_r2_long, cya_r2_long),
                       "R2RE" = c(ill_r2_full_long, sco_r2_full_long, i10_r2_full_long, mes_r2_full_long, mel_r2_full_long, sco2_r2_full_long, ery_r2_full_long, chl_r2_full_long, cya_r2_full_long),
                       "R2FE" = c(ill_r2_wo_rs_long, sco_r2_wo_rs_long, i10_r2_wo_rs_long, mes_r2_wo_rs_long, mel_r2_wo_rs_long, sco2_r2_wo_rs_long, ery_r2_wo_rs_long, chl_r2_wo_rs_long, cya_r2_wo_rs_long),
                       "Intercept" = c(fixef(ill_il_ri_rs_long)[1], fixef(sco_il_ri_rs_long)[1], fixef(i10_il_ri_rs_long)[1], fixef(mes_il_ri_rs_long)[1],
                                   fixef(mel_il_ri_rs_long)[1], fixef(sco2_il_ri_rs_long)[1], fixef(ery_il_ri_rs_long)[1], fixef(chl_il_ri_rs_long)[1], fixef(cya_il_ri_rs_long)[1]),
                       "Slope" = c(fixef(ill_il_ri_rs_long)[2], fixef(sco_il_ri_rs_long)[2], fixef(i10_il_ri_rs_long)[2], fixef(mes_il_ri_rs_long)[2],
                                   fixef(mel_il_ri_rs_long)[2], fixef(sco2_il_ri_rs_long)[2], fixef(ery_il_ri_rs_long)[2], fixef(chl_il_ri_rs_long)[2], fixef(cya_il_ri_rs_long)[2]))

ill_ranef3 <- tibble("Type" = rep(c("Photopic 2°","Scotopic", "Photopic 10°", "Mesopic", "Melanopic", "Rhodopic", "Erythropic", "Chloropic", "Cyanopic"), each = 10),
                       "Intercept" = c(coef(ill_il_ri_rs_long)$Code$"(Intercept)", coef(sco_il_ri_rs_long)$Code$"(Intercept)", coef(i10_il_ri_rs_long)$Code$"(Intercept)",
                                       coef(mes_il_ri_rs_long)$Code$"(Intercept)", coef(mel_il_ri_rs_long)$Code$"(Intercept)", coef(sco2_il_ri_rs_long)$Code$"(Intercept)", 
                                       coef(ery_il_ri_rs_long)$Code$"(Intercept)", coef(chl_il_ri_rs_long)$Code$"(Intercept)", coef(cya_il_ri_rs_long)$Code$"(Intercept)"),
                       "Slope" = c(coef(ill_il_ri_rs_long)$Code$"log10(Illuminance)", coef(sco_il_ri_rs_long)$Code$"log10(Evdash)",
                                   coef(i10_il_ri_rs_long)$Code$"log10(Ev10)", coef(mes_il_ri_rs_long)$Code$"log10(Eveq)",
                                   coef(mel_il_ri_rs_long)$Code$"log10(Ev_mel)", coef(sco2_il_ri_rs_long)$Code$"log10(Ev_sco)",
                                   coef(ery_il_ri_rs_long)$Code$"log10(Ev_ery)", coef(chl_il_ri_rs_long)$Code$"log10(Ev_chl)",
                                   coef(cya_il_ri_rs_long)$Code$"log10(Ev_cya)"))

ill_overview3$Type <- factor(ill_overview3$Type, levels = c("Photopic 2°","Scotopic", "Photopic 10°", "Mesopic", "Melanopic", "Rhodopic", "Erythropic", "Chloropic", "Cyanopic"))

ill_overview3$R <- paste("R[full]^{2}== ",round(ill_overview3$R2FM, 2), ifelse( round(ill_overview3$R2RE - ill_overview3$R2FE, 2) < 0.01, "*~~~R[illu]^{2}< ", "*~~~R[illu]^{2}== "), ifelse( round(ill_overview3$R2RE - ill_overview3$R2FE, 2) < 0.01, 0.01, round(ill_overview3$R2RE - ill_overview3$R2FE, 2)))

ill_ranef3$Type <- factor(ill_ranef3$Type, levels = c("Photopic 2°","Scotopic", "Photopic 10°", "Mesopic", "Melanopic", "Rhodopic", "Erythropic", "Chloropic", "Cyanopic"))


#here, predictions are made for Chronotype and Clocktime, Pooled Data

pred_pooled_1 <- tibble("Wavelength" = rep(seq(from = 400, to = 700, length.out = 61), 21*12), 
                     "Index" = mean(prog$index), 
                     "Energy" = mean(prog$Sum_E_4),
                     "Code" = "Average",
                     "CodeDir" = "Average",
                     "Exp" = "E1",
                     "Clocktime" = rep(rep(8.5:19.5, each = 61), 21),
                     "Chronotype" = rep(seq(from = 25, to = 75, length.out = 21), each = 61*12)
                     )


pred_pooled_1$Amplitude <- predict(p_pooled_1, se.fit = TRUE, newdata = pred_pooled_1)$fit
pred_pooled_1$SE <- predict(p_pooled_1, se.fit = TRUE, newdata = pred_pooled_1)$se.fit * f


#here, labels for the interactions with chronotype are made

chrono.labs <- c("Owl (30)",  "Neutral (50)", "Lark (70)")
names(chrono.labs) <-  c("30", "50", "70")

#here, data for the gam didactic-graph about basis expansion is created

p5_Didactic <- bam(Amplitude ~ s(Index, bs = "cr", k =6) + s(Wavelength, k=15) + s(Code, bs="re") + s(Wavelength, by = Code, m=1, k=14) + log10(Energy), 
                data = data, method = "fREML", family = scat, 
                control= list(nthreads=2), discrete = TRUE, drop.unused.levels=FALSE)

pred_Didactic <- tibble("Wavelength" = 550, 
                     "Index" = 1:61, 
                     "Energy" = mean(prog$Sum_E_4),
                     "Code" = "Average",
                     )

pred_Didactic2 <- predict(p5_Didactic, se.fit = TRUE, type = "lpmatrix", newdata = pred_Didactic)

pred_Didactic2 <- as.data.frame(pred_Didactic2)

coefs <- tibble("Name" = names(coef(p5_Didactic)), "Value" = as.numeric(coef(p5_Didactic)))

coefs$Name <- coefs$Name %>% str_replace_all("\\(|\\)", "")

code_coefs <- coefs %>% filter(str_detect(coefs$Name, pattern = "Index"))

xp <- predict(p5_Didactic, newdata = pred_Didactic, type = 'lpmatrix')

c1 <- grepl("Index", colnames(xp))

X <- xp
X[, ! (c1)] <- 0


dif <- X %*% coef(p5_Didactic)

pred_Didactic$Amplitude <- dif

#here, data for the gam didactic-graph about random smooths is created

pred_Didactic3 <- tibble("Wavelength" = rep(seq(from = 400, to = 700, length.out = 61), 1), 
                     "Index" = mean(prog$index), 
                     "Energy" = mean(prog$Sum_E_4),
                     "Code" = rep(c("Average"), each = 61)
                     )


xp2 <- predict(p5, newdata = pred_Didactic3, type = 'lpmatrix')

c2 <- grepl("Wavelength", colnames(xp2))

X2 <- xp2
X2[, ! (c2)] <- 0


pred_Didactic3$Amplitude <- X2 %*% coef(p5)

pred_Didactic3$Amplitude2 <- pred_Didactic3$Amplitude - (pred_Didactic3$Wavelength-400)/5/10 + 2
pred_Didactic3$Amplitude3 <- pred_Didactic3$Amplitude / 1.8 -0.5 #x-15
pred_Didactic3$Amplitude4 <- pred_Didactic3$Amplitude / 1.1 + (pred_Didactic3$Wavelength-400)/5/10 - 3
pred_Didactic3$Amplitude5 <- pred_Didactic3$Amplitude * 1.4 + 0.5 #x+10
pred_Didactic3$Amplitude6 <- pred_Didactic3$Amplitude * 1.05+ (pred_Didactic3$Wavelength-400)/5/10 - 2 #x-30

pred_Didactic3$Amplitude3 <- lead(pred_Didactic3$Amplitude3, n=3)
pred_Didactic3$Amplitude5 <- lag(pred_Didactic3$Amplitude5, n=2)
pred_Didactic3$Amplitude6 <- lead(pred_Didactic3$Amplitude6, n=6)


#in the next section, wavelength predictions are made for basis models without irradiance


pred_p5_1_wo_irr <- tibble("Wavelength" = rep(seq(from = 400, to = 700, length.out = 61), 1), 
                     "Index" = mean(prog$index), 
                     "Energy" = mean(prog$Sum_E_4),
                     "Code" = "Average"
                     )

pred_p5_1_wo_irr$Amplitude <- predict(p3, se.fit = TRUE, newdata = pred_p5_1_wo_irr)$fit
pred_p5_1_wo_irr$SE <- predict(p3, se.fit = TRUE, newdata = pred_p5_1_wo_irr)$se.fit * f


pred_p2_1_wo_irr <- tibble("Wavelength" = rep(seq(from = 400, to = 700, length.out = 61), 2), 
                     "Index" = mean(prog$index), 
                     "Energy" = mean(prog$Sum_E_4),
                     "CodeDir" = "Average",
                    "Dark" = rep(c(TRUE, FALSE), each = 61)
                     )

pred_p2_1_wo_irr$Amplitude <- predict(p2_1c, se.fit = TRUE, newdata = pred_p2_1_wo_irr)$fit
pred_p2_1_wo_irr$SE <- predict(p2_1c, se.fit = TRUE, newdata = pred_p2_1_wo_irr)$se.fit * f

pred_p3_1a_wo_irr <- tibble("Wavelength" = rep(seq(from = 400, to = 700, length.out = 31), 1), 
                     "Index" = 16, 
                     "Energy" = mean(prog$Sum_E_A, na.rm = TRUE),
                     "CodeDir" = "Average",
                     "Dir" = "Average",
                     "Code" = "Average"
                     )


pred_p3_1a_wo_irr$Amplitude <- predict(p3_1c_long, se.fit = TRUE, newdata = pred_p3_1a_wo_irr)$fit
pred_p3_1a_wo_irr$SE <- predict(p3_1c_long, se.fit = TRUE, newdata = pred_p3_1a_wo_irr)$se.fit * f

#here the standard deviation of resting pupil diameter at the end of the 30 seconds darkness phase is calculated

PD_dark <- data_e3_sec_dark %>% filter(Time == 30) %>% group_by(Code) %>% dplyr::summarize(PD = sd(Diameter))
PD_long <- data_e3_sec_long %>% filter(Time == 38) %>% group_by(Code) %>% dplyr::summarize(PD = sd(Diameter))
PD_e2 <- data3 %>%  filter(Dir %in% c("Central1", "Central2")) %>%  filter(Time == 23) %>% group_by(Code) %>% dplyr::summarize(PD = sd(Diameter))

median(PD_dark$PD)
median(PD_long$PD)
median(PD_e2$PD)


#here, the prereceptoral filtering is calculated for the measurements of irradiance

prerecep_filter <- function(wavelength, age) {
        
        Dichte <- (0.15 + 0.000031*age^2)*(400/wavelength)^4+151.5492*exp(-((0.057*(wavelength-273))^2)) + (1.05-0.000063*age^2)*2.13*exp(-((0.029*(wavelength-370))^2)) + (0.059 + 0.000186*age^2)*11.95*exp(-((0.021*(wavelength-325))^2)) + (0.016 + 0.000132*age^2)*1.43*exp(-((0.008*(wavelength-325))^2))+0.06
        
        10^(-Dichte)
}

measurements_irradiance$Irradiance_26 <- measurements_irradiance$Irradiance*prerecep_filter(measurements_irradiance$Wavelength, 26)

```

### Figure 1

```{r Kenndaten Light Dome}

plot1 <- prog2 %>% filter(Program == "Up") %>% ggplot(aes(y = log10(Energy))) + 
  geom_line(data = tibble(x=c(553, 553), y=c(-2.85, -1.6)), aes(x=x, y=y), lty = 2, col = "grey")+
  geom_point(aes(x=Peak), size = 0.3) + 
  geom_path(data= subset(measurements_irradiance, Peak == "553"), aes(x=Wavelength, y = log10(Irradiance)))+
  theme_cowplot(font_size = 8, font_family = "sans") + 
  ylab("log Corneal Irradiance (log W/m²)") +
  xlab("Wavelength (nm)") +
  coord_cartesian(xlim = c(400, 700), ylim = c(-4.5, -1))

plot1

plot2 <- prog3 %>% filter(!(Illuminance %in% c("Chloropic", "Erythropic", "Melanopic", "Rhodopic", "Cyanopic"))) %>% ggplot(aes(x=Peak)) + 
  geom_line(aes(y = value, col = Illuminance)) + 
  theme_cowplot(font_size = 8, font_family = "sans") + 
  ylab("Corneal Illuminance (lux)") +
  xlab("Wavelength Peak (nm)") +
  scale_colour_manual(values = c("grey 90", "grey 60", "grey30", "grey0")) + 
  coord_cartesian(xlim = c(400, 700), ylim = c(0, 18))

plot2

plot3 <- prog3 %>% filter(Illuminance %in% c("Chloropic", "Erythropic", "Melanopic", "Rhodopic", "Cyanopic")) %>% ggplot(aes(x=Peak)) + 
  geom_line(aes(y = value, col = Illuminance)) + 
  theme_cowplot(font_size = 8, font_family = "sans") + 
  ylab("Corneal Illuminance (lux)") +
  xlab("Wavelength Peak (nm)") +
  scale_colour_manual(values = c("chartreuse3", "cornflowerblue", "firebrick", "deepskyblue1", "darkgrey")) + 
  labs(colour = "CIE S 026 \nEquivalent \nD65 Illuminance")+
  coord_cartesian(xlim = c(400, 700), ylim = c(0, 18))

plot3

plot1 + plot2 + plot3 + plot_layout(guides = 'collect') +  plot_annotation(tag_levels = 'A') & theme(plot.tag = element_text(size = 12))

ggsave(path = "../../08-Grafiken_Bilder",filename = "Fig1.pdf", width=7.3, height = 2.5)
ggsave(path = "../../08-Grafiken_Bilder",filename = "Fig1.png", width=7.3, height = 2.5)

```

### Figure 2
```{r Ablauf E 1, fig.height = 7, fig.width = 6}


plot1 <- prog2 %>% ggplot(aes(y = Index)) + 
  geom_point(aes(x=Peak, shape = Program, col = Program), size = 1) + 
  geom_path(aes(y = Index, x=Peak, group = Program, col = Program), lwd = 0.1)+
  theme_cowplot(font_size = 8, font_family = "sans") + 
  facet_grid(Experiment ~ ., labeller = labeller(Experiment = c("1" = "Experiment I","2" = "Experiment II", "3" = "Experiment III")))+
  ylab("Series Nr.") +
  xlab("Wavelength Peak (nm)") +
  scale_shape_manual(values = c(16, 1, 16, 1, 16, 1), name = "Protocol", label = c("Up", "Down", "Central 1a,1b", "Central 2", "Long 1, Short 1", "Long 2, Short 2")) +
  scale_color_manual(values = c("#21918c", "#3b528b", "#5ec962", "#414487", "#fde725", "#440154" ) , name = "Protocol", label = c("Up", "Down", "Central 1a,1b", "Central 2", "Long 1, Short 1", "Long 2, Short 2")) +
  
  coord_flip()+
  theme(legend.justification = c(1,1), legend.position = c(0.92,0.3))

plot1

plot2 <- data_full2 %>% filter(Dir %in% c("Down")) %>% 
  ggplot(aes(x=Index, y = Mean)) + 
  geom_path(lwd=0.25) +
    geom_rect(aes(xmin=0, xmax = 15, ymin = 1.9, ymax = 2.3), col = "black", lwd = 0.25, fill = "white")+
    geom_text(aes(x=7.5, y= 2.1, label = "Series Nr. 1"), size = 2)+
    geom_rect(aes(xmin=15, xmax = 30, ymin = 1.9, ymax = 2.3), col = "black", lwd = 0.25, fill = "white")+
    geom_text(aes(x=22.5, y= 2.1, label = "Series Nr. 2"), size = 2)+
    geom_rect(aes(xmin=30, xmax = 45, ymin = 1.9, ymax = 2.3), col = "black", lwd = 0.25, fill = "white")+
    geom_text(aes(x=37.5, y= 2.1, label = "Series Nr. 3"), size = 2)+
    geom_rect(aes(xmin=-5, xmax = 0, ymin = 1.9, ymax = 2.3), col = "black", lwd = 0.25, fill = "black")+
  geom_ribbon(aes(ymin = Mean - SE, ymax = Mean + SE), alpha = 0.2)+

     geom_text(aes(x=0.5, y= 7, label = "Up, Down"), hjust = 0, size = 2)+
  geom_text(aes(x=38, y = 7, label = "n = 75"), hjust = 1, size = 2)+
      guides(col = FALSE)+
   theme_cowplot(font_size = 8, font_family = "sans") + 
  geom_vline(aes(xintercept=0), lwd = 0.25, lty = 2)+
    ylab(" ") +
  xlab(" ") +
  coord_cartesian(xlim = c(0, 40), ylim = c(2, 7))

plot3 <- data_full2 %>% filter(Dir %in% c("Central1", "Central3")) %>% 
  ggplot(aes(x=Index, y = Mean)) + 
  geom_path(aes(col = Dir), lwd=0.25)+
  geom_ribbon(aes(ymin = Mean - SE, ymax = Mean + SE, fill = Dir), alpha = 0.2)+   

    geom_rect(aes(xmin=0, xmax = 15, ymin = 2.3, ymax = 2.7), col = "black", lwd = 0.25, fill = "white")+
    geom_text(aes(x=7.5, y= 2.5, label = "Series Nr. 1"), size = 2, col = "black")+
    geom_rect(aes(xmin=0, xmax = 15, ymin = 1.9, ymax = 2.3), col = "grey50", lwd = 0.25, fill = "white")+
    geom_text(aes(x=7.5, y= 2.1, label = "Series Nr. 1"), size = 2, col = "grey50")+
  
    geom_rect(aes(xmin=15, xmax = 24, ymin = 2.3, ymax = 2.7), col = "black", lwd = 0.25, fill = "black")+
    geom_text(aes(x=19.5, y= 2.5, label = "Dark"), size = 2, col = "white")+
    geom_rect(aes(xmin=24, xmax = 39, ymin = 2.3, ymax = 2.7), col = "black", lwd = 0.25, fill = "white")+
    geom_text(aes(x=31.5, y= 2.5, label = "Series Nr. 2"), size = 2, col = "grey50")+
    geom_rect(aes(xmin=39, xmax = 48, ymin = 2.3, ymax = 2.7), col = "black", lwd = 0.25, fill = "black")+
  
    geom_rect(aes(xmin=15, xmax = 19.1, ymin = 1.9, ymax = 2.3), col = "grey50", lwd = 0.25, fill = "grey50")+
    geom_text(aes(x=17, y= 2.1, label = "Change"), size = 2)+
    geom_rect(aes(xmin=19.1, xmax = 34.1, ymin = 1.9, ymax = 2.3), col = "grey50", lwd = 0.25, fill = "white")+
    geom_text(aes(x=26.6, y= 2.1, label = "Series Nr. 2"), size = 2, col = "grey50")+
    geom_rect(aes(xmin=34.1, xmax = 42.1, ymin = 1.9, ymax = 2.3), col = "grey50", lwd = 0.25, fill = "grey50")+
    geom_text(aes(x=38.1, y= 2.1, label = "Change"), size = 2)+
    geom_rect(aes(xmin=-5, xmax = 0, ymin = 1.9, ymax = 2.7), col = "black", lwd = 0.25, fill = "black")+
    geom_text(aes(x=0.5, y= 7, label = "Central 1a, Central 2"), hjust = 0, size = 2, col = "black")+
    geom_text(aes(x=0.5, y= 6.6, label = "Central 1b"), hjust = 0, size = 2, col = "grey50")+
    geom_text(aes(x=38, y = 7, label = "n = 10"), hjust = 1, size = 2)+
  
    guides(col = FALSE, fill = FALSE)+    
   theme_cowplot(font_size = 8, font_family = "sans") + 
  geom_vline(aes(xintercept=0), lwd = 0.25, lty = 2)+
    ylab("Pupil Diameter (mm)") +
  xlab(" ") +
    scale_colour_manual(values = c("black", "grey50"))+
    scale_fill_manual(values = c("black", "grey50"))+
  coord_cartesian(xlim = c(0, 40), ylim = c(2, 7))

plot4 <- data_full2 %>% filter(Dir %in% c("Long1", "Dark1")) %>% 
  ggplot(aes(x=Index, y = Mean)) + 
  geom_path(aes(col = Dir), lwd=0.25)+
  geom_ribbon(aes(ymin = Mean - SE, ymax = Mean + SE, fill = Dir), alpha = 0.2)+   
  
    geom_rect(aes(xmin=0, xmax = 30, ymin = 1.9, ymax = 2.3), col = "black", lwd = 0.25, fill = "white")+
    geom_text(aes(x=15, y= 2.1, label = "Series Nr. 1"), size = 2, col = "black")+
    geom_rect(aes(xmin=30, xmax = 39, ymin = 1.9, ymax = 2.3), col = "black", lwd = 0.25, fill = "black")+
    geom_text(aes(x=34.5, y= 2.1, label = "Dark"), size = 2, col = "white")+
    geom_rect(aes(xmin=39, xmax = 69, ymin = 1.9, ymax = 2.3), col = "black", lwd = 0.25, fill = "white")+
  
    geom_rect(aes(xmin=0, xmax = 1, ymin = 2.3, ymax = 2.7), col = "grey50", lwd = 0.25, fill = "white")+

    geom_rect(aes(xmin=1, xmax = 31, ymin = 2.3, ymax = 2.7), col = "grey50", lwd = 0.25, fill = "black")+
    geom_text(aes(x=1.25, y= 2.5, label = "< Series Nr. 1"), hjust = 0 , size = 2, col = "grey50")+
    geom_text(aes(x=15.5, y= 2.5, label = "Dark"), size = 2, col = "white")+
    geom_rect(aes(xmin=31, xmax = 32, ymin = 2.3, ymax = 2.7), col = "grey50", lwd = 0.25, fill = "white")+

    geom_rect(aes(xmin=32, xmax = 62, ymin = 2.3, ymax = 2.7), col = "grey50", lwd = 0.25, fill = "black")+
    geom_text(aes(x=30.5, y= 2.5, label = "Series Nr. 2 >"), hjust = 1 , size = 2, col = "grey50")+
    geom_text(aes(x=38.5, y= 2.5, label = "Dark"), size = 2, col = "white")+
    geom_rect(aes(xmin=-5, xmax = 0, ymin = 1.9, ymax = 2.7), col = "black", lwd = 0.25, fill = "black")+ 
    geom_text(aes(x=0.5, y= 6.6, label = "Long 1, Long 2"), hjust = 0, size = 2, col = "black")+
    geom_text(aes(x=0.5, y= 7, label = "Short 1, Short 2"), hjust = 0, size = 2, col = "grey50")+

    geom_text(aes(x=38, y = 7, label = "n = 10"), hjust = 1, size = 2)+
  
    guides(col = FALSE, fill = FALSE)+  
    
   theme_cowplot(font_size = 8, font_family = "sans") + 
  geom_vline(aes(xintercept=0), lwd = 0.25, lty = 2)+
    ylab(" ") +
  xlab("Time (s)") +
    scale_colour_manual(values = c("black", "grey50"))+
    scale_fill_manual(values = c("black", "grey50"))+
  coord_cartesian(xlim = c(0, 40), ylim = c(2, 7))

wrap_elements(plot1 + 
                (plot2 / plot3 / plot4) + 
                plot_layout(guides = "keep", widths = c(2, 3)) +  
                plot_annotation(tag_levels = 'A') & theme(plot.tag = element_text(size = 12), plot.margin = unit(c(3, 3, 3, 3), "pt"))) + 
  inset_element(E1, left = 0.945, bottom = 0.945, right = 0.99, top = 0.995, align_to = 'full', ignore_tag = TRUE)  + 
  inset_element(E2, left = 0.940, bottom = 0.625, right = 0.99, top = 0.675, align_to = 'full', ignore_tag = TRUE)  + 
  inset_element(E3, left = 0.935, bottom = 0.310, right = 0.99, top = 0.360, align_to = 'full', ignore_tag = TRUE) 

ggsave(path = "../../08-Grafiken_Bilder",filename = "Fig2.pdf", width=7, height = 5)
ggsave(path = "../../08-Grafiken_Bilder",filename = "Fig2.png", width=7, height = 5)

```

### Figure 3

```{r GAM Didaktik}

plot1 <- pred_Didactic2 %>% ggplot() +
  geom_hline(yintercept = 0)+
  geom_line(aes(x = 1:61, y=`s(Index).1`*code_coefs$Value[1]), col = "red", lwd = 0.3) +
  geom_line(aes(x = 1:61, y=`s(Index).2`*code_coefs$Value[2]), col = "blue", lwd = 0.3) +
  geom_line(aes(x = 1:61, y=`s(Index).3`*code_coefs$Value[3]), col = "green", lwd = 0.3) +
  geom_line(aes(x = 1:61, y=`s(Index).4`*code_coefs$Value[4]), col = "purple", lwd = 0.3) +
  geom_line(aes(x = 1:61, y=`s(Index).5`*code_coefs$Value[5]), col = "orange", lwd = 0.3) +
  geom_line(aes(x = 1:61, y=pred_Didactic$Amplitude), lwd = 0.8) +
  theme_cowplot(font_size = 8, font_family = "sans") +
  scale_y_continuous(breaks = c(0))+
  xlab("Series") +
  scale_x_continuous(breaks = c(1, 31, 61), labels = c("start", "mid", "end")) +
  ylab("")

plot2 <- pred_Didactic2 %>% ggplot() +
  geom_hline(yintercept = 0)+
  geom_line(aes(x = 1:61, y=`s(Index).1`), col = "red", lwd = 0.3) +
  geom_line(aes(x = 1:61, y=`s(Index).2`), col = "blue", lwd = 0.3) +
  geom_line(aes(x = 1:61, y=`s(Index).3`), col = "green", lwd = 0.3) +
  geom_line(aes(x = 1:61, y=`s(Index).4`), col = "purple", lwd = 0.3) +
  geom_line(aes(x = 1:61, y=`s(Index).5`), col = "orange", lwd = 0.3) +
  geom_line(aes(x = 1:61, y=pred_Didactic$Amplitude), lwd = 0.8) +
  theme_cowplot(font_size = 8, font_family = "sans") +
  scale_y_continuous(breaks = c(0))+
  scale_x_continuous(breaks = c(1, 31, 61), labels = c("start", "mid", "end")) +
  xlab("") +
  ylab("normalized Constriction nPC  ")

plot3 <- pred_Didactic2 %>% ggplot() +
  geom_hline(yintercept = 0)+
  geom_line(aes(x = 1:61, y=`s(Index).1`*code_coefs$Value[1], col = "blue"), lwd = 0.3) +
  geom_line(aes(x = 1:61, y=`s(Index).1`*code_coefs$Value[1] + `s(Index).2`*code_coefs$Value[2], col = "green"), lwd = 0.3) +
  geom_line(aes(x = 1:61, y=`s(Index).1`*code_coefs$Value[1] + `s(Index).2`*code_coefs$Value[2] + `s(Index).3`*code_coefs$Value[3], col = "orange"), lwd = 0.3) +
  geom_line(aes(x = 1:61, y=`s(Index).1`*code_coefs$Value[1] + `s(Index).2`*code_coefs$Value[2] + `s(Index).3`*code_coefs$Value[3] + `s(Index).4`*code_coefs$Value[4], col = "purple"), lwd = 0.3) +
  geom_line(aes(x = 1:61, y=`s(Index).1`*code_coefs$Value[1] + `s(Index).2`*code_coefs$Value[2] + `s(Index).3`*code_coefs$Value[3] + `s(Index).4`*code_coefs$Value[4] + `s(Index).5`*code_coefs$Value[5], col = "red"), lwd = 0.3) +
  geom_line(aes(x = 1:61, y=pred_Didactic$Amplitude, col = "black"), lwd = 0.8, lty=2) +
  theme_cowplot(font_size = 8, font_family = "sans") +
  labs(col = "Functions")+
  scale_color_manual(values = c("black", "red", "blue", "green", "purple", "orange"), labels = c("Smooth function", "Basis function 1", "Basis function 2", "Basis function 3", "Basis function 4", "Basis function 5"))+
  scale_y_continuous(breaks = c(0))+
  scale_x_continuous(breaks = c(1, 31, 61), labels = c("start", "mid", "end")) +
  xlab("") +
  ylab("")

plot4 <- pred_Didactic3 %>% ggplot() +
  geom_hline(yintercept = 0)+
  geom_line(aes(x = Wavelength, y=Amplitude2, col = "red"), lwd = 0.3) +
  geom_line(aes(x = Wavelength, y=Amplitude3, col = "blue"), lwd = 0.3) +
  geom_line(aes(x = Wavelength, y=Amplitude4, col = "green"), lwd = 0.3) +
  geom_line(aes(x = Wavelength, y=Amplitude5, col = "purple"), lwd = 0.3) +
  geom_line(aes(x = Wavelength, y=Amplitude6, col = "orange"), lwd = 0.3) +
  geom_line(aes(x = Wavelength, y=Amplitude, col = "black"), lwd = 0.8) +
  theme_cowplot(font_size = 8, font_family = "sans") +
  scale_y_continuous(breaks = c(0))+
  scale_x_continuous(breaks = c(400, 670), labels = c(400, 700), limits = c(400, 670))+
  labs(col = "Smooth functions\nof wavelength for")+
  scale_color_manual(values = c("black", "red", "blue", "green", "purple", "orange"), labels = c("Global effect", "Participant A", "Participant B", "Participant C", "Participant D", "Participant E"))+
  xlab("Wavelength") +
  ylab("normalized Constriction nPC  ") +
  coord_cartesian(ylim = c(-10, 8))

plot5 <- pred_Didactic3 %>% ggplot() +
  geom_hline(yintercept = 0)+
  geom_line(aes(x = Wavelength, y=Amplitude2 - Amplitude, col = "red"), lwd = 0.3) +
  geom_line(aes(x = Wavelength, y=Amplitude3 - Amplitude, col = "blue"), lwd = 0.3) +
  geom_line(aes(x = Wavelength, y=Amplitude4 - Amplitude, col = "green"), lwd = 0.3) +
  geom_line(aes(x = Wavelength, y=Amplitude5 - Amplitude, col = "purple"), lwd = 0.3) +
  geom_line(aes(x = Wavelength, y=Amplitude6 - Amplitude, col = "orange"), lwd = 0.3) +
  geom_line(aes(x = Wavelength, y=0), lwd = 0.8) +
  theme_cowplot(font_size = 8, font_family = "sans") +
  labs(col = "Deviation from\nthe global effect\nof wavelength for")+
  scale_color_manual(values = c("red", "blue", "green", "purple", "orange"), labels = c("Participant A", "Participant B", "Participant C", "Participant D", "Participant E"))+
  scale_y_continuous(breaks = c(0))+
  scale_x_continuous(breaks = c(400, 670), labels = c(400, 700), limits = c(400, 670))+
  xlab("Wavelength") +
  ylab("normalized Constriction nPC  ") +
  coord_cartesian(ylim = c(-10, 8))

patchwork <- (plot2 + plot1 + plot3) / (plot4 + plot5)

patchwork[[1]] <- patchwork[[1]] + plot_layout(tag_level = "new")
patchwork[[2]] <- patchwork[[2]] + plot_layout(tag_level = "new")

patchwork + plot_annotation(tag_levels = c('A', '1' )) & theme(plot.tag = element_text(size = 12))

ggsave(path = "../../08-Grafiken_Bilder",filename = "Fig3.pdf", width=7.3, height = 4)
ggsave(path = "../../08-Grafiken_Bilder",filename = "Fig3.png", width=7.3, height = 4)

```


### Figure 4
```{r Ergebnisse u verteilung Messung, fig.width = 7}

data_fig3 <- data0 %>% group_by(CodeDir) %>%  mutate(Index2 = Index/max(Index))
summary_E1 <- summary_E1 %>% group_by(Dir) %>%  mutate(Index2 = Index/max(Index))

plot1 <- data_fig3 %>% ggplot() + 
  geom_point(aes(x=Wavelength, y = Amplitude), alpha = 0.1, size = 0.1) + 
  geom_ribbon(data = summary_E1, aes( x=Wavelength, ymax= Amplitude_mean + sd, ymin = Amplitude_mean - sd), col = "grey40", lwd = 0.25, alpha = 0.15) +
  geom_line(data = summary_E1, aes( x=Wavelength, y=Amplitude_mean, col= Index2), lwd = 0.5)+
  geom_text(data = n_stats, aes( x= 700, y = 60, label = paste("n=", n, sep = ""), group = Dir ), hjust = 1 , size = 2)+
  theme_cowplot(font_size = 8, font_family = "sans") +
  ylab("normalized Constriction nPC (%)") +
  xlab("Wavelength Peak (nm)") +
  theme(legend.title.align = 0)+
  scale_color_viridis_c(option = "D", direction = -1, breaks = c(1/60, 0.5, 1), label = c("start", "mid", "end"))+
  labs(col = "Series")+
  facet_wrap(~Dir, labeller = labeller(Dir = Dir.labs))+
  coord_cartesian(xlim = c(400, 700), ylim = c(0, 60))

plot2 <- data0 %>% ggplot(aes(x=Clocktime*60*60, y = Chronotype)) + 
  geom_point(aes(col = Exp), size = 0.8) + 
  theme_cowplot(font_size = 8, font_family = "sans") +
  scale_color_manual(values = c("springgreen4", "firebrick", "skyblue2"))+
  ylab("Owl < Chronotype > Lark") +
  xlab("Time of Day") +
  scale_x_time(breaks = c(seq(from=8, to = 20, by= 2)*60*60), labels = c("8am", "10am", "12am", "2pm", "4pm", "6pm", "8pm" ))+
  expand_limits(x=8*60*60)+  
  theme(legend.position = "none")

plot2

plot3 <- ggplot(data = data0, aes(x=as.Date(str_replace(Date, "2019", "2020")), y= factor(Exp, levels = c("E3", "E2", "E1")), fill = Exp)) + 
  geom_boxplot(lwd=0.3) + 
  scale_x_date(date_labels = "%b", date_breaks = "2 month", limit = c(as.Date("2020-01-01"), as.Date("2020-12-30")))+
  theme_cowplot(font_size = 8, font_family = "sans") +
  scale_fill_manual(values = c("springgreen4", "firebrick", "skyblue2"))+
  ylab("Experiment") +
  xlab("Month")+  
  theme(legend.position = "none")

plot3

(plot1 +  inset_element(E1, left = 0.291, bottom = 0.946, right = 0.337, top = 0.987, align_to = 'full', ignore_tag = TRUE) + 
  inset_element(E1, left = 0.563, bottom = 0.946, right = 0.609, top = 0.987, align_to = 'full', ignore_tag = TRUE) + 
  inset_element(E2, left = 0.830, bottom = 0.946, right = 0.881, top = 0.987, align_to = 'full', ignore_tag = TRUE) + 
  inset_element(E2, left = 0.286, bottom = 0.652, right = 0.337, top = 0.672, align_to = 'full', ignore_tag = TRUE) + 
  inset_element(E2, left = 0.558, bottom = 0.652, right = 0.609, top = 0.672, align_to = 'full', ignore_tag = TRUE) + 
  inset_element(E3, left = 0.823, bottom = 0.652, right = 0.881, top = 0.672, align_to = 'full', ignore_tag = TRUE) + 
  inset_element(E3, left = 0.279, bottom = 0.337, right = 0.337, top = 0.377, align_to = 'full', ignore_tag = TRUE) + 
  inset_element(E3, left = 0.551, bottom = 0.337, right = 0.609, top = 0.377, align_to = 'full', ignore_tag = TRUE) + 
  inset_element(E3, left = 0.823, bottom = 0.337, right = 0.881, top = 0.377, align_to = 'full', ignore_tag = TRUE)) +
  (plot2/plot3) +  plot_layout(width = c(4.5,3)) + plot_annotation(tag_levels = 'A') & theme(plot.tag = element_text(size = 12))


ggsave(path = "../../08-Grafiken_Bilder",filename = "Fig4.pdf", width=7.5, height = 4)
ggsave(path = "../../08-Grafiken_Bilder",filename = "Fig4.png", width=7.5, height = 4)


ggplot(subset(summary_E1, Dir %in% c("Up", "Down"))) + 
  geom_point(aes(x=Wavelength, y = sd, col = Dir)) + 
  theme_cowplot(font_size = 8, font_family = "sans") +
  ylab("SD of normalized Constriction nPC (%)") +
  xlab("Wavelength Peak (nm)") +
  coord_cartesian(xlim = c(400, 700), ylim = c(0, 20))

summary_E1 %>% filter(Dir %in% c("Up", "Down")) %>% filter(Wavelength > 650) %>% group_by(Dir) %>% dplyr::summarize(mean = mean(sd))

```

### Figure 5
```{r Grundlegende Ergebnisse, fig.width = 12, warning = FALSE}
# Wellenlänge
k=48

plot1 <- ggplot(data=pred_p5_1) +
    geom_line(aes(x = Wavelength, y=Amplitude)) +
   geom_ribbon(aes(x = Wavelength, ymax= (Amplitude + SE), ymin = (Amplitude - SE)), alpha = 0.2)+
  theme_cowplot(font_size = 8, font_family = "sans") +
  geom_line(data = tibble( "X" = c(540, 540), "Y" = c(0, 38.5)), aes(x = X, y = Y), col = "red", lwd = 0.25, lty = 2 )+
  xlab("Wavelength Peak (nm)") +
   ylab("normalized Constriction nPC (%)") +
  scale_x_continuous(breaks = c(400, 450, 500, 550, 600, 650, 700))+
  coord_cartesian(ylim = c(10, k))

#Index

plot2 <- ggplot(data=pred_p5_2) +
  geom_line(aes(x = Index, y=Amplitude)) +
  geom_ribbon(aes(x = Index, ymax= (Amplitude + SE), ymin = (Amplitude - SE)), alpha = 0.2)+
  geom_line(data = tibble( "X" = c(17.5, 17.5), "Y" = c(0, 42.5)), aes(x = X, y = Y), col = "red", lwd = 0.25, lty = 2 )+
  theme_cowplot(font_size = 8, font_family = "sans") +
  ylab("") +
  xlab("Series (Nr.)") +
  coord_cartesian(ylim = c(10, k))

#Energie

plot3 <- ggplot(data=pred_p5_3) +
    geom_line(aes(x = Energy, y=Amplitude)) +
   geom_ribbon(aes(x = Energy, ymax= (Amplitude + SE), ymin = (Amplitude - SE)), alpha = 0.2)+
  theme_cowplot(font_size = 8, font_family = "sans") +
  geom_label(aes(x=0.02771, y = k, label = "E I"), col = "white", fill = "springgreen4",  hjust = 1, label.r = unit(0, "lines"))+
  xlab("Irradiance (W/m²)") +
  ylab("") +
  scale_x_log10()+
  coord_cartesian(ylim = c(10, k))

## 
# Wellenlänge

plot4 <- ggplot(data=pred_p2_1) +
  geom_line(data = subset(difference_data, lwr >=0), aes(x = Wavelength, y=8.5),col = "red", size = 1)+
    geom_line(aes(x = Wavelength, y=Amplitude, col = Dark)) +
   geom_ribbon(aes(x = Wavelength, ymax= (Amplitude + SE), ymin = (Amplitude - SE), fill = Dark), alpha = 0.2)+
  theme_cowplot(font_size = 8, font_family = "sans") +
  geom_line(data = tibble( "X" = c(545, 545), "Y" = c(0, 39.3)), aes(x = X, y = Y), col = "#F8766D", lwd = 0.25, lty = 2 )+
  geom_line(data = tibble( "X" = c(520, 520), "Y" = c(0, 45.26)), aes(x = X, y = Y), col = "#00BFC4", lwd = 0.25, lty = 2 )+
  xlab("Wavelength Peak (nm)") +
   ylab("normalized Constriction nPC (%)") +
  scale_x_continuous(breaks = c(400, 450, 500, 550, 600, 650, 700))+
  scale_color_discrete(labels = c("No", "Yes"))+
  scale_fill_discrete(labels = c("No", "Yes"))+
  coord_cartesian(ylim = c(10, k))+
  theme(legend.justification = c(1,1), legend.position = c(1,1))

#Index

plot5 <- ggplot(data=pred_p2_2) +
  geom_line(aes(x = Index, y=Amplitude)) +
  geom_ribbon(aes(x = Index, ymax= (Amplitude + SE), ymin = (Amplitude - SE)), alpha = 0.2)+
  geom_line(data = tibble( "X" = c(19, 19), "Y" = c(0, 39.4)), aes(x = X, y = Y), col = "red", lwd = 0.25, lty = 2 )+
  theme_cowplot(font_size = 8, font_family = "sans") +
  ylab("") +
  xlab("Series (Nr.)") +
  coord_cartesian(ylim = c(10, k))

#Energie

plot6 <- ggplot(data=pred_p2_3) +
    geom_line(aes(x = Energy, y=Amplitude)) +
   geom_ribbon(aes(x = Energy, ymax= (Amplitude + SE), ymin = (Amplitude - SE)), alpha = 0.2)+
  theme_cowplot(font_size = 8, font_family = "sans") +
  geom_label(aes(x=0.02771, y = k, label = "E II"), col = "white", fill = "firebrick",  hjust = 1, label.r = unit(0, "lines"))+
  xlab("Irradiance (W/m²)") +
  ylab("") +
  scale_x_log10()+
  coord_cartesian(ylim = c(10, k))

##

# Wellenlänge

precalc1 <- pred_p3_1a %>% 
  dplyr::summarize(Wavelength = Wavelength[Amplitude == max(Amplitude)], Amplitude = max(Amplitude))
precalc1 <- rbind(precalc1, c(precalc1$Wavelength[1],0))
precalc2 <- pred_p3_1b %>% 
  dplyr::summarize(Index = Index[Amplitude == max(Amplitude)], Amplitude = max(Amplitude))
precalc2 <- rbind(precalc2, c(precalc2$Index[1],0))

plot7 <- ggplot(data=pred_p3_1a) +
    geom_line(aes(x = Wavelength, y=Amplitude)) +
   geom_ribbon(aes(x = Wavelength, ymax= (Amplitude + SE), ymin = (Amplitude - SE)), alpha = 0.2)+
  theme_cowplot(font_size = 8, font_family = "sans") +
  geom_line(data = precalc1, aes(x = Wavelength, y = Amplitude), col = "red", lwd = 0.25, lty = 2 )+
  xlab("Wavelength Peak (nm)") +
   ylab("normalized Constriction nPC (%)") +
  scale_x_continuous(breaks = c(400, 450, 500, 550, 600, 650, 700))+
  coord_cartesian(ylim = c(10, k))

#Index

plot8 <- ggplot(data=pred_p3_1b) +
  geom_line(aes(x = Index, y=Amplitude)) +
  geom_ribbon(aes(x = Index, ymax= (Amplitude + SE), ymin = (Amplitude - SE)), alpha = 0.2)+
  geom_line(data = precalc2, aes(x = Index, y = Amplitude), col = "red", lwd = 0.25, lty = 2 )+
  theme_cowplot(font_size = 8, font_family = "sans") +
  ylab("") +
  xlab("Series (Nr.)") +
  coord_cartesian(ylim = c(10, k))

#Energie

plot9 <- ggplot(data=pred_p3_1c) +
    geom_line(aes(x = Energy, y=Amplitude)) +
   geom_ribbon(aes(x = Energy, ymax= (Amplitude + SE), ymin = (Amplitude - SE)), alpha = 0.2)+
  theme_cowplot(font_size = 8, font_family = "sans") +
  geom_label(aes(x=0.02771, y = k, label = "E III"), col = "white", fill = "skyblue2",  hjust = 1, label.r = unit(0, "lines"))+
  xlab("Irradiance (W/m²)") +
  ylab("") +
  scale_x_log10()+
  coord_cartesian(ylim = c(10, k))

##

plot10 <- ggplot(data=pred_p12) +
  geom_line(aes(x = Age, y=Amplitude)) +
  geom_ribbon(aes(x = Age, ymax= (Amplitude + SE), ymin = (Amplitude - SE)), alpha = 0.2)+
  theme_cowplot(font_size = 8, font_family = "sans") +
  xlab("Age (years)") +
  ylab("normalized Constriction nPC (%)") +
  coord_cartesian(ylim = c(10, k))

plot11 <- pred_p14_1_WL %>% filter(Clocktime %in% c(14.5), Wavelength %in% c(550)) %>% ggplot() +
  geom_line(aes(x = Chronotype, y=Amplitude)) +
  geom_ribbon(aes(x = Chronotype, ymax= (Amplitude + SE), ymin = (Amplitude - SE)), alpha = 0.2)+
  theme_cowplot(font_size = 8, font_family = "sans") +
  xlab("Chronotype (MEQ Score)") +
  ylab("normalized Constriction nPC (%)") +
  coord_cartesian(ylim = c(10, k))

plot12 <- pred_p14_1_WL %>% filter(Chronotype %in% c(50), Wavelength %in% c(550)) %>% ggplot() +
  geom_line(aes(x = Clocktime*60*60, y=Amplitude)) +
  geom_ribbon(aes(x = Clocktime*60*60, ymax= (Amplitude + SE), ymin = (Amplitude - SE)), alpha = 0.2)+
  theme_cowplot(font_size = 8, font_family = "sans") +
  xlab("Time of Day") +
  ylab("normalized Constriction nPC (%)") +
  scale_x_time(breaks = c(seq(from=8, to = 20, by= 2)*60*60), labels = c("8am", "10am", "12am", "2pm", "4pm", "6pm", "8pm" ))+
  geom_label(aes(x=20*60*60, y = k, label = "E I"), col = "white", fill = "springgreen4",  hjust = 1, label.r = unit(0, "lines"))+
  coord_cartesian(ylim = c(10, k))


patchwork <- (plot1 + plot2 + plot3) / (plot4 + plot5 + plot6) / (plot7 + plot8 + plot9) / (plot10 + plot11 + plot12)

patchwork[[1]] <- patchwork[[1]] + plot_layout(tag_level = "new")
patchwork[[2]] <- patchwork[[2]] + plot_layout(tag_level = "new")
patchwork[[3]] <- patchwork[[3]] + plot_layout(tag_level = "new")
patchwork[[4]] <- patchwork[[4]] + plot_layout(tag_level = "new")
  
patchwork + plot_annotation(tag_levels = c('A', '1' )) & theme(plot.tag = element_text(size = 12))

ggsave(path = "../../08-Grafiken_Bilder",filename = "Fig5.pdf", width=7.5, height = 8.75)
ggsave(path = "../../08-Grafiken_Bilder",filename = "Fig5.png", width=7.5, height = 8.75)

```


### Figure 6

```{r Chronotype Daytime, fig.width = 10, fig.height = 5}

plot1 <- pred_p14_1_WL %>% filter(Clocktime %in% c(10.5, 14.5, 18.5)) %>% ggplot(aes(x=Wavelength)) + 
  geom_tile(aes(y=Chronotype, fill = Amplitude)) +
  geom_hline(aes(yintercept = 30), col = "#E41A1C", lwd = 0.8)+
  geom_hline(aes(yintercept = 50), col = "#377EB8", lwd = 0.8)+
  geom_hline(aes(yintercept = 70), col = "#4DAF4A", lwd = 0.8)+
  theme_cowplot(font_size = 8, font_family = "sans") +
  facet_wrap(~ Clocktime, labeller = labeller(Clocktime = clock.labs)) +
  ylab("Owl < Chronotype > Lark") +
  xlab("Wavelength Peak (nm)") +
  scale_fill_viridis_b(breaks = c(5,10,15,20,25,30,35,40), labels = c("", "10","","20","","30","","40")) + 
  labs(fill = "nPC (%)")

plot1

plot2 <- pred_p14_1_WL %>% filter(Chronotype %in% c(30, 50, 70), Clocktime %in% c(10.5, 14.5, 18.5)) %>% ggplot(aes(x=Wavelength)) + 
  geom_ribbon(aes(ymax= (Amplitude + SE), ymin = (Amplitude - SE), fill = as.factor(Chronotype)), lwd = 0.5, alpha = 0.1)+
  geom_line(aes(y=Amplitude, col = as.factor(Chronotype)), lwd = 0.8) +
  theme_cowplot(font_size = 8, font_family = "sans") +
  facet_wrap("Clocktime", labeller = labeller(Clocktime = clock.labs)) +
  scale_fill_brewer(palette = "Set1")+
  scale_color_brewer(palette = "Set1")+
  xlab("Wavelength Peak (nm)") +
  ylab("normalized Constriction (%)  ") +
  coord_cartesian(ylim = c(10, 50))+
  theme(legend.position = "none")

plot2


plot3 <- pred_pooled_1 %>% filter(Clocktime %in% c(10.5, 14.5, 18.5)) %>% ggplot(aes(x=Wavelength)) + 
  geom_tile(aes(y=Chronotype, fill = Amplitude)) +
  geom_hline(aes(yintercept = 30), col = "#E41A1C", lwd = 0.8)+
  geom_hline(aes(yintercept = 50), col = "#377EB8", lwd = 0.8)+
  geom_hline(aes(yintercept = 70), col = "#4DAF4A", lwd = 0.8)+
  theme_cowplot(font_size = 8, font_family = "sans") +
  facet_wrap(~ Clocktime, labeller = labeller(Clocktime = clock.labs)) +
  ylab("Owl < Chronotype > Lark") +
  xlab("Wavelength Peak (nm)") +
  scale_fill_viridis_b(breaks = c(20, 25, 30, 35, 40, 45), labels = c("20", "", "30", "", "40", "")) + 
  labs(fill = "nPC (%)")

plot4 <- pred_pooled_1 %>% filter(Chronotype %in% c(30, 50, 70), Clocktime %in% c(10.5, 14.5, 18.5)) %>% ggplot(aes(x=Wavelength)) + 
  geom_ribbon(aes(ymax= (Amplitude + SE), ymin = (Amplitude - SE), fill = as.factor(Chronotype)), lwd = 0.5, alpha = 0.1)+
  geom_line(aes(y=Amplitude, col = as.factor(Chronotype)), lwd = 0.8) +
  theme_cowplot(font_size = 8, font_family = "sans") +
  facet_wrap("Clocktime", labeller = labeller(Clocktime = clock.labs)) +
  scale_fill_brewer(palette = "Set1")+
  scale_color_brewer(palette = "Set1")+
  xlab("Wavelength Peak (nm)") +
  ylab("normalized Constriction (%)  ") +
  coord_cartesian(ylim = c(10, 50))+
  theme(legend.position = "none")

patchwork1 <-  wrap_elements((plot1 / plot2) +
  plot_layout(heights = c(1.75,1)) +
  plot_annotation(tag_levels = list(c('A1', 'A2'))) & theme(plot.tag = element_text(size = 12), plot.margin = unit(c(1, 1, 1, 1), "pt")) ) + inset_element(E1, left = 0.935, bottom = 0.95, right = 0.98, top = 0.985, align_to = 'full', ignore_tag = TRUE) 

patchwork2 <- wrap_elements((plot3) / (plot4) +
  plot_layout(heights = c(1.75,1)) +
  plot_annotation(tag_levels = list(c('B1', 'B2'))) & theme(plot.tag = element_text(size = 12), plot.margin = unit(c(1, 1, 1, 1), "pt")) ) + inset_element(E1, left = 0.935, bottom = 0.95, right = 0.98, top = 0.985, align_to = 'full', ignore_tag = TRUE) + inset_element(E2, left = 0.93, bottom = 0.915, right = 0.981, top = 0.95, align_to = 'full', ignore_tag = TRUE) + inset_element(E3, left = 0.924, bottom = 0.88, right = 0.984, top = 0.915, align_to = 'full', ignore_tag = TRUE) 

patchwork1 / patchwork2

 
ggsave(path = "../../08-Grafiken_Bilder",filename = "Fig6.pdf", width=7.5, height = 8.75)
ggsave(path = "../../08-Grafiken_Bilder",filename = "Fig6.png", width=7.5, height = 8.75)


```


### Figure 7

```{r Illuminance, fig.width = 10, fig.height = 5}

Color <- c("grey0", "grey0", "grey0","grey0", "deepskyblue1", "firebrick", "chartreuse3", "cornflowerblue")

plot1 <- data_il %>% filter(Type != "Rhodopic") %>% ggplot() +
  geom_jitter(aes(x = Illuminance, y = Amplitude), width = 0.1, alpha = 0.04, col = "grey20") +
  theme_cowplot(font_size = 8, font_family = "sans") +
  geom_abline(data = subset(ill_ranef,Type != "Rhodopic") , aes(intercept = Intercept, slope = Slope), col = rep(Color, each = 75), alpha = 0.15)+
  
  geom_abline(data = subset(ill_overview, Type != "Rhodopic"), aes(intercept = Intercept, slope = Slope), col = Color, lwd = 0.9)+

  geom_label(data = subset(ill_overview, Type != "Rhodopic"), aes(x = 0.01, y = 60, label = R), parse = TRUE,hjust = 0.05, size = 2.5, label.size = 0.1, label.padding = unit(0.1, "lines"))+
  facet_wrap(~Type, ncol = 4, labeller = labeller(Type = illu.labs))+
  xlab("Illuminance (lux)") +
  ylab("normalized Constriction nPC (%)")+
  scale_x_log10()+
  coord_cartesian(xlim = c(0.007, 33))

plot2 <- data_il2 %>% filter(Type != "Rhodopic") %>% ggplot() +
  geom_jitter(aes(x = Illuminance, y = Amplitude), width = 0.1, alpha = 0.04, col = "grey20") +
  theme_cowplot(font_size = 8, font_family = "sans") +
  geom_abline(data = subset(ill_ranef2,Type != "Rhodopic") , aes(intercept = Intercept, slope = Slope), col = rep(Color, each = 10), alpha = 0.15)+
  
  geom_abline(data = subset(ill_overview2, Type != "Rhodopic"), aes(intercept = Intercept, slope = Slope), col = Color, lwd = 0.9)+

  geom_label(data = subset(ill_overview2, Type != "Rhodopic"), aes(x = 0.01, y = 60, label = R), parse = TRUE,hjust = 0.05, size = 2.5, label.size = 0.1, label.padding = unit(0.1, "lines"))+
  facet_wrap(~Type, ncol = 4,  labeller = labeller(Type = illu.labs))+
  xlab("Illuminance (lux)") +
  ylab("normalized Constriction nPC (%)")+
  scale_x_log10()+
  coord_cartesian(xlim = c(0.007, 33), ylim = c(0, 65))

plot3 <- data_il3 %>% filter(Type != "Rhodopic") %>% ggplot() +
  geom_jitter(aes(x = Illuminance, y = Amplitude), width = 0.1, alpha = 0.04, col = "grey20") +
  theme_cowplot(font_size = 8, font_family = "sans") +
  geom_abline(data = subset(ill_ranef3,Type != "Rhodopic") , aes(intercept = Intercept, slope = Slope), col = rep(Color, each = 10), alpha = 0.15)+
  
  geom_abline(data = subset(ill_overview3, Type != "Rhodopic"), aes(intercept = Intercept, slope = Slope), col = Color, lwd = 0.9)+

  geom_label(data = subset(ill_overview3, Type != "Rhodopic"), aes(x = 0.01, y = 60, label = R), parse = TRUE,hjust = 0.05, size = 2.5, label.size = 0.1, label.padding = unit(0.1, "lines"))+
  facet_wrap(~Type, ncol = 4,  labeller = labeller(Type = illu.labs))+
  xlab("Illuminance (lux)") +
  ylab("normalized Constriction nPC (%)")+
  scale_x_log10()+
  coord_cartesian(xlim = c(0.007, 33), ylim = c(0, 65))

patchwork1 <- wrap_elements(plot1 + inset_element(E1, left = 0.97, bottom = 0.94, right = 1, top = 1, align_to = 'full', ignore_tag = TRUE) + plot_annotation(tag_levels = list(c('A '))) & theme(plot.tag = element_text(size = 12), plot.margin = unit(c(0, 0, 0, 0), "pt")))

patchwork2 <- wrap_elements(plot2 + inset_element(E2, left = 0.965, bottom = 0.94, right = 1, top = 1, align_to = 'full', ignore_tag = TRUE)+ plot_annotation(tag_levels = list(c('B')))& theme(plot.tag = element_text(size = 12), plot.margin = unit(c(0, 0, 0, 0), "pt"))) 

patchwork3 <- wrap_elements(plot3 + inset_element(E3, left = 0.960, bottom = 0.94, right = 1, top = 1, align_to = 'full', ignore_tag = TRUE)+ plot_annotation(tag_levels = list(c('C'))) & theme(plot.tag = element_text(size = 12), plot.margin = unit(c(0, 0, 0, 0), "pt")))
 
patchwork1 / patchwork2 /  patchwork3 & theme(plot.tag = element_text(size = 12))

ggsave(path = "../../08-Grafiken_Bilder",filename = "Fig7.pdf", width=7.5, height = 8.75)
ggsave(path = "../../08-Grafiken_Bilder",filename = "Fig7.png", width=7.5, height = 8.75)


```

### Figure 8
```{r Second Averages E2, fig.height = 6, fig.width = 9}

# Wellenlänge

precalc <- pred_p2_10 %>% 
  filter(Time %in% c(4, 14, 20)) %>%  
  group_by(Dark, Time) %>%  
  dplyr::summarize(Wavelength = Wavelength[Amplitude == max(Amplitude)], Amplitude = max(Amplitude))

darkness <- tibble("Dark" = c("Dark periods: Yes", "Dark periods: No"), "Label1" = c("Dark", "Change"), "Label2" = c("Light", "Light"), "Xmax" = c( 397.5, 702.5), "Fill" = c("black", "grey90"), "Col" = c("white", "black") )

darkness2 <- tibble("Col" = c(rep(c("#00BFC4", "#F8766D", "#7CAE00"), each = 61), rep(c("#00BFC4", "#F8766D"), each = 61)))

plot1 <- pred_p2_10 %>% ggplot() + 
  geom_tile(aes(x=Wavelength, y=Time+1, fill = Amplitude)) +
  geom_hline(aes(yintercept=5, lty = Dark), col = "#E41A1C", show.legend = FALSE)+
  geom_hline(aes(yintercept=15, lty = Dark), col = "#377EB8",show.legend = FALSE)+
  geom_hline(aes(yintercept=21, lty = Dark), col = "#4DAF4A",show.legend = FALSE)+
  geom_point(data = precalc, aes(x = Wavelength, y= Time+1, col = c("#00BFC4", "#F8766D", "#00BFC4","#F8766D", "#7CAE00"), shape = Dark))+
  geom_rect(data = darkness, aes(xmin=380, xmax = Xmax, ymin = 15.5, ymax = 24.5), col = "black", , lwd = 0.1, fill = darkness$Fill)+
  geom_rect(aes(xmin=380, xmax = 397.5, ymin = 0.5, ymax = 15.5), col = "black", lwd = 0.1, fill = "white")+
  geom_text(data = darkness, aes(x=389, y= 8.5, label = Label2), size = 3, angle = 90)+
  geom_text(data = darkness, aes(x=389, y= 20, label = Label1), col = darkness$Col, size = 3, angle = 90)+
  theme_cowplot(font_size = 8, font_family = "sans") +
  guides(col = FALSE, shape = FALSE)+
  facet_wrap(~Dark) +
  ylab("Time (s)") +
  xlab("Wavelength Peak (nm)") +
   scale_fill_viridis_b(breaks = c(15, 20, 25, 30, 35, 40, 45, 50), labels = c("", "20", "", "30", "", "40", "", "50")) + 
    labs(fill = "nPC (%)")+
  theme(legend.text = element_text(size = 8))


plot2 <- pred_p2_10 %>% filter(Time %in% c(4, 14, 20)) %>% ggplot()+
  geom_ribbon(aes(x = Wavelength, ymax= (Amplitude + SE), ymin = (Amplitude - SE), lty=Dark, fill = c(rep(c("#00BFC4", "#F8766D", "#7CAE00"), each = 61), rep(c("#00BFC4", "#F8766D"), each = 61))), alpha = 0.2)+
  geom_line(data = subset(pred_p2_10, Time %in% c(4,14,20) & lwr >=0), aes(x = Wavelength, y=8.5),col = "red", size = 1)+
  geom_line(aes(x=Wavelength, y = Amplitude, lty = Dark, col = c(rep(c("#00BFC4", "#F8766D", "#7CAE00"), each = 61), rep(c("#00BFC4", "#F8766D"), each = 61)))) +
  geom_point(data = precalc, aes(x = Wavelength, y= Amplitude, col = c("#00BFC4", "#F8766D",  "#00BFC4", "#F8766D", "#7CAE00"), shape = Dark))+
  facet_wrap(~Time, labeller = labeller(Time = second.labs))+
  theme_cowplot(font_size = 8, font_family = "sans")+
  xlab("Wavelength Peak (nm)") +
  ylab("normalized Constriction (%)  ")+
  theme(legend.position = "None")+
  coord_cartesian(ylim = c(10, 50))

# Wellenlänge

precalc <- pred_p3_2_sec_long_a %>% 
  filter(Time %in% c(14, 29, 35)) %>%  
  group_by(Scale, Time) %>%  
  dplyr::summarize(Wavelength = Wavelength[Amplitude == max(Amplitude)], Amplitude = max(Amplitude))

precalc1 <- pred_p3_1a_sec_long %>% 
  filter(Time %in% c(14, 29, 35)) %>%  
  group_by(Scale, Time) %>%  
  dplyr::summarize(Wavelength = Wavelength[Amplitude == max(Amplitude)], Amplitude = max(Amplitude))

precalc2 <- pred_p3_2_sec_long %>% 
  filter(Time %in% c(14, 29, 35)) %>%  
  group_by(Scale, Time) %>%  
  dplyr::summarize(Wavelength = Wavelength[Amplitude == max(Amplitude)], Amplitude = max(Amplitude))

plot3 <- pred_p3_2_sec_long_a %>% filter(Scale == "Baseline: largest diameter value") %>% ggplot() + 
  geom_tile(aes(x=Wavelength, y=Time+1, fill = Amplitude)) +
  geom_hline(aes(yintercept=15, lty = Scale), col = "#E41A1C", show.legend = FALSE)+
  geom_hline(aes(yintercept=30, lty = Scale), col = "#377EB8",show.legend = FALSE)+
  geom_hline(aes(yintercept=36, lty = Scale), col = "#4DAF4A",show.legend = FALSE)+
  geom_point(data = precalc1, aes(x = Wavelength, y= Time+1, col =c("#00BFC4", "#F8766D", "#7CAE00")))+
  geom_rect(aes(xmin=380, xmax = 397.5, ymin = 30.5, ymax = 39.5), col = "black", , lwd = 0.1, fill = "black")+
  geom_rect(aes(xmin=380, xmax = 397.5, ymin = 0.5, ymax = 30.5), col = "black", lwd = 0.1, fill = "white")+
  geom_text(aes(x=389, y= 15.5, label = "Light"), col = "black", size = 3, angle = 90)+
  geom_text(aes(x=389, y= 35, label = "Dark"), col = "white", size = 3, angle = 90)+
  theme_cowplot(font_size = 8, font_family = "sans") +
  facet_wrap(~Scale)+
  ylab("Time (s)") +
  xlab("Wavelength Peak (nm)") +
   scale_fill_viridis_b(breaks = c(15, 20, 25, 30, 35, 40, 45, 50), labels = c("", "20", "", "30", "", "40", "", "50")) + 
    labs(fill = "nPC (%)")+
  theme(legend.text = element_text(size = 8))+
  guides(col=FALSE, fill = FALSE)

plot4 <- pred_p3_2_sec_long_a %>% filter(Scale == "Baseline: last second of prior light step") %>% ggplot() + 
  geom_tile(aes(x=Wavelength, y=Time+1, fill = Amplitude)) +
  geom_hline(aes(yintercept=15), lty = 2, col = "#E41A1C", show.legend = FALSE)+
  geom_hline(aes(yintercept=30), lty = 2, col = "#377EB8",show.legend = FALSE)+
  geom_hline(aes(yintercept=36), lty = 2, col = "#4DAF4A",show.legend = FALSE)+
  geom_point(data = precalc2, aes(x = Wavelength, y= Time+1, col =c("#00BFC4", "#F8766D", "#7CAE00")), shape = 17)+
  geom_rect(aes(xmin=380, xmax = 397.5, ymin = 30.5, ymax = 39.5), col = "black", , lwd = 0.1, fill = "black")+
  geom_rect(aes(xmin=380, xmax = 397.5, ymin = 0.5, ymax = 30.5), col = "black", lwd = 0.1, fill = "white")+
  geom_text(aes(x=389, y= 15.5, label = "Light"), col = "black", size = 3, angle = 90)+
  geom_text(aes(x=389, y= 35, label = "Dark"), col = "white", size = 3, angle = 90)+
  theme_cowplot(font_size = 8, font_family = "sans") +
  facet_wrap(~Scale)+
  ylab("Time (s)") +
  xlab("Wavelength Peak (nm)") +
   scale_fill_viridis_b(option = "C", breaks = c(-5, 0, 5, 10, 15, 20, 25, 30, 35, 40, 45), labels = c("", "0", "", "10", "", "20", "", "30", "", "40", "")) + 
    labs(fill = "nPC (%)")+
  theme(legend.text = element_text(size = 8))+
  guides(col=FALSE)

plot5 <- pred_p3_2_sec_long_a %>% filter(Time %in% c(14, 29, 35)) %>% ggplot()+
  geom_ribbon(aes(x = Wavelength, ymax= Amplitude + SE, ymin = Amplitude - SE, lty=Scale, fill = c(rep(c("#00BFC4", "#F8766D","#7CAE00"), each = 31), rep(c("#00BFC4", "#F8766D", "#7CAE00"), each = 31))), alpha = 0.2)+
  geom_line(aes(x=Wavelength, y = Amplitude, lty = Scale, col = c(rep(c("#00BFC4", "#F8766D", "#7CAE00"), each = 31), rep(c("#00BFC4", "#F8766D", "#7CAE00"), each = 31)))) +
  geom_point(data = precalc, aes(x = Wavelength, y= Amplitude, col = rep(c("#00BFC4", "#F8766D", "#7CAE00"), 2), shape = Scale))+
  facet_wrap(~Time, labeller = labeller(Time = second.labs))+
  theme_cowplot(font_size = 8, font_family = "sans")+
  xlab("Wavelength Peak (nm)") +
  ylab("normalized Constriction (%)  ")+
  theme(legend.position = "None")+
  scale_y_continuous(breaks = c(0, 10, 20, 30, 40, 50))+
  coord_cartesian(ylim = c(0, 50))

patchwork1 <- wrap_elements((plot1) / (plot2) +
                  plot_layout(heights = c(1.75,1)) +
  plot_annotation(tag_levels = list(c('A1', 'A2'))) & theme(plot.tag = element_text(size = 12), plot.margin = unit(c(1, 1, 1, 1), "pt")) ) + inset_element(E2, left = 0.935, bottom = 0.95, right = 0.98, top = 0.985, align_to = 'full', ignore_tag = TRUE) 

patchwork2 <- wrap_elements((plot3 + plot4) / (plot5) +
                  plot_layout(heights = c(1.75,1)) +
  plot_annotation(tag_levels = list(c('B1', 'B2', 'B3'))) & theme(plot.tag = element_text(size = 12), plot.margin = unit(c(1, 1, 1, 1), "pt")) ) + inset_element(E3, left = 0.925, bottom = 0.945, right = 0.98, top = 0.985, align_to = 'full', ignore_tag = TRUE) 

patchwork1 / patchwork2

ggsave(path = "../../08-Grafiken_Bilder",filename = "Fig8.pdf", width=6, height = 8.75)
ggsave(path = "../../08-Grafiken_Bilder",filename = "Fig8.png", width=6, height = 8.75)

```

### Figure 9
```{r E3 second dark, fig.height = 6, fig.width = 9}

# Wellenlänge

precalc <- pred_p3_2_sec_dark_a %>% 
  filter(Time %in% c(1, 6, 14)) %>%  
  group_by(Scale, Time) %>%  
  dplyr::summarize(Wavelength = Wavelength[Amplitude == max(Amplitude)], Amplitude = max(Amplitude))

precalc1 <- pred_p3_1m_sec_dark %>% 
  filter(Time %in% c(1, 6, 14)) %>%  
  group_by(Scale, Time) %>%  
  dplyr::summarize(Wavelength = Wavelength[Amplitude == max(Amplitude)], Amplitude = max(Amplitude))

precalc2 <- pred_p3_2_sec_dark %>% 
  filter(Time %in% c(1, 6, 14)) %>%  
  group_by(Scale, Time) %>%  
  dplyr::summarize(Wavelength = Wavelength[Amplitude == max(Amplitude)], Amplitude = max(Amplitude))

plot1 <- pred_p3_2_sec_dark_a %>% filter(Scale == "Baseline: largest diameter value") %>% ggplot() + 
  geom_tile(aes(x=Wavelength, y=Time+1, fill = Amplitude)) +
  geom_hline(aes(yintercept=2, lty = Scale), col = "#E41A1C", show.legend = FALSE)+
  geom_hline(aes(yintercept=7, lty = Scale), col = "#377EB8",show.legend = FALSE)+
  geom_hline(aes(yintercept=15, lty = Scale), col = "#4DAF4A",show.legend = FALSE)+
  geom_point(data = precalc1, aes(x = Wavelength, y= Time+1, col =c("#00BFC4", "#F8766D", "#7CAE00")))+
  geom_rect(aes(xmin=380, xmax = 397.5, ymin = 1.5, ymax = 31.5), col = "black", , lwd = 0.1, fill = "black")+
  geom_rect(aes(xmin=380, xmax = 397.5, ymin = 0.5, ymax = 1.5), col = "black", lwd = 0.1, fill = "white")+
  geom_text(aes(x=389, y= 2, label = "< Light"), col = "white", hjust = 0, size = 3, angle = 90)+
  geom_text(aes(x=389, y= 16.5, label = "Dark"), col = "white", size = 3, angle = 90)+
  theme_cowplot(font_size = 8, font_family = "sans") +
  facet_wrap(~Scale)+
  ylab("Time (s)") +
  xlab("Wavelength Peak (nm)") +
   scale_fill_viridis_b() + 
    labs(fill = "nPC (%)")+
  theme(legend.text = element_text(size = 8))+
  guides(col=FALSE)

plot2 <- pred_p3_2_sec_dark_a %>% filter(Scale == "Baseline: last second of prior light step") %>% ggplot() + 
  geom_tile(aes(x=Wavelength, y=Time+1, fill = Amplitude)) +
  geom_hline(aes(yintercept=2), lty = 2, col = "#E41A1C", show.legend = FALSE)+
  geom_hline(aes(yintercept=7), lty = 2, col = "#377EB8",show.legend = FALSE)+
  geom_hline(aes(yintercept=15), lty = 2, col = "#4DAF4A",show.legend = FALSE)+
  geom_point(data = precalc2, aes(x = Wavelength, y= Time+1, col = as.factor(Time)), shape = 17)+
  geom_rect(aes(xmin=380, xmax = 397.5, ymin = 1.5, ymax = 31.5), col = "black", , lwd = 0.1, fill = "black")+
  geom_rect(aes(xmin=380, xmax = 397.5, ymin = 0.5, ymax = 1.5), col = "black", lwd = 0.1, fill = "white")+
  geom_text(aes(x=389, y= 2, label = "< Light"), col = "white", hjust = 0, size = 3, angle = 90)+
  geom_text(aes(x=389, y= 16.5, label = "Dark"), col = "white", size = 3, angle = 90)+
  theme_cowplot(font_size = 8, font_family = "sans") +
  facet_wrap(~Scale)+
  ylab("Time (s)") +
  xlab("Wavelength Peak (nm)") +
   scale_fill_viridis_b(option = "C") + 
    labs(fill = "nPC (%)")+
  theme(legend.text = element_text(size = 8))+
  guides(col=FALSE)

plot3 <- pred_p3_2_sec_dark_a %>% filter(Time %in% c(1, 6, 14)) %>% ggplot()+
  geom_ribbon(aes(x = Wavelength, ymax= upr, ymin = lwr, lty=Scale, fill = c(rep(c("#00BFC4", "#F8766D", "#7CAE00"), each = 31), rep(c("#00BFC4", "#F8766D", "#7CAE00"), each = 31))), alpha = 0.2)+
  geom_line(aes(x=Wavelength, y = Amplitude, lty = Scale, col = c(rep(c("#00BFC4", "#F8766D", "#7CAE00"), each = 31), rep(c("#00BFC4", "#F8766D", "#7CAE00"), each = 31)))) +
  geom_point(data = precalc, aes(x = Wavelength, y= Amplitude, col = rep(c("#00BFC4", "#F8766D", "#7CAE00"), 2), shape = Scale))+
  facet_wrap(~Time, labeller = labeller(Time = second.labs))+
  theme_cowplot(font_size = 8, font_family = "sans")+
  xlab("Wavelength Peak (nm)") +
  ylab("normalized Constriction (%)")+
  theme(legend.position = "None")+
  scale_y_continuous(breaks = c(0, 10, 20, 30, 40, 50))+
  coord_cartesian(ylim = c(0, 50))


wrap_elements((plot1 + plot2) / (plot3) +
                  plot_layout(heights = c(1.75,1)) +
  plot_annotation(tag_levels = 'A') & theme(plot.tag = element_text(size = 12), plot.margin = unit(c(1, 1, 1, 1), "pt")) ) + inset_element(E3, left = 0.925, bottom = 0.95, right = 0.98, top = 0.985, align_to = 'full', ignore_tag = TRUE) 

ggsave(path = "../../08-Grafiken_Bilder",filename = "Fig9.pdf", width=6, height = 5)
ggsave(path = "../../08-Grafiken_Bilder",filename = "Fig9.png", width=6, height = 5)

```

### Figure 10

```{r Chronotype Daytime 490 to 610, fig.width = 10, fig.height = 5}

plot1 <- pred_p14_1_WL %>% filter(Chronotype %in% c(30, 50, 70), Wavelength %in% c(490, 610)) %>% ggplot() +
  geom_line(aes(x = Clocktime*60*60, y=Amplitude, col = as.factor(Wavelength))) +
  geom_ribbon(aes(x = Clocktime*60*60, ymax= (Amplitude + SE), ymin = (Amplitude - SE), fill = as.factor(Wavelength)), alpha = 0.3)+
  theme_cowplot(font_size = 8, font_family = "sans") +
  facet_wrap("Chronotype", labeller = labeller(Chronotype = chrono.labs)) +
  xlab("Time of Day") +
  ylab("normalized Constriction nPC (%)") +
  coord_cartesian(ylim = c(10, 50), xlim = c(10*60*60, 19.5*60*60)) +
  scale_fill_manual(values = c("blue", "red")) +
  scale_color_manual(values = c("blue", "red")) +
  scale_x_time(breaks = c(seq(from=10, to = 20, by= 2)*60*60), labels = c("10am", "12am", "2pm", "4pm", "6pm", "8pm" ))+
  labs(fill = "Wavelength", col = "Wavelength")+
  theme(legend.justification = c(1,1), legend.position = c(1,0.25))

plot1  + inset_element(E1, left = 0.963, bottom = 0.920, right = 0.9925, top = 0.971, align_to = 'full', ignore_tag = TRUE)

ggsave(path = "../../08-Grafiken_Bilder",filename = "Fig10.pdf", width=7.5, height = 2.5)
 ggsave(path = "../../08-Grafiken_Bilder",filename = "Fig10.png", width=7.5, height = 2.5)

plot2 <- pred_pooled_1 %>% filter(Chronotype %in% c(30, 50, 70), Wavelength %in% c(490, 610)) %>% ggplot() +
  geom_line(aes(x = Clocktime*60*60, y=Amplitude, col = as.factor(Wavelength))) +
  geom_ribbon(aes(x = Clocktime*60*60, ymax= (Amplitude + SE), ymin = (Amplitude - SE), fill = as.factor(Wavelength)), alpha = 0.3)+
  theme_cowplot(font_size = 8, font_family = "sans") +
  facet_wrap("Chronotype", labeller = labeller(Chronotype = chrono.labs)) +
  xlab("Time of Day") +
  ylab("normalized Constriction nPC (%)") +
  coord_cartesian(ylim = c(10, 50), xlim = c(10*60*60, 19.5*60*60)) +
  scale_fill_manual(values = c("blue", "red")) +
  scale_color_manual(values = c("blue", "red")) +
  scale_x_time(breaks = c(seq(from=10, to = 20, by= 2)*60*60), labels = c("10am", "12am", "2pm", "4pm", "6pm", "8pm" ))+
  labs(fill = "Wavelength", col = "Wavelength")+
  theme(legend.justification = c(1,1), legend.position = c(1,0.25))

plot2 + inset_element(E1, left = 0.895, bottom = 0.920, right = 0.925, top = 0.971, align_to = 'full', ignore_tag = TRUE) +
  inset_element(E2, left = 0.925, bottom = 0.920, right = 0.957, top = 0.971, align_to = 'full', ignore_tag = TRUE) +
  inset_element(E3, left = 0.957, bottom = 0.920, right = 0.9925, top = 0.971, align_to = 'full', ignore_tag = TRUE)

ggsave(path = "../../08-Grafiken_Bilder",filename = "Fig10pooled.pdf", width=7.5, height = 2.5)
ggsave(path = "../../08-Grafiken_Bilder",filename = "Fig10pooled.png", width=7.5, height = 2.5)

```

#### Figure S1
```{r Dark adaptation, fig.width = 12, warning = FALSE}

# Wellenlänge
data_pre <-  read.csv(here::here("data_output", "general", "WL_average_2020-07-31.csv")) # load in the file with granular level of choice

sub1 <- data_pre %>% subset(Code %in% c("Mo2020", "Da2020"))
n_sub1 <- data_pre %>% select(Code) %>% unique()
n_sub1 <- length(n_sub1$Code)
sub1$Dir <- factor(sub1$Dir, levels = c("Up", "3min_Up", "15min_Up", "2nd_Up", "Down"))

#Creating a diagram with the subset

Prel_UpDown <- sub1 %>% ggplot(aes(x = Wavelength, y = Amplitude)) +
  geom_point(aes(col = Dir), size = 0.5, position = position_jitter(width = 2), alpha = 0.2) +
  geom_smooth(aes(col = Dir), lwd = 0.8, se = FALSE)+
  theme_cowplot(font_size = 8, font_family = "sans") +
  xlab("Wavelength Peak (nm)") +
  ylab("normalized Constriction nPC (%)")+
  scale_x_continuous(breaks  = c(400, 450, 500, 550, 600, 650, 700))+
  labs(col = "DAP")+
  scale_colour_viridis_d(labels = c("1.5 min", "3.0 min", "15 min", "2nd run", "Down"))

Prel_UpDown

ggsave(path = "../../08-Grafiken_Bilder",filename = "FigS1.pdf", width=4, height = 3)
   ggsave(path = "../../08-Grafiken_Bilder",filename = "FigS1.png", width=4, height = 3)

```


#### Figure S5
```{r Interaction E1, fig.width = 12, warning = FALSE}
# Wellenlänge

plot1 <- ggplot(data=pred_p6) +
    geom_line(aes(x = Wavelength, y=Amplitude, group = Interaction, lty = Interaction)) +
   geom_ribbon(aes(x = Wavelength, ymax= (Amplitude + SE), ymin = (Amplitude - SE), group = Interaction), alpha = 0.15)+
  geom_point(data=subset(data, Index %in% c(1, 8, 16, 23, 31, 38, 46, 53, 61)), aes(x = Wavelength, y = Amplitude, col = Dir), alpha = 0.1)+
  theme_cowplot(font_size = 8, font_family = "sans") +
  xlab("Wavelength Peak (nm)") +
  labs(col = "Protocol")+
  ylab("normalized Constriction nPC (%)") +
  scale_x_continuous(breaks  = c(400, 450, 500, 550, 600, 650, 700))+
  facet_wrap(~Index)

plot1  + inset_element(E1, left = 0.93, bottom = 0.95, right = 0.985, top = 0.99, align_to = 'full', ignore_tag = TRUE)

ggsave(path = "../../08-Grafiken_Bilder",filename = "FigS5.pdf", width=7, height = 5)
ggsave(path = "../../08-Grafiken_Bilder",filename = "FigS5.png", width=7, height = 5)

```

#### Figure S6
```{r Age}


plot1 <- ggplot(data=pred_p12) +
  geom_line(aes(x = Age, y=Amplitude)) +
  geom_ribbon(aes(x = Age, ymax= (Amplitude + SE), ymin = (Amplitude - SE)), alpha = 0.3)+
  theme_cowplot(font_size = 8, font_family = "sans") +
  xlab("Age (years)") +
  ylab("normalized Constriction nPC (%)") +
  geom_line(data = tibble( "X" = c(25, 25), "Y" = c(0, 38.5)), aes(x = X, y = Y), col = "red", lwd = 0.25, lty = 2 )+
  coord_cartesian(ylim = c(10, 50))

plot1

plot2 <- ggplot(data=pred_p15_3) +
  geom_line(aes(x = Age, y=Amplitude)) +
  geom_ribbon(aes(x = Age, ymax= (Amplitude + SE), ymin = (Amplitude - SE)), alpha = 0.3)+
  theme_cowplot(font_size = 8, font_family = "sans") +
  xlab("Age (years)") +
  ylab("normalized Constriction nPC (%)") +
  geom_label(aes(x=36, y = 50, label = "E I"), col = "white", fill = "springgreen4",  hjust = 1, label.r = unit(0, "lines"))+
  coord_cartesian(ylim = c(10, 50))

plot2

plot1 + plot2 + plot_annotation(tag_levels = 'A') & theme(plot.tag = element_text(size = 12))

ggsave(path = "../../08-Grafiken_Bilder",filename = "FigS6.pdf", width=5, height = 2.5)
ggsave(path = "../../08-Grafiken_Bilder",filename = "FigS6.png", width=5, height = 2.5)

```

#### Figure S7

```{r Animated Chronotype, Daytime, fig.width = 10, fig.height = 5}

plot1 <- pred_p14_1_WL %>% ggplot(aes(x=Wavelength)) + 
  geom_tile(aes(y=Chronotype, fill = Amplitude)) +
  geom_hline(aes(yintercept = 30), col = "#E41A1C", lwd = 0.8)+
  geom_hline(aes(yintercept = 50), col = "#377EB8", lwd = 0.8)+
  geom_hline(aes(yintercept = 70), col = "#4DAF4A", lwd = 0.8)+
  theme_cowplot(font_size = 8, font_family = "sans") +
  ylab("Owl <        Chronotype       > Lark") +
  xlab("Wavelength Peak (nm)") +
  scale_fill_viridis_b(breaks = c(5, 10, 15, 20, 25, 30, 35, 40, 45), labels = c("", "10", "", "20", "", "30", "", "40", "")) + 
  labs(fill = "nPC (%)")+  
  ggtitle("Interaction of Wavelength and \nChronotype at {clock.labs[names(clock.labs) == closest_state]}")

plot1 <- plot1 + transition_states(Clocktime, wrap = TRUE, transition_length = 1, state_length = 3)

a_gif <- animate(plot1, width = 400, height = 400, res = 150, 
                 fps = 5,
                 nframes = 200)

plot2 <- pred_p14_1_WL %>% filter(Chronotype %in% c(30, 50, 70)) %>% ggplot(aes(x=Wavelength)) + 
  geom_label(aes(x=700, y = 50, label = "E I"), col = "white", fill = "springgreen4",  hjust = 1, label.r = unit(0, "lines"))+
  geom_ribbon(aes(ymax= (Amplitude + SE), ymin = (Amplitude - SE), fill = as.factor(Chronotype)), alpha = 0.1)+
  geom_line(aes(y=Amplitude, col = as.factor(Chronotype)), lwd = 0.8) +
  geom_label(aes(x=700, y = 50, label = "E I"), col = "white", fill = "springgreen4",  hjust = 1, label.r = unit(0, "lines"))+
  theme_cowplot(font_size = 8, font_family = "sans") +
  scale_fill_brewer(palette = "Set1")+
  scale_color_brewer(palette = "Set1")+
  xlab("Wavelength Peak (nm)") +
  ylab("normalized Constriction nPC (%)") +
  coord_cartesian(ylim = c(10, 50))+
  theme(legend.position = "none")

plot2 <- plot2 + transition_states(Clocktime, wrap = TRUE, transition_length = 1, state_length = 3)


b_gif <- animate(plot2, width = 400, height = 400, res = 150, 
                 fps = 5,
                 nframes = 200)

new_gif <- magick::image_append(c(a_gif[1], b_gif[1]))
for(i in 2:200){
  combined <- magick::image_append(c(a_gif[i], b_gif[i]))
  new_gif <- c(new_gif, combined)
}

magick::image_write(new_gif, path = "../../08-Grafiken_Bilder/FigS7.gif")

```

#### Figure S8
```{r Chronotype by wavelength, fig.width = 12, warning = FALSE}
# Wellenlänge

pdf("../../08-Grafiken_Bilder/FigS7.pdf", width = 7.5, height = 7.5) 

layout(matrix(1:9, ncol=3))

vis.gam(x = p14_2,
        view = c("Clocktime", "Chronotype"),
        plot.type = "contour", too.far = .1, color = "heat",
        cond = list(Code = "Average", Wavelength = 430), main = "Wavelength 430 nm",
        zlim = c(25, 45));  gradientLegend(valRange=c(25,40),pos=0.85, side=3, color = "heat", inside = TRUE)

vis.gam(x = p14_2,
        view = c("Clocktime", "Chronotype"),
        plot.type = "contour", too.far = .1, color = "heat",
        cond = list(Code = "Average", Wavelength = 460), main = "Wavelength 460 nm",
        zlim = c(25, 45));  gradientLegend(valRange=c(25,40),pos=0.85, side=3, color = "heat", inside = TRUE)

vis.gam(x = p14_2,
        view = c("Clocktime", "Chronotype"),
        plot.type = "contour", too.far = .1, color = "heat",
        cond = list(Code = "Average", Wavelength = 490), main = "Wavelength 490 nm",
        zlim = c(25, 45));  gradientLegend(valRange=c(25,40),pos=0.85, side=3, color = "heat", inside = TRUE)

vis.gam(x = p14_2,
        view = c("Clocktime", "Chronotype"),
        plot.type = "contour", too.far = .1, color = "heat",
        cond = list(Code = "Average", Wavelength = 520), main = "Wavelength 520 nm",
        zlim = c(25, 45));  gradientLegend(valRange=c(25,40),pos=0.85, side=3, color = "heat", inside = TRUE)

vis.gam(x = p14_2,
        view = c("Clocktime", "Chronotype"),
        plot.type = "contour", too.far = .1, color = "heat",
        cond = list(Code = "Average", Wavelength = 550), main = "Wavelength 550 nm",
        zlim = c(25, 45));  gradientLegend(valRange=c(25,40),pos=0.85, side=3, color = "heat", inside = TRUE)

vis.gam(x = p14_2,
        view = c("Clocktime", "Chronotype"),
        plot.type = "contour", too.far = .1, color = "heat",
        cond = list(Code = "Average", Wavelength = 580), main = "Wavelength 580 nm",
        zlim = c(25, 45));  gradientLegend(valRange=c(25,40),pos=0.85, side=3, color = "heat", inside = TRUE)

vis.gam(x = p14_2,
        view = c("Clocktime", "Chronotype"),
        plot.type = "contour", too.far = .1, color = "heat",
        cond = list(Code = "Average", Wavelength = 610), main = "Wavelength 610 nm",
        zlim = c(25, 45));  gradientLegend(valRange=c(25,40),pos=0.85, side=3, color = "heat", inside = TRUE)

vis.gam(x = p14_2,
        view = c("Clocktime", "Chronotype"),
        plot.type = "contour", too.far = .1, color = "heat",
        cond = list(Code = "Average", Wavelength = 640), main = "Wavelength 640 nm",
        zlim = c(25, 45));  gradientLegend(valRange=c(25,40),pos=0.85, side=3, color = "heat", inside = TRUE)

vis.gam(x = p14_2,
        view = c("Clocktime", "Chronotype"),
        plot.type = "contour", too.far = .1, color = "heat",
        cond = list(Code = "Average", Wavelength = 670), main = "Wavelength 670 nm",
        zlim = c(25, 45));  gradientLegend(valRange=c(25,40),pos=0.85, side=3, color = "heat", inside = TRUE)

dev.off()


plot1 <- magick::image_read_pdf("../../08-Grafiken_Bilder/FigS8.pdf")
E1 <-  magick::image_read_pdf("../../08-Grafiken_Bilder/E1.pdf")

plot1 <- image_composite(plot1, E1, offset = "+2140+30")

image_write(plot1, path = "../../08-Grafiken_Bilder/FigS8.png", format = "png")
image_write(plot1, path = "../../08-Grafiken_Bilder/FigS8.pdf", format = "pdf")

E1 <- png::readPNG("../../08-Grafiken_Bilder/E1.png", native = TRUE)
```

#### Figure S9
```{r Alternative response E1, fig.width = 12, warning = FALSE}

#Unscaled Pupil Diameter
# Wavelength

plot1 <- ggplot(data=pred_p13_4) +
    geom_line(aes(x = Wavelength, y=Diameter)) +
   geom_ribbon(aes(x = Wavelength, ymax= (Diameter + SE), ymin = (Diameter - SE)), alpha = 0.2)+
  theme_cowplot(font_size = 8, font_family = "sans") +
  geom_line(data = tibble( "X" = c(540, 540), "Y" = c(0, 2.55)), aes(x = X, y = Y), col = "red", lwd = 0.25, lty = 2 )+
  xlab("") +
   ylab("Constriction Diameter (mm)") +
  scale_x_continuous(breaks = c(400, 450, 500, 550, 600, 650, 700))+
  coord_cartesian(ylim = c(0, 3))

#Series

plot2 <- ggplot(data=pred_p13_5) +
  geom_line(aes(x = Index, y=Diameter)) +
  geom_ribbon(aes(x = Index, ymax= (Diameter + SE), ymin = (Diameter - SE)), alpha = 0.2)+
  geom_line(data = tibble( "X" = c(17.5, 17.5), "Y" = c(0, 2.87)), aes(x = X, y = Y), col = "red", lwd = 0.25, lty = 2 )+
  theme_cowplot(font_size = 8, font_family = "sans") +
  xlab("") +
  ylab("") +
  coord_cartesian(ylim = c(0, 3))

#Irradiance

plot3 <- ggplot(data=pred_p13_6) +
    geom_line(aes(x = Energy, y=Diameter)) +
   geom_ribbon(aes(x = Energy, ymax= (Diameter + SE), ymin = (Diameter - SE)), alpha = 0.2)+
  theme_cowplot(font_size = 8, font_family = "sans") +
  geom_label(aes(x=0.02771, y = 3, label = "E I"), col = "white", fill = "springgreen4",  hjust = 1, label.r = unit(0, "lines"))+
  xlab("") +
  scale_x_log10()+
  ylab("") +
  coord_cartesian(ylim = c(0, 3))

#Raw Pupil Diameter
# Wavelength

plot4 <- ggplot(data=pred_p13_1) +
    geom_line(aes(x = Wavelength, y=Diameter)) +
   geom_ribbon(aes(x = Wavelength, ymax= (Diameter + SE), ymin = (Diameter - SE)), alpha = 0.2)+
  theme_cowplot(font_size = 8, font_family = "sans") +
  geom_line(data = tibble( "X" = c(540, 540), "Y" = c(0, 4.1)), aes(x = X, y = Y), col = "red", lwd = 0.25, lty = 2 )+
  xlab("Wavelength Peak (nm)") +
   ylab("Pupil Diameter (mm)") +
  scale_x_continuous(breaks = c(400, 450, 500, 550, 600, 650, 700))+
  coord_cartesian(ylim = c(3, 6))

#Series

plot5 <- ggplot(data=pred_p13_2) +
  geom_line(aes(x = Index, y=Diameter)) +
  geom_ribbon(aes(x = Index, ymax= (Diameter + SE), ymin = (Diameter - SE)), alpha = 0.2)+
  geom_line(data = tibble( "X" = c(17.5, 17.5), "Y" = c(0, 3.8)), aes(x = X, y = Y), col = "red", lwd = 0.25, lty = 2 )+
  theme_cowplot(font_size = 8, font_family = "sans") +
  xlab("Series (Nr.)") +
  ylab("") +
  coord_cartesian(ylim = c(3, 6))

#Irradiance

plot6 <- ggplot(data=pred_p13_3) +
    geom_line(aes(x = Energy, y=Diameter)) +
   geom_ribbon(aes(x = Energy, ymax= (Diameter + SE), ymin = (Diameter - SE)), alpha = 0.2)+
  theme_cowplot(font_size = 8, font_family = "sans") +
  xlab("Irradiance (W/m²)") +
  scale_x_log10()+
  ylab("") +
  coord_cartesian(ylim = c(3, 6))


(plot1 + plot2 + plot3) / (plot4 + plot5 + plot6) +  plot_annotation(tag_levels = 'A') & theme(plot.tag = element_text(size = 12))

ggsave(path = "../../08-Grafiken_Bilder",filename = "FigS9.pdf", width=7, height = 4.5)
ggsave(path = "../../08-Grafiken_Bilder",filename = "FigS9.png", width=7, height = 4.5)

```


#### Figure S10

```{r Animated Second Time, fig.width = 10, fig.height = 5}

darkness <- tibble("Dark" = c("Dark periods: Yes", "Dark periods: No"), "Label1" = c("Dark", "Change"), "Label2" = c("Light", "Light"), "Xmax" = c( 397.5, 702.5), "Fill" = c("black", "grey90"), "Col" = c("white", "black") )

darkness2 <- tibble("Col" = c(rep(c("#00BFC4", "#F8766D", "#7CAE00"), each = 61), rep(c("#00BFC4", "#F8766D"), each = 61)))

sign <- subset(pred_p2_10, lwr >=0 | (upr <= 0))
sign_l <- sign %>% group_by(Dark, Time) %>% dplyr::summarize(Wavelength = min(Wavelength))
sign_u <- sign %>% group_by(Dark, Time) %>% dplyr::summarize(Wavelength = max(Wavelength))
sign <- rbind(sign_l, sign_u)


pred_p2_10b <- mutate(pred_p2_10, Time2 = Time, Time = NULL)


plot1 <- pred_p2_10 %>% ggplot() + 
  geom_tile(data = pred_p2_10b, aes(x=Wavelength, y=Time2+1, fill = Amplitude)) +
  geom_hline(aes(yintercept=Time + 1, col = Dark), show.legend = FALSE)+
  geom_rect(data = darkness, aes(xmin=380, xmax = Xmax, ymin = 15.5, ymax = 24.5), col = "black", , lwd = 0.1, fill = darkness$Fill)+
  geom_rect(data = darkness, aes(xmin=380, xmax = 397.5, ymin = 0.5, ymax = 15.5), col = "black", lwd = 0.1, fill = "white")+
  geom_text(data = darkness, aes(x=389, y= 8.5, label = Label2), size = 3, angle = 90)+
  geom_text(data = darkness, aes(x=389, y= 20, label = Label1), col = darkness$Col, size = 3, angle = 90)+
  theme_cowplot(font_size = 8, font_family = "sans") +

  facet_wrap(~Dark) +
  ylab("Time (s)") +
  xlab("Wavelength Peak (nm)") +
   scale_fill_viridis_b(breaks = c(15, 20, 25, 30, 35, 40, 45, 50), labels = c("", "20", "", "30", "", "40", "", "50")) + 
    labs(fill = "nPC (%)")+
  theme(legend.text = element_text(size = 8))

plot1 <- plot1 + transition_time(Time)

a_gif <- animate(plot1, width = 700  , height = 400, res = 150, 
                 fps = 5,
                 nframes = 120)


plot2 <- pred_p2_10 %>% ggplot()+
  geom_ribbon(aes(x = Wavelength, ymax= (Amplitude + SE), ymin = (Amplitude - SE), fill=Dark), alpha = 0.2)+
  geom_line(aes(x=Wavelength, y = Amplitude, col = Dark)) +
  geom_path(data = sign, aes(x = Wavelength, y=8.5, col = Time >14) , size = 1)+
  theme_cowplot(font_size = 8, font_family = "sans")+
  xlab("Wavelength Peak (nm)") +
  ylab("normalized Constriction nPC (%)")+
  theme(legend.position = "None")+
  scale_color_manual(values= c("#F8766D","#00BFC4","red","white" ))+
  geom_label(aes(x=700, y = 50, label = "E II"), col = "white", fill = "firebrick",  hjust = 1, label.r = unit(0, "lines"))+
  ggtitle("{ round((frame)/5, 0) } seconds after light step start")+
  coord_cartesian(ylim = c(10, 50))

plot2 <- plot2 + transition_time(Time)

plot2

b_gif <- animate(plot2, width = 400, height = 400, res = 150, 
                 fps = 5,
                 nframes = 120)

new_gif <- magick::image_append(c(a_gif[1], b_gif[1]))
for(i in 1:120){
  combined <- magick::image_append(c(a_gif[i], b_gif[i]))
  new_gif <- c(new_gif, combined)
}

magick::image_write(new_gif, path = "../../08-Grafiken_Bilder/FigS10.gif")

```

#### Figure S11
```{r Sekundenmittelwerte Light E2, fig.height = 7, warning = FALSE}

# Mit Dunkelzeiten

plot19 <- plot_ly(Pred_Light, 
        x= ~Wavelength , 
         y = ~Time, 
         z = ~Amplitude, 
         type = "scatter3d", 
         mode = "markers",
        color = ~Amplitude,
        size = 5) %>% 
  add_trace(Pred_Light, x= ~Wavelength , 
         y = ~Time, 
         z = ~Amplitude, 
         type = "mesh3d",
         opacity = 0.4,
        intensity = ~Amplitude,
        color = ~Amplitude)

plot19

# ohne Dunkelzeiten

plot20 <- plot_ly(Pred_Dark, 
        x= ~Wavelength , 
         y = ~Time, 
         z = ~Amplitude, 
         type = "scatter3d", 
         mode = "markers",
        color = ~Amplitude,
        size = 5) %>% 
  add_trace(Pred_Dark, x= ~Wavelength , 
         y = ~Time, 
         z = ~Amplitude, 
         type = "mesh3d",
         opacity = 0.4,
        intensity = ~Amplitude,
        color = ~Amplitude)

plot20

```

#### Figure S12
```{r Second Averages E2, fig.height = 6, fig.width = 9}

# Wellenlänge

darkness <- tibble("Dark" = c("Dark periods: Yes", "Dark periods: No"), "Label1" = c("Dark", "Change"), "Label2" = c("Light", "Light"), "Xmax" = c( 397.5, 702.5), "Fill" = c("black", "grey90"), "Col" = c("white", "black") )

dark_max <- pred_p2_10 %>% group_by(Dark, Time) %>% dplyr::summarize(maxAmp = Wavelength[Amplitude == max(Amplitude)], minAmp = Wavelength[Amplitude == min(Amplitude)])
dark_maxc <- pred_p2_10c %>% group_by(Dark, Time) %>% dplyr::summarize(maxAmp = Wavelength[Amplitude == max(Amplitude)], minAmp = Wavelength[Amplitude == min(Amplitude)])
dark_max$minAmp[dark_max$minAmp == 700] <- NA
dark_maxc$minAmp[dark_maxc$minAmp == 700] <- NA

plot1 <- pred_p2_10 %>% ggplot() + 
  geom_tile(aes(x=Wavelength, y=Time+1, fill = Amplitude)) +
  geom_point(data = dark_max, aes(x=maxAmp, y = Time+1), col = "red" )+
  geom_point(data = dark_max, aes(x=minAmp, y = Time+1), col = "green" )+
  geom_text(data = dark_max, aes(x=maxAmp +5, y = Time+1, label = maxAmp ), hjust = 0, col = "red", size = 2)+
  geom_text(data = dark_max, aes(x=minAmp -5, y = Time+1, label = minAmp ), hjust = 1, col = "green", size = 2)+
  geom_rect(data = darkness, aes(xmin=380, xmax = Xmax, ymin = 15.5, ymax = 24.5), col = "black", , lwd = 0.1, fill = darkness$Fill)+
  geom_rect(aes(xmin=380, xmax = 397.5, ymin = 0.5, ymax = 15.5), col = "black", lwd = 0.1, fill = "white")+
  geom_text(data = darkness, aes(x=389, y= 8.5, label = Label2), size = 3, angle = 90)+
  geom_text(data = darkness, aes(x=389, y= 20, label = Label1), col = darkness$Col, size = 3, angle = 90)+
  theme_cowplot(font_size = 8, font_family = "sans") +
  geom_hline(aes(yintercept=15.5), lty = 2, lwd = 0.5)+
  facet_wrap(~Dark, labeller = labeller(Type = second.labs)) +
  ylab("Time (s)") +
  xlab("Wavelength Peak (nm)") +
   scale_fill_viridis_b(breaks = c(15, 20, 25, 30, 35, 40, 45, 50), labels = c("", "20", "", "30", "", "40", "", "50")) + 
    labs(fill = "nPC (%)")+
  theme(legend.text = element_text(size = 8))

plot1

plot2 <- pred_p2_10c %>% ggplot() + 
  geom_tile(aes(x=Wavelength, y=Time+1, fill = Amplitude)) +
  geom_point(data = dark_maxc, aes(x=maxAmp, y = Time+1), col = "red" )+
  geom_point(data = dark_maxc, aes(x=minAmp, y = Time+1), col = "green" )+
  geom_text(data = dark_maxc, aes(x=maxAmp +5, y = Time+1, label = maxAmp ), hjust = 0, col = "red", size = 2)+
  geom_text(data = dark_maxc, aes(x=minAmp -5, y = Time+1, label = minAmp ), hjust = 1, col = "green", size = 2)+
  geom_rect(data = darkness, aes(xmin=380, xmax = Xmax, ymin = 15.5, ymax = 24.5), col = "black", , lwd = 0.1, fill = darkness$Fill)+
  geom_rect(aes(xmin=380, xmax = 397.5, ymin = 0.5, ymax = 15.5), col = "black", lwd = 0.1, fill = "white")+
  geom_text(data = darkness, aes(x=389, y= 8.5, label = Label2), size = 3, angle = 90)+
  geom_text(data = darkness, aes(x=389, y= 20, label = Label1), col = darkness$Col, size = 3, angle = 90)+
  theme_cowplot(font_size = 8, font_family = "sans") +
  geom_hline(aes(yintercept=15.5), lty = 2, lwd = 0.5)+
  facet_wrap(~Dark, labeller = labeller(Type = second.labs)) +
  ylab("Time (s)") +
  xlab("Wavelength Peak (nm) ") +
   scale_fill_viridis_b(breaks = c(15, 20, 25, 30, 35, 40, 45), labels = c("", "20", "", "30", "", "40", "")) + 
    labs(fill = "nPC (%)")+
  theme(legend.text = element_text(size = 8))

plot2

wrap_elements((plot1) / (plot2) +
  plot_annotation(tag_levels = 'A') & theme(plot.tag = element_text(size = 12), plot.margin = unit(c(1, 1, 1, 1), "pt")) ) + inset_element(E2, left = 0.935, bottom = 0.95, right = 0.98, top = 0.985, align_to = 'full', ignore_tag = TRUE) 

ggsave(path = "../../08-Grafiken_Bilder",filename = "FigS12.pdf", width=6, height = 7)
ggsave(path = "../../08-Grafiken_Bilder",filename = "FigS12.png", width=6, height = 7)

```

#### Figure S13
```{r E2 alternativ scaling, fig.height = 6, fig.width = 9}

# Wellenlänge

darkness <- tibble("Label1" = c("Dark"), "Label2" = c("Light"), "Xmax" = c( 397.5), "Fill" = c("black"), "Col" = c("white") )

darkness2 <- tibble("Col" = c(rep(c("#00BFC4", "#F8766D", "#7CAE00"), each = 61), rep(c("#00BFC4", "#F8766D"), each = 61)))

plot1 <- pred_p2_9a %>% filter(Scale == "Baseline: largest diameter value") %>% ggplot() + 
  geom_tile(aes(x=Wavelength, y=Time+1, fill = Amplitude)) +
  geom_hline(aes(yintercept=5, lty = Scale), col = "#E41A1C", show.legend = FALSE)+
  geom_hline(aes(yintercept=15, lty = Scale), col = "#377EB8",show.legend = FALSE)+
  geom_hline(aes(yintercept=21, lty = Scale), col = "#4DAF4A",show.legend = FALSE)+
  geom_rect(data = darkness, aes(xmin=380, xmax = Xmax, ymin = 15.5, ymax = 24.5), col = "black", , lwd = 0.1, fill = darkness$Fill)+
  geom_rect(aes(xmin=380, xmax = 397.5, ymin = 0.5, ymax = 15.5), col = "black", lwd = 0.1, fill = "white")+
  geom_text(data = darkness, aes(x=389, y= 8.5, label = Label2), size = 3, angle = 90)+
  geom_text(data = darkness, aes(x=389, y= 20, label = Label1), col = darkness$Col, size = 3, angle = 90)+
  theme_cowplot(font_size = 8, font_family = "sans") +
  facet_wrap(~Scale)+
  ylab("Time (s)") +
  xlab("Wavelength Peak (nm)") +
   scale_fill_viridis_b(breaks = c(15, 20, 25, 30, 35, 40, 45, 50), labels = c("", "20", "", "30", "", "40", "", "50")) + 
    labs(fill = "nPC (%)")+
  theme(legend.text = element_text(size = 8))

plot2 <- pred_p2_9a %>% filter(Scale == "Baseline: last second of prior light step") %>% ggplot() + 
  geom_tile(aes(x=Wavelength, y=Time+1, fill = Amplitude)) +
  geom_hline(aes(yintercept=5), lty = 2, col = "#E41A1C", show.legend = FALSE)+
  geom_hline(aes(yintercept=15), lty = 2, col = "#377EB8",show.legend = FALSE)+
  geom_hline(aes(yintercept=21), lty = 2, col = "#4DAF4A",show.legend = FALSE)+
  geom_rect(data = darkness, aes(xmin=380, xmax = Xmax, ymin = 15.5, ymax = 24.5), col = "black", , lwd = 0.1, fill = darkness$Fill)+
  geom_rect(aes(xmin=380, xmax = 397.5, ymin = 0.5, ymax = 15.5), col = "black", lwd = 0.1, fill = "white")+
  geom_text(data = darkness, aes(x=389, y= 8.5, label = Label2), size = 3, angle = 90)+
  geom_text(data = darkness, aes(x=389, y= 20, label = Label1), col = darkness$Col, size = 3, angle = 90)+
  theme_cowplot(font_size = 8, font_family = "sans") +
  facet_wrap(~Scale)+
  ylab("Time (s)") +
  xlab("Wavelength Peak (nm)") +
   scale_fill_viridis_b(option = "C", breaks = c(-5, 0, 5, 10, 15, 20, 25, 30, 35), labels = c("", "0", "", "10", "", "20", "", "30", "")) + 
    labs(fill = "nPC (%)")+
  theme(legend.text = element_text(size = 8))

plot3 <- pred_p2_9a %>% filter(Time %in% c(4, 14, 20)) %>% ggplot()+
  geom_ribbon(aes(x = Wavelength, ymax= (Amplitude + SE), ymin = (Amplitude - SE), lty=Scale, fill = c(rep(c("#00BFC4", "#F8766D", "#7CAE00"), each = 61), rep(c("#00BFC4", "#F8766D", "#7CAE00"), each = 61))), alpha = 0.2)+
  geom_line(aes(x=Wavelength, y = Amplitude, lty = Scale, col = c(rep(c("#00BFC4", "#F8766D", "#7CAE00"), each = 61), rep(c("#00BFC4", "#F8766D", "#7CAE00"), each = 61)))) +
  facet_wrap(~Time, labeller = labeller(Time = second.labs))+
  theme_cowplot(font_size = 8, font_family = "sans")+
  xlab("Wavelength Peak (nm)") +
  ylab("normalized Constriction nPC (%)    ")+
  theme(legend.position = "None")+
  scale_y_continuous(breaks = c(-10, 0, 10, 20, 30, 40, 50))+
  coord_cartesian(ylim = c(-10, 50))

plot3


wrap_elements((plot1 + plot2) / (plot3) +
                  plot_layout(heights = c(1.75,1)) +
  plot_annotation(tag_levels = 'A') & theme(plot.tag = element_text(size = 12), plot.margin = unit(c(1, 1, 1, 1), "pt")) ) + inset_element(E2, left = 0.935, bottom = 0.95, right = 0.98, top = 0.985, align_to = 'full', ignore_tag = TRUE) 

ggsave(path = "../../08-Grafiken_Bilder",filename = "FigS13.pdf", width=6, height = 5)
ggsave(path = "../../08-Grafiken_Bilder",filename = "FigS13.png", width=6, height = 5)

```

#### Figure S14
```{r Second Averages E3, fig.height = 6, fig.width = 9}

dark_max <- pred_p3_2_sec_dark %>% group_by(Time) %>% dplyr::summarize(maxAmp = Wavelength[Amplitude == max(Amplitude)], minAmp = Wavelength[Amplitude == min(Amplitude)])
dark_maxc <- pred_p3_1a_sec_long %>% group_by(Time) %>% dplyr::summarize(maxAmp = Wavelength[Amplitude == max(Amplitude)], minAmp = Wavelength[Amplitude == min(Amplitude)])
dark_max$minAmp[dark_max$minAmp == 700] <- NA
dark_maxc$minAmp[dark_maxc$minAmp == 700] <- NA

dark_maxw <- pred_p3_2d_sec_dark %>% group_by(Time) %>% dplyr::summarize(maxAmp = Wavelength[Amplitude == max(Amplitude)], minAmp = Wavelength[Amplitude == min(Amplitude)])
dark_maxcw <- pred_p3_1b_sec_long %>% group_by(Time) %>% dplyr::summarize(maxAmp = Wavelength[Amplitude == max(Amplitude)], minAmp = Wavelength[Amplitude == min(Amplitude)])
dark_maxw$minAmp[dark_maxw$minAmp == 700] <- NA
dark_maxcw$minAmp[dark_maxcw$minAmp == 700] <- NA

plot1 <- pred_p3_2_sec_dark %>% ggplot() + 
  geom_tile(aes(x=Wavelength, y=Time+1, fill = Amplitude)) +
  geom_point(data = dark_max, aes(x=maxAmp, y = Time+1), col = "red" )+
  geom_point(data = dark_max, aes(x=minAmp, y = Time+1), col = "green" )+
  geom_text(data = dark_max, aes(x=maxAmp +5, y = Time+1, label = maxAmp ), hjust = 0, col = "red", size = 2)+
  geom_text(data = dark_max, aes(x=minAmp -5, y = Time+1, label = minAmp ), hjust = 1, col = "green", size = 2)+
  geom_rect(aes(xmin=380, xmax = 397.5, ymin = 1.5, ymax = 31.5), col = "black", , lwd = 0.1, fill = "black")+
  geom_rect(aes(xmin=380, xmax = 397.5, ymin = 0.5, ymax = 1.5), col = "black", lwd = 0.1, fill = "white")+
  geom_text(aes(x=389, y= 2, label = "< Light"), col = "white", hjust = 0, size = 3, angle = 90)+
  geom_text(aes(x=389, y= 16.5, label = "Dark"), col = "white", size = 3, angle = 90)+
  theme_cowplot(font_size = 8, font_family = "sans") +
  geom_hline(aes(yintercept=1.5), lty = 2, lwd = 0.5)+
  facet_wrap(~Protocol, labeller = labeller(Type = second.labs)) +
  ylab("Time (s)") +
  xlab("Wavelength Peak (nm)") +
   scale_fill_viridis_b(option = "C", breaks = c(5, 10, 15, 20, 25, 30, 35, 40, 45, 50), labels = c("", "10", "", "20", "", "30", "", "40", "", "50")) + 
    labs(fill = "nPC (%)")+
  theme(legend.text = element_text(size = 8))+  
  theme(legend.position = "none")

plot1 

plot2 <- pred_p3_1a_sec_long %>% ggplot() + 
  geom_tile(aes(x=Wavelength, y=Time+1, fill = Amplitude)) +
  geom_point(data = dark_maxc, aes(x=maxAmp, y = Time+1), col = "red" )+
  geom_point(data = dark_maxc, aes(x=minAmp, y = Time+1), col = "green" )+
  geom_text(data = dark_maxc, aes(x=maxAmp +5, y = Time+1, label = maxAmp ), hjust = 0, col = "red", size = 2)+
  geom_text(data = dark_maxc, aes(x=minAmp -5, y = Time+1, label = minAmp ), hjust = 1, col = "green", size = 2)+
  geom_rect(aes(xmin=380, xmax = 397.5, ymin = 30.5, ymax = 39.5), col = "black", , lwd = 0.1, fill = "black")+
  geom_rect(aes(xmin=380, xmax = 397.5, ymin = 0.5, ymax = 30.5), col = "black", lwd = 0.1, fill = "white")+
  geom_text(aes(x=389, y= 15.5, label = "Light"), col = "black", size = 3, angle = 90)+
  geom_text(aes(x=389, y= 35, label = "Dark"), col = "white", size = 3, angle = 90)+
  theme_cowplot(font_size = 8, font_family = "sans") +
  geom_hline(aes(yintercept=30.5), lty = 2, lwd = 0.5)+
  facet_wrap(~Protocol, labeller = labeller(Type = second.labs)) +
  ylab("Time (s)") +
  xlab("Wavelength Peak (nm) ") +
   scale_fill_viridis_b(breaks = c(15, 20, 25, 30, 35, 40, 45, 50), labels = c("", "20", "", "30", "", "40", "", "50")) + 
    labs(fill = "nPC (%)")+
  theme(legend.text = element_text(size = 8))+  
  theme(legend.position = "none")

plot2

plot3 <- pred_p3_2d_sec_dark %>% ggplot() + 
  geom_tile(aes(x=Wavelength, y=Time+1, fill = Amplitude)) +
  geom_point(data = dark_maxw, aes(x=maxAmp, y = Time+1), col = "red" )+
  geom_point(data = dark_maxw, aes(x=minAmp, y = Time+1), col = "green" )+
  geom_text(data = dark_maxw, aes(x=maxAmp +5, y = Time+1, label = maxAmp ), hjust = 0, col = "red", size = 2)+
  geom_text(data = dark_maxw, aes(x=minAmp -5, y = Time+1, label = minAmp ), hjust = 1, col = "green", size = 2)+
  geom_rect(aes(xmin=380, xmax = 397.5, ymin = 1.5, ymax = 31.5), col = "black", , lwd = 0.1, fill = "black")+
  geom_rect(aes(xmin=380, xmax = 397.5, ymin = 0.5, ymax = 1.5), col = "black", lwd = 0.1, fill = "white")+
  geom_text(aes(x=389, y= 2, label = "< Light"), col = "white", hjust = 0, size = 3, angle = 90)+
  geom_text(aes(x=389, y= 16.5, label = "Dark"), col = "white", size = 3, angle = 90)+
  theme_cowplot(font_size = 8, font_family = "sans") +
  geom_hline(aes(yintercept=1.5), lty = 2, lwd = 0.5)+
  facet_wrap(~Protocol, labeller = labeller(Type = second.labs)) +
  ylab("Time (s)") +
  xlab("Wavelength Peak (nm)") +
   scale_fill_viridis_b(option = "C", breaks = c(5, 10, 15, 20, 25, 30, 35, 40, 45, 50), labels = c("", "10", "", "20", "", "30", "", "40", "", "50")) + 
    labs(fill = "nPC (%)")+
  theme(legend.text = element_text(size = 8))

plot3 

plot4 <- pred_p3_1b_sec_long %>% ggplot() + 
  geom_tile(aes(x=Wavelength, y=Time+1, fill = Amplitude)) +
  geom_point(data = dark_maxcw, aes(x=maxAmp, y = Time+1), col = "red" )+
  geom_point(data = dark_maxcw, aes(x=minAmp, y = Time+1), col = "green" )+
  geom_text(data = dark_maxcw, aes(x=maxAmp +5, y = Time+1, label = maxAmp ), hjust = 0, col = "red", size = 2)+
  geom_text(data = dark_maxcw, aes(x=minAmp -5, y = Time+1, label = minAmp ), hjust = 1, col = "green", size = 2)+
  geom_rect(aes(xmin=380, xmax = 397.5, ymin = 30.5, ymax = 39.5), col = "black", , lwd = 0.1, fill = "black")+
  geom_rect(aes(xmin=380, xmax = 397.5, ymin = 0.5, ymax = 30.5), col = "black", lwd = 0.1, fill = "white")+
  geom_text(aes(x=389, y= 15.5, label = "Light"), col = "black", size = 3, angle = 90)+
  geom_text(aes(x=389, y= 35, label = "Dark"), col = "white", size = 3, angle = 90)+
  theme_cowplot(font_size = 8, font_family = "sans") +
  geom_hline(aes(yintercept=30.5), lty = 2, lwd = 0.5)+
  facet_wrap(~Protocol, labeller = labeller(Type = second.labs)) +
  ylab("Time (s)") +
  xlab("Wavelength Peak (nm) ") +
   scale_fill_viridis_b(breaks = c(15, 20, 25, 30, 35, 40, 45, 50), labels = c("", "20", "", "30", "", "40", "", "50")) + 
    labs(fill = "nPC (%)")+
  theme(legend.text = element_text(size = 8))

plot4

wrap_elements((plot1 + plot3) / (plot2 + plot4) +
  plot_annotation(tag_levels = 'A') & theme(plot.tag = element_text(size = 12), plot.margin = unit(c(1, 1, 1, 1), "pt")) ) + inset_element(E3, left = 0.93, bottom = 0.95, right = 0.98, top = 0.985, align_to = 'full', ignore_tag = TRUE) 

ggsave(path = "../../08-Grafiken_Bilder",filename = "FigS14.pdf", width=6, height = 7)
ggsave(path = "../../08-Grafiken_Bilder",filename = "FigS14.png", width=6, height = 7)

```

####Figure S15
```{r Models without irradiance, fig.width = 12, warning = FALSE}

#Base Models without irradiance
# EI

k=48

plot1 <- ggplot(data=pred_p5_1_wo_irr) +
    geom_line(aes(x = Wavelength, y=Amplitude)) +
   geom_ribbon(aes(x = Wavelength, ymax= (Amplitude + SE), ymin = (Amplitude - SE)), alpha = 0.2)+
  theme_cowplot(font_size = 8, font_family = "sans") +
  geom_line(data = tibble( "X" = c(550, 550), "Y" = c(0, 39.5)), aes(x = X, y = Y), col = "red", lwd = 0.25, lty = 2 )+
  geom_label(aes(x=700, y = k, label = "E I"), col = "white", fill = "springgreen4",  hjust = 1, label.r = unit(0, "lines"))+
  xlab("Wavelength Peak (nm)") +
   ylab("normalized Constriction nPC (%)") +
  scale_x_continuous(breaks = c(400, 450, 500, 550, 600, 650, 700))+
  coord_cartesian(ylim = c(10, k))

#EII

plot2 <- ggplot(data=pred_p2_1_wo_irr) +
    geom_line(aes(x = Wavelength, y=Amplitude, col = Dark)) +
   geom_ribbon(aes(x = Wavelength, ymax= (Amplitude + SE), ymin = (Amplitude - SE), fill = Dark), alpha = 0.2)+
  theme_cowplot(font_size = 8, font_family = "sans") +
  geom_line(data = tibble( "X" = c(555, 555), "Y" = c(0, 40.37)), aes(x = X, y = Y), col = "#F8766D", lwd = 0.25, lty = 2 )+
  geom_line(data = tibble( "X" = c(535, 535), "Y" = c(0, 45.93)), aes(x = X, y = Y), col = "#00BFC4", lwd = 0.25, lty = 2 )+
  geom_label(aes(x=700, y = k, label = "E II"), col = "white", fill = "firebrick",  hjust = 1, label.r = unit(0, "lines"))+
  xlab("Wavelength Peak (nm)") +
   ylab("normalized Constriction nPC (%)") +
  scale_x_continuous(breaks = c(400, 450, 500, 550, 600, 650, 700))+
  scale_color_discrete(labels = c("No", "Yes"))+
  scale_fill_discrete(labels = c("No", "Yes"))+
  coord_cartesian(ylim = c(10, k))+
  theme(legend.justification = c(1,1), legend.position = c(1,.87))

#EIII

precalc1 <- pred_p3_1a_wo_irr %>% 
  dplyr::summarize(Wavelength = Wavelength[Amplitude == max(Amplitude)], Amplitude = max(Amplitude))
precalc1 <- rbind(precalc1, c(precalc1$Wavelength[1],0))

plot3 <- ggplot(data=pred_p3_1a_wo_irr) +
    geom_line(aes(x = Wavelength, y=Amplitude)) +
   geom_ribbon(aes(x = Wavelength, ymax= (Amplitude + SE), ymin = (Amplitude - SE)), alpha = 0.2)+
  theme_cowplot(font_size = 8, font_family = "sans") +
  geom_line(data = precalc1, aes(x = Wavelength, y = Amplitude), col = "red", lwd = 0.25, lty = 2 )+
  geom_label(aes(x=700, y = k, label = "E III"), col = "white", fill = "skyblue2",  hjust = 1, label.r = unit(0, "lines"))+
  xlab("Wavelength Peak (nm)") +
   ylab("normalized Constriction nPC (%)") +
  scale_x_continuous(breaks = c(400, 450, 500, 550, 600, 650, 700))+
  coord_cartesian(ylim = c(10, k))

(plot1 + plot2 + plot3) +  plot_annotation(tag_levels = 'A') & theme(plot.tag = element_text(size = 12))

ggsave(path = "../../08-Grafiken_Bilder",filename = "FigS15.pdf", width=7, height = 2.5)
ggsave(path = "../../08-Grafiken_Bilder",filename = "FigS15.png", width=7, height = 2.5)

```

#### Figure S16
```{r Pupil diameter vs Wavelength, fig.width = 7}

data_fig3 <- data0 %>% group_by(CodeDir) %>%  mutate(Index2 = Index/max(Index))
summary_E1_2 <- summary_E1_2 %>% group_by(Dir) %>%  mutate(Index2 = Index/max(Index))

plot1 <- data_fig3 %>% ggplot() + 
  geom_point(aes(x=Wavelength, y = Diameter), alpha = 0.1, size = 0.1) + 
  geom_ribbon(data = summary_E1_2, aes( x=Wavelength, ymax= Diameter_mean + sd, ymin = Diameter_mean - sd), col = "grey40", lwd = 0.25, alpha = 0.15) +
  geom_line(data = summary_E1_2, aes( x=Wavelength, y=Diameter_mean, col= Index2), lwd = 0.5)+
  geom_text(data = n_stats, aes( x= 700, y = 8.5, label = paste("n=", n, sep = ""), group = Dir ), hjust = 1 , size = 2)+
  theme_cowplot(font_size = 8, font_family = "sans") +
  ylab("Pupil Diameter (mm)") +
  xlab("Wavelength Peak (nm)") +
  theme(legend.title.align = 0)+
  scale_color_viridis_c(option = "D", direction = -1, breaks = c(1/60, 0.5, 1), label = c("start", "mid", "end"))+
  labs(col = "Series")+
  facet_wrap(~Dir, labeller = labeller(Dir = Dir.labs))+
  coord_cartesian(xlim = c(400, 700), ylim = c(2, 9))

(plot1 +  inset_element(E1, left = 0.291, bottom = 0.946, right = 0.337, top = 0.987, align_to = 'full', ignore_tag = TRUE) + 
  inset_element(E1, left = 0.563, bottom = 0.946, right = 0.609, top = 0.987, align_to = 'full', ignore_tag = TRUE) + 
  inset_element(E2, left = 0.830, bottom = 0.946, right = 0.881, top = 0.987, align_to = 'full', ignore_tag = TRUE) + 
  inset_element(E2, left = 0.286, bottom = 0.652, right = 0.337, top = 0.672, align_to = 'full', ignore_tag = TRUE) + 
  inset_element(E2, left = 0.558, bottom = 0.652, right = 0.609, top = 0.672, align_to = 'full', ignore_tag = TRUE) + 
  inset_element(E3, left = 0.823, bottom = 0.652, right = 0.881, top = 0.672, align_to = 'full', ignore_tag = TRUE) + 
  inset_element(E3, left = 0.279, bottom = 0.337, right = 0.337, top = 0.377, align_to = 'full', ignore_tag = TRUE) + 
  inset_element(E3, left = 0.551, bottom = 0.337, right = 0.609, top = 0.377, align_to = 'full', ignore_tag = TRUE) + 
  inset_element(E3, left = 0.823, bottom = 0.337, right = 0.881, top = 0.377, align_to = 'full', ignore_tag = TRUE)) & theme(plot.tag = element_text(size = 12))

ggsave(path = "../../08-Grafiken_Bilder",filename = "FigS16.pdf", width=4.5, height = 4)
ggsave(path = "../../08-Grafiken_Bilder",filename = "FigS16.png", width=4.5, height = 4)

```

#### Figure S17

```{r Kenndaten Light Dome}

plot1 <- measurements_irradiance %>% ggplot(aes(x=Wavelength)) + 
  geom_path(aes(y = (Irradiance)), col = "red")+
  geom_path(aes(y = (Irradiance_26)), col = "blue")+
  facet_wrap("Peak")+
  theme_cowplot(font_size = 8, font_family = "sans") + 
  ylab("Corneal Irradiance (W/m²)") +
  xlab("Wavelength (nm)") +
  coord_cartesian(xlim = c(380, 720))

plot1

ggsave(path = "../../08-Grafiken_Bilder",filename = "FigS17.pdf", width=7.3, height = 7.3)
ggsave(path = "../../08-Grafiken_Bilder",filename = "FigS17.png", width=7.3, height = 7.3)

```
