# Supplementary material for: Spectral dependency of the human pupillary light reflex. Influences of pre-adaptation and chronotype
Source: PLoS One. 2022 Jan 12;17(1):e0253030. doi: 10.1371/journal.pone.0253030 (PMC8754338; doi:10.1371/journal.pone.0253030)
Supplement: S3 File — Zip file containing several files necessary to replicate the statistical analysis and generation of graphics. Besides some external tables, an R-function file, and three pictures to mark the respective experiment in graphs, the zip file consists of nine R-Markdown scripts. One of these is used to set up the data prior to analysis. The necessary data can be downloaded from the Open Science Framework [39]. Five of the R-Markdown files are for analysis of Experiment I, II, III Short, III Long, and the pooled data. The eighth file is for graphics generation. The second-to-last file takes a sample of ten random participants from the first experiment for every protocol and builds the base model from this subset. This sample analysis is to show that the main dependencies of wavelength and series can come from a smaller sample. An html file with the same file name shows an example. The last file is for calculating estimates for prereceptoral filtering and using those estimates to calculate irradiance and photon density values from the spectral irradiance measurements. (ZIP) [file pone.0253030.s017.zip › prereceptoral_filtering.Rmd]

---
title: "Pupil results - adjustment for prereceptoral filtering"
output: html_notebook
---

This file adjusts the irradiance measurements to the age-dependent filtering of the ocular media according to the 2012 CIE publication "A computerized approach to transmission and absorption characteristics of the human eye" by Lund et al.

```{r Setup}
library(tidyverse)
library(cowplot)

prerecep_filter <- function(wavelength, age) {
        
        Dichte <- (0.15 + 0.000031*age^2)*(400/wavelength)^4+151.5492*exp(-((0.057*(wavelength-273))^2)) + (1.05-0.000063*age^2)*2.13*exp(-((0.029*(wavelength-370))^2)) + (0.059 + 0.000186*age^2)*11.95*exp(-((0.021*(wavelength-325))^2)) + (0.016 + 0.000132*age^2)*1.43*exp(-((0.008*(wavelength-325))^2))+0.06
        
        10^(-Dichte)
}

```

## load Data in

```{r Data setup}

measurements_irradiance <- read.table(here::here("data_input", "measurements_irradiance.csv"), dec = ",", sep = ";", header = TRUE, stringsAsFactors=F)
measurements_irradiance <- measurements_irradiance %>% pivot_longer(cols = -Wavelength, names_to = "Peak", values_to = "Irradiance")
measurements_irradiance$Peak <-  str_replace_all(measurements_irradiance$Peak, "X", "")
measurements_irradiance$Peak <- as.integer(measurements_irradiance$Peak)

plot1 <- measurements_irradiance %>% ggplot(aes(x=Wavelength, y = log10(Irradiance))) + 
  geom_path()+
  facet_wrap("Peak")+
  theme_cowplot(font_size = 8, font_family = "sans") + 
  ylab("log Corneal Irradiance (log W/m²)") +
  xlab("Wavelength (nm)") +
  coord_cartesian(xlim = c(380, 720), ylim = c(-4.5, -2.5))

plot1

measurements_irradiance %>% group_by(Peak) %>% summarize(math_peak = Wavelength[Irradiance == max(Irradiance)])

```

## check for differences in the spread of the age-group

```{r Differences}


test <- tibble(wavelength = rep(400:700, 3), age = rep(c(18, 26, 36), each = 301), tau = prerecep_filter(wavelength, age))
test$age <- as.factor(test$age)

ggplot(data = test, aes(x= wavelength, y = tau)) + geom_line(aes(group = age, col = age)) +   theme_cowplot(font_size = 8, font_family = "sans")

```

## adjust the irradiance values for prereceptoral filtering of the median age

```{r mean_age}

measurements_irradiance$Irradiance_26 <- measurements_irradiance$Irradiance*prerecep_filter(measurements_irradiance$Wavelength, 26)
measurements_irradiance$Irradiance_18 <- measurements_irradiance$Irradiance*prerecep_filter(measurements_irradiance$Wavelength, 18)
measurements_irradiance$Irradiance_36 <- measurements_irradiance$Irradiance*prerecep_filter(measurements_irradiance$Wavelength, 36)

subset_ir <- subset(measurements_irradiance, Peak %in% c("404", "471", "626"))

ggplot(data = subset_ir, aes(x= Wavelength)) + 
        geom_line(aes(y=Irradiance), col = "red") + 
        geom_line(aes(y=Irradiance_26), col = "blue") + 
        geom_line(aes(y=Irradiance_18), col = "green") + 
        geom_line(aes(y=Irradiance_36), col = "orange") + 
        facet_wrap(~Peak) + 
        theme_cowplot(font_size = 8, font_family = "sans")

Peak_differences <- measurements_irradiance %>% group_by(Peak) %>% 
        summarize(math_peak_ir = Wavelength[Irradiance == max(Irradiance)], 
                  math_peak_26 = Wavelength[Irradiance_26 == max(Irradiance_26)],
                  math_peak_18 = Wavelength[Irradiance_18 == max(Irradiance_18)],
                  math_peak_36 = Wavelength[Irradiance_36 == max(Irradiance_36)]
                  )

Peak_differences

```

## create outputs for irradiance with prereceptoral filtering

```{r ir_pre_calc}
irradiance_calc <- function(age2) {
        measurements_irradiance$Irradiance_calc <- measurements_irradiance$Irradiance*prerecep_filter(measurements_irradiance$Wavelength, age2)
        measurements_irradiance %>% group_by(Peak) %>% dplyr::summarize(Irradiance = sum(Irradiance_calc), age = age2)
} 

output <- irradiance_calc(18)

for(i in 19:36) {
        output <- base::rbind(output, irradiance_calc(i))
}

output <- output %>% pivot_wider(names_from=age, values_from=Irradiance, names_prefix = "Age")

write_csv(output, file = "irr_pre_calc.csv" )

```

## create outputs for photon density with prereceptoral filtering

```{r pd_pre_calc}

h <- 6.626*10^-34
c <- 2.998*10^8

PD <- function(wavelength, irradiance) {
        (irradiance*wavelength*10^-9)/(h*c)/100^2
}

PD_precep_calc <- function(age2) {
        measurements_irradiance$Irradiance_calc <- measurements_irradiance$Irradiance*prerecep_filter(measurements_irradiance$Wavelength, age2)
        measurements_irradiance$pd_calc <- PD(measurements_irradiance$Wavelength, measurements_irradiance$Irradiance_calc)
        measurements_irradiance %>% group_by(Peak) %>% dplyr::summarize(PD = sum(pd_calc), age = age2)
} 

output <- PD_precep_calc(18)

for(i in 19:36) {
        output <- base::rbind(output, PD_precep_calc(i))
}

output <- output %>% pivot_wider(names_from=age, values_from=PD, names_prefix = "Age")

write_csv(output, file = "pd_pre_calc.csv" )

output2 <- measurements_irradiance %>% group_by(Peak) %>% dplyr::summarize(PD = sum(PD(Wavelength, Irradiance)))

write_csv(output2, file = "pd_pre_calc2.csv" )

```
