# Supplementary material for: Spectral dependency of the human pupillary light reflex. Influences of pre-adaptation and chronotype
Source: PLoS One. 2022 Jan 12;17(1):e0253030. doi: 10.1371/journal.pone.0253030 (PMC8754338; doi:10.1371/journal.pone.0253030)
Supplement: S3 File — Zip file containing several files necessary to replicate the statistical analysis and generation of graphics. Besides some external tables, an R-function file, and three pictures to mark the respective experiment in graphs, the zip file consists of nine R-Markdown scripts. One of these is used to set up the data prior to analysis. The necessary data can be downloaded from the Open Science Framework [39]. Five of the R-Markdown files are for analysis of Experiment I, II, III Short, III Long, and the pooled data. The eighth file is for graphics generation. The second-to-last file takes a sample of ten random participants from the first experiment for every protocol and builds the base model from this subset. This sample analysis is to show that the main dependencies of wavelength and series can come from a smaller sample. An html file with the same file name shows an example. The last file is for calculating estimates for prereceptoral filtering and using those estimates to calculate irradiance and photon density values from the spectral irradiance measurements. (ZIP) [file pone.0253030.s017.zip › summarySE.R]

## define function to calculate summary statistics
## Summarizes data.
## Gives count, mean, standard deviation, standard error of the mean, and 
## confidence interval (default 95%).
##   data: a data frame.
##   measurevar: the name of a column that contains the variable to be summariezed
##   groupvars: a vector containing names of columns that contain grouping variables
##   na.rm: a boolean that indicates whether to ignore NA's
##   conf.interval: the percent range of the confidence interval (default is 95%)
##   adapted from Ryan Hope's function: 
##   https://www.rdocumentation.org/packages/Rmisc/versions/1.5/topics/summarySE


# summarySE function
summarySE <- function(data = NULL, measurevar, groupvars = NULL, na.rm = FALSE,
                      conf.interval = .95, .drop = TRUE) {
  library(plyr)

  # New version of length which can handle NA's: if na.rm==T, don't count them
  length2 <- function(x, na.rm = FALSE) {
    if (na.rm) {
      sum(!is.na(x))
    } else {
      length(x)
    }
  }

  # This does the summary. For each group's data frame, return a vector with
  # N, mean, median, and sd

  datac <- plyr::ddply(data, groupvars, .drop=.drop,
                   .fun = function(xx, col) {
                       c(N      = length2(xx[[col]], na.rm=na.rm),
                         mean   = mean(xx[[col]], na.rm=na.rm),
                         median = median(xx[[col]], na.rm=na.rm),
                         sd      = sd(xx[[col]], na.rm=na.rm)
                       )
                   },
                   measurevar
  )
  
  # Rename the "mean" and "median" columns    
 datac <- plyr::rename(datac, c("mean" = paste(measurevar, "_mean", sep = "")))
 datac <- plyr::rename(datac, c("median" = paste(measurevar, "_median", sep = "")))
  
 datac$se <- datac$sd / sqrt(datac$N)  # Calculate standard error of the mean

  # Confidence interval multiplier for standard error
  # Calculate t-statistic for confidence interval:
  # e.g., if conf.interval is .95, use .975 (above/below), and use df=N-1
  ciMult <- qt(conf.interval / 2 + .5, datac$N - 1)
  datac$ci <- datac$se * ciMult

  return(datac)
}
